# Supplementary material for: SARS-CoV-2 viral genes Nsp6, Nsp8, and M compromise cellular ATP levels to impair survival and function of human pluripotent stem cell-derived cardiomyocytes
Source: Stem Cell Res Ther. 2023 Sep 13;14:249. doi: 10.1186/s13287-023-03485-3 (PMC10500938; doi:10.1186/s13287-023-03485-3)
Supplement: Supplementary file 2 — Additional file 2. Table S1. mRNA expression profiling of Nsp6OE, Nsp8OE, or MOE and control hESC-CMs. [file 13287_2023_3485_MOESM2_ESM.xlsx]

## Sheet: Nsp6_vs_control
gene_name	gene_id	gene_type	logFC.Nsp6_vs_Control	FDR.Nsp6_vs_Control	X2_Nsp6	X7_Nsp6	X12_Nsp6	X1_control	X6_control	X11_control	Change
H3.Y	ENSG00000269466	protein_coding	9.32019	1.55986e-19	0	191	89	0	0	0	Up
APOA2	ENSG00000158874	protein_coding	8.85999	1.8266e-32	10	96	63	0	0	0	Up
AC233724.9	ENSG00000250386	processed_pseudogene	8.57351	1.01004e-06	0	108	72	0	0	0	Up
AC106774.2	ENSG00000249620	processed_pseudogene	8.07383	2.21537e-07	0	85	41	0	0	0	Up
TAF11L11	ENSG00000283740	protein_coding	8.04512	3.53253e-22	1	49	47	0	0	0	Up
TRIM43	ENSG00000144015	protein_coding	8.01431	1.17948e-13	0	58	42	0	0	0	Up
TAF11L12	ENSG00000249156	protein_coding	7.95575	6.12452e-20	0	53	40	0	0	0	Up
RFPL4B	ENSG00000251258	protein_coding	7.92466	5.90216e-19	0	54	36	0	0	0	Up
TRIM43B	ENSG00000144010	protein_coding	7.75368	4.86953e-16	0	46	36	0	0	0	Up
TRIM49B	ENSG00000182053	protein_coding	7.45629	2.15859e-14	0	44	22	0	0	0	Up
PRAMEF12	ENSG00000116726	protein_coding	7.20322	7.16858e-07	0	36	28	0	0	0	Up
TRIM53AP	ENSG00000225581	unprocessed_pseudogene	7.02673	4.89411e-12	1	29	17	0	0	0	Up
TRIM53CP	ENSG00000254764	unprocessed_pseudogene	6.83894	1.11366e-07	0	31	15	0	0	0	Up
SLPI	ENSG00000124107	protein_coding	6.81243	6.78786e-08	9	17	12	0	0	0	Up
SSU72P8	ENSG00000230268	protein_coding	6.7252	8.07813e-09	0	32	8	0	0	0	Up
AC106774.4	ENSG00000268799	protein_coding	6.7098	2.03592e-09	1	19	18	0	0	0	Up
PRAMEF1	ENSG00000116721	protein_coding	6.67153	6.76175e-06	0	29	14	0	0	0	Up
TRIM49C	ENSG00000204449	protein_coding	6.23459	1.12804e-06	0	8	21	0	0	0	Up
C3	ENSG00000125730	protein_coding	6.18628	8.44567e-45	84	145	126	1	1	3	Up
TRIM51CP	ENSG00000249910	unprocessed_pseudogene	5.86395	1.17807e-05	0	8	13	0	0	0	Up
SSU72P2	ENSG00000284306	protein_coding	5.84199	2.04373e-05	0	14	7	0	0	0	Up
ZSCAN4	ENSG00000180532	protein_coding	5.78331	1.60161e-21	4	100	74	0	3	0	Up
PRAMEF14	ENSG00000204481	protein_coding	5.71119	0.0040465	0	12	10	0	0	0	Up
TRIM64B	ENSG00000189253	protein_coding	5.62578	6.82859e-05	0	16	2	0	0	0	Up
AP006261.1	ENSG00000286593	lncRNA	5.41672	0.000148071	5	3	7	0	0	0	Up
AFP	ENSG00000081051	protein_coding	5.28206	3.13327e-34	9	120	66	0	4	1	Up
KDM4E	ENSG00000235268	protein_coding	5.19088	0.000875448	0	8	5	0	0	0	Up
TAF11L13	ENSG00000283776	protein_coding	5.13025	0.00194049	0	7	5	0	0	0	Up
UGT2B7	ENSG00000171234	protein_coding	5.1222	0.00124996	0	12	1	0	0	0	Up
TRIM49	ENSG00000168930	protein_coding	5.07081	9.10834e-06	0	25	19	0	1	0	Up
TAF11L14	ENSG00000250782	protein_coding	4.69586	0.0066654	0	4	5	0	0	0	Up
SPRR2F	ENSG00000244094	protein_coding	4.56381	0.010302	1	1	6	0	0	0	Up
CDCP1	ENSG00000163814	protein_coding	4.54415	2.73555e-12	7	52	38	1	3	0	Up
C9orf64	ENSG00000165118	protein_coding	4.49876	1.56303e-34	86	99	65	3	3	6	Up
SLC22A3	ENSG00000146477	protein_coding	4.38428	6.19564e-35	22	171	99	4	5	5	Up
PRR9	ENSG00000203783	protein_coding	4.36778	0.0203149	0	3	4	0	0	0	Up
SLC39A2	ENSG00000165794	protein_coding	4.29015	2.05607e-12	1	42	40	1	2	1	Up
TTR	ENSG00000118271	protein_coding	4.24214	0.002171	10	76	40	0	1	5	Up
TPTEP1	ENSG00000100181	transcribed_unprocessed_pseudogene	4.2325	2.41599e-10	21	21	15	0	3	0	Up
SV2B	ENSG00000185518	protein_coding	4.14919	0.000238128	7	12	2	1	0	0	Up
SLITRK2	ENSG00000185985	protein_coding	4.10997	0.039833	1	0	5	0	0	0	Up
DCN	ENSG00000011465	protein_coding	4.07982	1.48669e-53	204	183	139	17	10	8	Up
C5orf63	ENSG00000164241	protein_coding	3.97264	0.000282186	4	17	10	0	2	0	Up
AC106872.1	ENSG00000236941	processed_pseudogene	3.90689	3.76771e-08	4	24	18	0	2	1	Up
GABRA2	ENSG00000151834	protein_coding	3.90025	1.49455e-15	36	60	43	4	1	5	Up
ODAPH	ENSG00000174792	protein_coding	3.8821	1.89198e-05	0	20	15	1	0	1	Up
HOXA13	ENSG00000106031	protein_coding	3.83036	2.06771e-08	3	27	15	2	1	0	Up
SLC22A2	ENSG00000112499	protein_coding	3.82728	8.86694e-06	3	20	9	2	0	0	Up
BDKRB1	ENSG00000100739	protein_coding	3.80855	1.03935e-22	10	79	58	1	6	4	Up
PAMR1	ENSG00000149090	protein_coding	3.75084	2.75194e-28	34	178	107	6	11	7	Up
DPP4	ENSG00000197635	protein_coding	3.70372	7.38836e-54	100	266	218	16	11	20	Up
AP000547.3	ENSG00000283633	lncRNA	3.59495	0.00228184	5	5	5	1	0	0	Up
SCUBE1	ENSG00000159307	protein_coding	3.59073	7.05251e-08	14	17	16	0	0	4	Up
EDNRB	ENSG00000136160	protein_coding	3.58163	1.98188e-08	2	35	26	2	2	1	Up
HSD17B2	ENSG00000086696	protein_coding	3.56989	0.00453079	1	6	8	1	0	0	Up
CAPN6	ENSG00000077274	protein_coding	3.54657	2.67292e-16	58	64	64	17	1	2	Up
LINC01638	ENSG00000233521	lncRNA	3.54096	1.44212e-05	5	20	11	1	1	1	Up
TBX18	ENSG00000112837	protein_coding	3.53113	2.24971e-37	85	95	75	6	10	8	Up
CCN4	ENSG00000104415	protein_coding	3.50341	2.81696e-13	120	841	629	39	34	40	Up
RSPO2	ENSG00000147655	protein_coding	3.41218	5.0073e-75	77	427	289	14	45	20	Up
EGFL6	ENSG00000198759	protein_coding	3.35642	4.70243e-41	55	246	206	15	19	18	Up
NKAIN4	ENSG00000101198	protein_coding	3.33918	1.13292e-20	40	221	135	16	15	7	Up
VDR	ENSG00000111424	protein_coding	3.33857	6.82603e-06	2	33	8	0	3	1	Up
FENDRR	ENSG00000268388	lncRNA	3.27174	2.58205e-10	5	53	29	3	3	3	Up
AKR1B10	ENSG00000198074	protein_coding	3.24049	0.00073427	3	10	7	1	1	0	Up
LINC00968	ENSG00000246430	lncRNA	3.22484	0.000793261	5	11	4	1	1	0	Up
HOXD9	ENSG00000128709	protein_coding	3.22067	5.45225e-06	16	9	12	1	3	0	Up
DIO3	ENSG00000197406	protein_coding	3.217	0.00156088	0	29	7	2	1	0	Up
TNC	ENSG00000041982	protein_coding	2.98843	6.02225e-55	277	896	612	52	112	73	Up
CPNE7	ENSG00000178773	protein_coding	2.98129	4.17828e-31	64	210	116	10	22	20	Up
TMEM151A	ENSG00000179292	protein_coding	2.9735	2.62748e-13	40	135	43	14	10	4	Up
LINC01090	ENSG00000231689	lncRNA	2.96835	3.1429e-08	14	20	18	1	3	3	Up
C4BPB	ENSG00000123843	protein_coding	2.95415	2.39872e-05	10	21	20	2	4	1	Up
ANXA8L1	ENSG00000264230	protein_coding	2.93873	4.25636e-19	63	167	108	23	15	9	Up
PLA2G7	ENSG00000146070	protein_coding	2.91829	0.00858296	1	7	8	1	1	0	Up
AL121827.2	ENSG00000275620	lncRNA	2.91042	0.00182108	1	14	9	1	0	2	Up
ARSI	ENSG00000183876	protein_coding	2.90931	2.87216e-06	42	537	341	30	38	25	Up
CHL1	ENSG00000134121	protein_coding	2.90221	0.0019319	15	2	7	0	0	3	Up
AC103702.2	ENSG00000272763	lncRNA	2.90003	0.001247	4	19	8	4	0	0	Up
LHX2	ENSG00000106689	protein_coding	2.86526	1.9266e-05	12	8	31	3	1	3	Up
TRPM6	ENSG00000119121	protein_coding	2.85653	0.0174401	8	17	1	1	3	0	Up
PLAC9	ENSG00000189129	protein_coding	2.84916	3.64186e-13	32	58	37	9	6	4	Up
ADGRF4	ENSG00000153294	protein_coding	2.83821	0.0189908	0	9	7	0	1	1	Up
THBS2	ENSG00000186340	protein_coding	2.83528	3.65819e-13	33	38	41	13	2	2	Up
HOXB-AS3	ENSG00000233101	lncRNA	2.82234	0.0201926	0	14	8	0	3	0	Up
ZNF283	ENSG00000167637	protein_coding	2.8145	8.22639e-10	62	64	33	6	9	9	Up
DECR1	ENSG00000104325	protein_coding	2.79069	0.00394198	8	4	9	1	0	2	Up
ACTA1	ENSG00000143632	protein_coding	2.77827	1.39353e-07	21	85	65	2	17	8	Up
GABRA4	ENSG00000109158	protein_coding	2.75946	0.00159685	77	59	62	1	22	7	Up
TMEM200A	ENSG00000164484	protein_coding	2.72248	9.67852e-41	45	208	148	9	31	26	Up
PTPN5	ENSG00000110786	protein_coding	2.70138	2.09375e-05	4	23	23	2	4	2	Up
HOXC8	ENSG00000037965	protein_coding	2.68399	8.28157e-06	3	45	22	6	3	1	Up
SLITRK4	ENSG00000179542	protein_coding	2.63528	6.28344e-52	206	305	277	40	59	42	Up
C6orf141	ENSG00000197261	protein_coding	2.62732	6.69178e-09	14	42	24	3	10	1	Up
CDH1	ENSG00000039068	protein_coding	2.61396	3.51793e-06	10	29	19	1	5	4	Up
PITX1	ENSG00000069011	protein_coding	2.60014	1.85816e-05	12	261	159	9	37	17	Up
CLEC1B	ENSG00000165682	protein_coding	2.58151	1.20682e-05	3	35	20	1	7	2	Up
IL7R	ENSG00000168685	protein_coding	2.54789	1.14085e-07	5	44	25	3	6	4	Up
BNC2	ENSG00000173068	protein_coding	2.53923	1.6768e-41	196	202	223	33	46	40	Up
NNMT	ENSG00000166741	protein_coding	2.51022	0.000174665	50	306	188	44	18	22	Up
KHDC1L	ENSG00000256980	protein_coding	2.49912	0.00795061	0	14	10	2	1	1	Up
SPON2	ENSG00000159674	protein_coding	2.49425	6.83098e-24	84	257	161	22	45	29	Up
HOXD11	ENSG00000128713	protein_coding	2.4433	2.94192e-07	25	36	20	5	5	6	Up
RN7SKP271	ENSG00000222460	misc_RNA	2.40853	0.00647335	10	12	7	0	3	3	Up
HOXB6	ENSG00000108511	protein_coding	2.40669	2.25731e-05	11	69	23	2	11	7	Up
EGFLAM	ENSG00000164318	protein_coding	2.39062	5.02188e-14	22	259	197	13	42	32	Up
STK32B	ENSG00000152953	protein_coding	2.36324	1.85162e-16	34	97	51	7	17	14	Up
IL34	ENSG00000157368	protein_coding	2.35888	0.00389063	8	9	7	2	3	0	Up
ALDH1A3	ENSG00000184254	protein_coding	2.3456	3.2346e-06	11	36	20	1	7	6	Up
F2RL1	ENSG00000164251	protein_coding	2.33934	1.75207e-14	39	306	206	24	43	33	Up
ANKRD20A5P	ENSG00000186481	transcribed_unprocessed_pseudogene	2.30172	1.01617e-06	29	22	21	7	5	4	Up
ANXA8	ENSG00000265190	protein_coding	2.29474	9.91213e-10	139	305	236	76	51	25	Up
HOXC6	ENSG00000197757	protein_coding	2.29239	8.95476e-05	3	31	19	3	5	3	Up
ZNF253	ENSG00000256771	protein_coding	2.27432	0.00379688	7	16	12	2	5	1	Up
LOX	ENSG00000113083	protein_coding	2.26786	5.87652e-24	728	3083	2404	247	635	399	Up
CLDN11	ENSG00000013297	protein_coding	2.26548	3.43876e-08	21	116	50	13	18	8	Up
DRD2	ENSG00000149295	protein_coding	2.25121	6.51488e-05	5	29	24	1	6	6	Up
LINC02086	ENSG00000244649	lncRNA	2.24314	0.00656381	2	14	12	1	3	2	Up
MPZL3	ENSG00000160588	protein_coding	2.24134	9.10742e-19	110	106	82	22	25	22	Up
RASGRF1	ENSG00000058335	protein_coding	2.23377	1.03685e-05	23	26	15	7	5	3	Up
SAMD5	ENSG00000203727	protein_coding	2.22156	0.00405763	4	25	9	3	3	2	Up
CNTNAP5	ENSG00000155052	protein_coding	2.21119	0.0112138	10	12	8	1	6	0	Up
RF00334	ENSG00000221148	snoRNA	2.19155	6.17703e-06	32	27	24	7	5	8	Up
MME	ENSG00000196549	protein_coding	2.17884	8.90844e-17	213	1049	686	114	174	119	Up
LUM	ENSG00000139329	protein_coding	2.1649	2.05731e-17	678	2341	1705	309	422	340	Up
CD38	ENSG00000004468	protein_coding	2.15874	0.0351667	12	3	3	2	2	0	Up
AL592424.1	ENSG00000261168	lncRNA	2.15425	0.00931272	8	14	4	1	2	3	Up
ACTG2	ENSG00000163017	protein_coding	2.14951	1.64245e-14	500	1017	722	143	249	153	Up
APOB	ENSG00000084674	protein_coding	2.14564	0.0104926	1	28	10	0	7	2	Up
AP000317.2	ENSG00000272657	lncRNA	2.13751	0.00542142	11	6	8	3	2	1	Up
IL18	ENSG00000150782	protein_coding	2.13591	0.00198891	22	46	34	20	2	4	Up
TYRP1	ENSG00000107165	protein_coding	2.12256	4.22018e-12	27	201	139	16	33	33	Up
GREM2	ENSG00000180875	protein_coding	2.1169	5.57889e-07	12	49	46	4	10	12	Up
ASIC2	ENSG00000108684	protein_coding	2.10821	6.7849e-07	18	34	23	1	12	6	Up
C5orf66	ENSG00000224186	lncRNA	2.08677	0.00118862	28	9	10	7	1	4	Up
LINC02478	ENSG00000285373	lncRNA	2.07703	0.00195254	16	23	6	5	2	4	Up
Z99496.2	ENSG00000286339	lncRNA	2.07702	7.90709e-26	287	262	213	48	92	62	Up
ASCL1	ENSG00000139352	protein_coding	2.06023	0.000448896	26	17	11	7	3	4	Up
COL8A2	ENSG00000171812	protein_coding	2.05025	0.0271411	0	22	11	5	2	0	Up
PCDHGB5	ENSG00000276547	protein_coding	2.04977	0.00178791	10	13	12	4	3	2	Up
KCNQ2	ENSG00000075043	protein_coding	2.03264	4.22734e-07	16	35	30	3	13	6	Up
WFDC21P	ENSG00000261040	transcribed_unitary_pseudogene	2.02194	0.000967758	7	31	19	7	6	2	Up
OLR1	ENSG00000173391	protein_coding	1.99912	2.14259e-16	57	262	215	35	54	45	Up
HOXD10	ENSG00000128710	protein_coding	1.97866	7.73915e-10	56	35	35	14	12	9	Up
NEGR1	ENSG00000172260	protein_coding	1.9773	2.59326e-10	163	60	74	28	20	30	Up
DLGAP1-AS2	ENSG00000262001	lncRNA	1.97672	0.00452489	14	15	8	4	3	3	Up
CRHBP	ENSG00000145708	protein_coding	1.9763	3.62163e-24	53	271	197	29	70	40	Up
RUNX1	ENSG00000159216	protein_coding	1.97271	0.00421605	0	24	20	2	5	4	Up
KCNMA1	ENSG00000156113	protein_coding	1.96732	1.21839e-39	392	802	504	162	161	135	Up
AC008625.1	ENSG00000287695	lncRNA	1.95685	0.00896179	18	13	12	6	5	1	Up
AC126177.5	ENSG00000257951	unprocessed_pseudogene	1.92634	1.71028e-05	6	54	38	9	13	4	Up
USH1G	ENSG00000182040	protein_coding	1.92599	0.024636	2	10	10	0	2	4	Up
TLR5	ENSG00000187554	protein_coding	1.91395	0.0409447	5	8	19	0	10	1	Up
DNAH9	ENSG00000007174	protein_coding	1.90298	0.000231714	15	33	17	3	11	5	Up
ATP10A	ENSG00000206190	protein_coding	1.90187	0.00688345	16	35	8	3	9	6	Up
ICAM1	ENSG00000090339	protein_coding	1.8999	2.64347e-12	66	183	93	26	39	32	Up
AL390957.1	ENSG00000285280	lncRNA	1.89765	0.0168142	5	12	12	4	1	3	Up
PID1	ENSG00000153823	protein_coding	1.89317	2.41731e-16	91	183	115	50	34	28	Up
KCNJ13	ENSG00000115474	protein_coding	1.8872	0.0146665	3	12	14	4	1	3	Up
PRELP	ENSG00000188783	protein_coding	1.88154	0.000642166	7	20	26	6	7	2	Up
AL139005.1	ENSG00000279393	TEC	1.87715	0.00019057	6	52	24	6	9	7	Up
GFRA2	ENSG00000168546	protein_coding	1.8713	0.00745211	14	20	15	0	10	5	Up
CXCL6	ENSG00000124875	protein_coding	1.86685	0.00270059	1	36	21	5	6	4	Up
ITIH3	ENSG00000162267	protein_coding	1.86521	3.00005e-13	65	88	68	24	27	16	Up
SMOC2	ENSG00000112562	protein_coding	1.85955	1.40154e-29	166	330	264	77	76	72	Up
SPANXA2-OT1	ENSG00000277215	lncRNA	1.84603	0.0292504	1	12	11	1	4	2	Up
THY1	ENSG00000154096	protein_coding	1.84251	2.3976e-06	216	1352	850	171	217	196	Up
IGF1	ENSG00000017427	protein_coding	1.83995	0.0316625	2	15	7	0	5	2	Up
CYP2S1	ENSG00000167600	protein_coding	1.83556	8.18468e-09	28	159	125	24	33	27	Up
SLC38A4	ENSG00000139209	protein_coding	1.81418	4.10613e-06	19	37	35	7	10	11	Up
PRKCB	ENSG00000166501	protein_coding	1.81264	7.31902e-13	48	169	144	10	66	38	Up
PSG4	ENSG00000243137	protein_coding	1.80591	0.000885996	10	20	18	5	7	3	Up
HES2	ENSG00000069812	protein_coding	1.80076	0.0169003	6	19	13	9	1	1	Up
AC100800.1	ENSG00000187229	lncRNA	1.79991	0.00319502	24	21	21	11	5	5	Up
NPY	ENSG00000122585	protein_coding	1.79983	5.87652e-24	310	278	174	97	93	52	Up
MBP	ENSG00000197971	protein_coding	1.79648	5.78924e-06	28	33	19	8	8	9	Up
IL11	ENSG00000095752	protein_coding	1.79527	0.00576755	6	54	16	1	16	6	Up
ACTBP7	ENSG00000185607	processed_pseudogene	1.79319	0.0305624	9	6	18	1	8	2	Up
MAB21L2	ENSG00000181541	protein_coding	1.78103	3.86546e-23	389	309	268	144	94	74	Up
MCTP2	ENSG00000140563	protein_coding	1.77739	0.000516399	7	35	27	2	6	13	Up
SLC7A14	ENSG00000013293	protein_coding	1.76853	5.14465e-07	39	98	100	31	22	17	Up
FCHO1	ENSG00000130475	protein_coding	1.75816	0.00268633	10	14	17	3	3	7	Up
BNC1	ENSG00000169594	protein_coding	1.75165	4.32759e-05	144	513	358	116	81	87	Up
SLC6A15	ENSG00000072041	protein_coding	1.74125	8.14297e-10	28	64	54	7	24	17	Up
TCF21	ENSG00000118526	protein_coding	1.73861	0.00167121	4	26	22	1	11	5	Up
AL512283.2	ENSG00000287258	lncRNA	1.73486	0.0259508	11	5	9	5	0	3	Up
UPK1B	ENSG00000114638	protein_coding	1.72099	3.46991e-06	31	70	45	21	12	15	Up
SLC1A6	ENSG00000105143	protein_coding	1.72016	0.00777352	33	15	16	10	6	5	Up
WT1	ENSG00000184937	protein_coding	1.71917	8.85794e-06	64	51	53	26	14	16	Up
SLITRK3	ENSG00000121871	protein_coding	1.71917	9.46316e-12	116	56	70	39	21	21	Up
L1CAM	ENSG00000198910	protein_coding	1.71393	7.70369e-18	83	307	204	47	81	59	Up
TNFRSF9	ENSG00000049249	protein_coding	1.71237	0.00126138	6	34	18	2	12	5	Up
GALNTL6	ENSG00000174473	protein_coding	1.70208	0.0302406	7	16	2	2	3	3	Up
SLC9A3R1	ENSG00000109062	protein_coding	1.70025	6.97686e-17	633	2035	1480	371	567	341	Up
SERPINE2	ENSG00000135919	protein_coding	1.69895	1.96466e-09	1999	7879	5946	1166	2190	1443	Up
F2RL2	ENSG00000164220	protein_coding	1.69644	0.000725602	13	37	25	5	12	8	Up
AC007743.1	ENSG00000233251	lncRNA	1.6928	1.97931e-06	85	89	88	21	41	27	Up
AC104131.1	ENSG00000213115	processed_pseudogene	1.6891	2.97309e-05	28	29	28	16	9	4	Up
CDKN2B	ENSG00000147883	protein_coding	1.68894	7.47707e-14	360	1004	726	208	281	175	Up
PLPP2	ENSG00000141934	protein_coding	1.67494	3.5168e-07	16	74	67	10	29	14	Up
ABCG2	ENSG00000118777	protein_coding	1.66024	3.5443e-07	32	58	54	9	29	14	Up
PPP1R32	ENSG00000162148	protein_coding	1.65604	0.0338394	22	7	8	2	4	6	Up
AC117402.1	ENSG00000206532	lncRNA	1.64403	2.02785e-05	19	38	35	5	12	15	Up
AC025034.1	ENSG00000258302	lncRNA	1.64026	0.000815894	21	21	21	2	7	13	Up
AC011445.1	ENSG00000268262	lncRNA	1.6392	0.00889409	22	15	9	7	7	2	Up
ITIH5	ENSG00000123243	protein_coding	1.63307	0.045076	4	19	4	2	5	2	Up
AKR1B15	ENSG00000227471	protein_coding	1.63205	0.0268314	9	11	10	0	10	1	Up
C17orf51	ENSG00000212719	protein_coding	1.63089	4.3721e-05	35	41	28	12	14	11	Up
LAYN	ENSG00000204381	protein_coding	1.63019	2.57646e-07	32	57	41	8	26	13	Up
AGBL4	ENSG00000186094	protein_coding	1.6267	0.000269194	30	39	33	8	14	14	Up
HAGLR	ENSG00000224189	lncRNA	1.62621	0.00148948	41	10	6	15	2	3	Up
RFLNA	ENSG00000178882	protein_coding	1.62564	4.39578e-05	11	139	74	16	28	20	Up
AC012645.1	ENSG00000250616	lncRNA	1.62531	3.44605e-06	56	58	37	22	13	18	Up
GLB1L3	ENSG00000166105	protein_coding	1.62217	0.0214319	18	10	11	3	8	3	Up
LINC01218	ENSG00000251636	lncRNA	1.6207	0.0013853	8	27	16	3	11	4	Up
TNFSF9	ENSG00000125657	protein_coding	1.59542	0.000122693	16	36	24	8	9	10	Up
TGFBI	ENSG00000120708	protein_coding	1.58237	2.1339e-06	626	4976	3163	425	1345	887	Up
ERVH48-1	ENSG00000233056	lncRNA	1.58215	1.08215e-10	36	116	101	23	42	25	Up
MARCH4	ENSG00000144583	protein_coding	1.581	2.70328e-20	110	238	184	44	98	54	Up
HOXD13	ENSG00000128714	protein_coding	1.58063	6.944e-08	137	79	67	33	42	28	Up
LRRN1	ENSG00000175928	protein_coding	1.57786	1.3234e-12	66	161	108	25	57	40	Up
AP002505.2	ENSG00000279275	TEC	1.57685	0.03026	9	22	13	10	3	3	Up
PLCE1-AS1	ENSG00000268894	lncRNA	1.57422	8.71247e-05	22	40	31	15	13	6	Up
RBM47	ENSG00000163694	protein_coding	1.57078	7.83121e-07	14	109	78	12	34	23	Up
HPD	ENSG00000158104	protein_coding	1.56399	0.0316953	12	9	11	8	4	0	Up
PTGES	ENSG00000148344	protein_coding	1.56294	1.99047e-09	49	122	91	30	37	27	Up
MYBPHL	ENSG00000221986	protein_coding	1.56279	1.00724e-14	285	212	192	68	122	73	Up
CLDN4	ENSG00000189143	protein_coding	1.56255	0.0292504	22	28	16	2	11	15	Up
NPIPB12	ENSG00000169203	protein_coding	1.56252	0.0299315	11	14	7	3	8	1	Up
GPRIN2	ENSG00000204175	protein_coding	1.55451	0.00100663	16	27	24	5	10	10	Up
ACTBL2	ENSG00000169067	protein_coding	1.55182	0.00318006	7	43	23	7	18	2	Up
DACH2	ENSG00000126733	protein_coding	1.55072	0.00248707	45	35	15	10	16	9	Up
HOXB7	ENSG00000260027	protein_coding	1.55066	0.00133422	8	68	27	13	15	6	Up
AC010378.1	ENSG00000275506	processed_pseudogene	1.54983	0.0122694	12	21	10	2	8	6	Up
ADRA2A	ENSG00000150594	protein_coding	1.54858	8.17568e-05	15	38	28	7	14	9	Up
RSPO3	ENSG00000146374	protein_coding	1.54728	2.14264e-11	122	186	135	28	94	57	Up
ANGPT1	ENSG00000154188	protein_coding	1.54483	0.000234166	20	36	24	15	11	4	Up
RNA5SP37	ENSG00000202290	rRNA_pseudogene	1.53265	0.0137063	12	18	13	6	6	4	Up
ADAMTS16	ENSG00000145536	protein_coding	1.52765	0.00353832	32	56	23	9	18	16	Up
SLFN12	ENSG00000172123	protein_coding	1.52637	2.46587e-10	63	102	76	20	42	30	Up
CYP1B1-AS1	ENSG00000232973	lncRNA	1.51948	0.0299436	7	15	13	4	3	6	Up
CLMAT3	ENSG00000249035	lncRNA	1.51584	0.0148187	9	15	19	5	4	7	Up
CLMP	ENSG00000166250	protein_coding	1.51323	7.18367e-10	22	143	102	8	67	29	Up
SUSD2	ENSG00000099994	protein_coding	1.51199	0.00797577	15	20	19	5	7	9	Up
AC022075.1	ENSG00000245648	lncRNA	1.50986	0.00345809	14	31	17	4	14	6	Up
LIN28A	ENSG00000131914	protein_coding	1.50758	5.73465e-07	14	113	64	14	31	23	Up
ATP6V0A4	ENSG00000105929	protein_coding	1.50128	0.0485643	10	13	11	3	5	5	Up
TMEM255A	ENSG00000125355	protein_coding	1.5	1.04105e-12	92	143	87	38	56	31	Up
UPK3B	ENSG00000276184	protein_coding	1.49947	0.0102383	8	32	17	5	8	8	Up
PTCHD1-AS	ENSG00000233067	lncRNA	1.49626	0.000162657	66	33	31	39	8	10	Up
LRP2	ENSG00000081479	protein_coding	1.49464	9.84005e-16	284	983	651	151	253	286	Up
ARPP21	ENSG00000172995	protein_coding	1.49113	0.0177738	31	14	8	4	9	6	Up
EPHB1	ENSG00000154928	protein_coding	1.48561	0.00237607	24	43	10	13	10	6	Up
INMT	ENSG00000241644	protein_coding	1.48214	0.0063701	20	16	14	13	5	2	Up
KANK3	ENSG00000186994	protein_coding	1.47199	0.00459525	18	25	28	4	9	15	Up
AC021148.2	ENSG00000287262	lncRNA	1.47106	0.0490595	8	13	9	3	8	1	Up
MYH6	ENSG00000197616	protein_coding	1.46446	1.42812e-59	223997	180173	170192	84325	76848	67605	Up
CYP1B1	ENSG00000138061	protein_coding	1.46105	1.81157e-08	871	2010	1513	404	791	534	Up
KCNIP2	ENSG00000120049	protein_coding	1.45535	4.5782e-34	790	1009	793	255	510	300	Up
IL32	ENSG00000008517	protein_coding	1.45529	0.0014785	27	32	25	12	8	13	Up
POTEI	ENSG00000196834	protein_coding	1.45136	0.00312019	22	23	19	4	16	6	Up
ST14	ENSG00000149418	protein_coding	1.44963	0.0203959	7	15	21	3	6	8	Up
CCDC85A	ENSG00000055813	protein_coding	1.44793	9.55599e-10	139	161	96	41	68	49	Up
PIP5KL1	ENSG00000167103	protein_coding	1.43213	0.0177173	9	13	13	2	5	7	Up
EVA1A	ENSG00000115363	protein_coding	1.42892	7.74574e-22	151	341	212	65	150	74	Up
AFAP1L2	ENSG00000169129	protein_coding	1.42502	1.52183e-06	324	1288	842	147	514	321	Up
CAMK2N1	ENSG00000162545	protein_coding	1.42388	0.00323927	14	49	40	14	15	10	Up
LCP1	ENSG00000136167	protein_coding	1.42029	0.0104793	1	32	29	5	16	3	Up
ST8SIA1	ENSG00000111728	protein_coding	1.41973	0.000503607	22	54	38	14	23	11	Up
HRK	ENSG00000135116	protein_coding	1.4145	1.86113e-24	3088	1518	1537	1458	569	610	Up
ADAM12	ENSG00000148848	protein_coding	1.40836	0.0105335	35	249	221	37	76	67	Up
DKK1	ENSG00000107984	protein_coding	1.40823	8.20956e-19	269	1010	727	160	378	251	Up
HOXD1	ENSG00000128645	protein_coding	1.40391	0.0094972	33	14	12	11	4	9	Up
FBLN5	ENSG00000140092	protein_coding	1.4003	1.39229e-19	187	504	363	106	179	137	Up
CDH6	ENSG00000113361	protein_coding	1.39997	4.31299e-07	78	166	156	52	55	52	Up
CYGB	ENSG00000161544	protein_coding	1.39209	0.000907131	11	54	35	6	23	12	Up
HOXB13	ENSG00000159184	protein_coding	1.39184	4.27255e-07	53	63	68	19	38	22	Up
PHBP9	ENSG00000230224	processed_pseudogene	1.39144	0.0396115	11	18	10	7	5	4	Up
RHEBL1	ENSG00000167550	protein_coding	1.37972	0.00839449	8	26	30	10	9	7	Up
SCG2	ENSG00000171951	protein_coding	1.37927	0.000838062	54	150	109	45	43	35	Up
VGLL3	ENSG00000206538	protein_coding	1.37774	6.83628e-07	55	130	97	46	27	40	Up
SLC7A5P2	ENSG00000284023	transcribed_processed_pseudogene	1.37526	0.0388911	5	17	12	3	7	4	Up
ARSJ	ENSG00000180801	protein_coding	1.37514	3.50757e-32	326	675	477	178	243	191	Up
NLRC5	ENSG00000140853	protein_coding	1.37068	0.0147771	9	24	21	7	7	8	Up
KCTD8	ENSG00000183783	protein_coding	1.36737	1.86121e-08	126	146	94	58	67	32	Up
ISG20	ENSG00000172183	protein_coding	1.3618	0.0046977	13	19	22	3	11	9	Up
PODXL	ENSG00000128567	protein_coding	1.36014	1.75758e-09	1168	2961	2338	825	962	795	Up
PRPS1P2	ENSG00000232630	processed_pseudogene	1.35421	0.0297577	14	13	15	3	8	7	Up
OVCH1-AS1	ENSG00000257599	lncRNA	1.35407	0.00694864	19	25	17	6	12	8	Up
AC243965.2	ENSG00000275552	lncRNA	1.35393	0.0343743	16	10	14	4	5	8	Up
RSL24D1P6	ENSG00000224452	processed_pseudogene	1.35096	0.00611404	17	17	19	11	8	4	Up
GABRB1	ENSG00000163288	protein_coding	1.3493	0.0246512	40	53	29	3	22	29	Up
LPAR1	ENSG00000198121	protein_coding	1.34717	0.00417304	15	42	22	9	14	10	Up
CDKN2A	ENSG00000147889	protein_coding	1.34588	0.0130731	12	42	14	9	14	5	Up
KLHL14	ENSG00000197705	protein_coding	1.34514	0.000359658	29	43	39	20	14	14	Up
PRR5L	ENSG00000135362	protein_coding	1.34511	3.25619e-06	20	94	71	12	49	18	Up
ADAM33	ENSG00000149451	protein_coding	1.3436	0.0173076	7	48	35	16	12	6	Up
GFPT2	ENSG00000131459	protein_coding	1.34301	5.40619e-05	60	494	325	64	135	114	Up
P4HA3	ENSG00000149380	protein_coding	1.33134	7.73915e-10	49	188	137	31	70	56	Up
ZNF804A	ENSG00000170396	protein_coding	1.33088	0.00215941	32	46	58	8	30	23	Up
ZBTB20-AS1	ENSG00000241560	lncRNA	1.3304	0.0238944	11	18	15	8	7	4	Up
MMP1	ENSG00000196611	protein_coding	1.32913	2.1474e-05	91	350	299	63	106	121	Up
RHCE	ENSG00000188672	protein_coding	1.3279	0.00498231	33	40	22	8	17	16	Up
DPP10	ENSG00000175497	protein_coding	1.32551	1.42313e-06	45	65	48	22	26	21	Up
CLDN7	ENSG00000181885	protein_coding	1.32349	0.0314993	13	22	15	7	10	5	Up
RAB3B	ENSG00000169213	protein_coding	1.3225	1.84194e-24	255	519	444	151	220	155	Up
B4GALNT1	ENSG00000135454	protein_coding	1.31932	0.00390381	26	20	33	12	15	8	Up
ZFP42	ENSG00000179059	protein_coding	1.31925	2.0801e-05	19	99	66	17	35	24	Up
WNT2	ENSG00000105989	protein_coding	1.31906	2.45095e-05	15	102	63	13	40	22	Up
FAM131B	ENSG00000159784	protein_coding	1.31208	0.01533	13	23	16	7	12	4	Up
ULBP2	ENSG00000131015	protein_coding	1.30676	0.015506	12	25	30	4	12	14	Up
FAM192BP	ENSG00000231841	processed_pseudogene	1.30002	0.0485643	12	13	11	5	9	2	Up
RGCC	ENSG00000102760	protein_coding	1.29778	6.0154e-06	56	84	45	25	39	19	Up
NQO1	ENSG00000181019	protein_coding	1.28446	2.02606e-14	5116	4439	3376	1834	2328	1600	Up
AC018695.4	ENSG00000270184	lncRNA	1.27875	0.0470753	10	16	10	6	5	5	Up
UBASH3B	ENSG00000154127	protein_coding	1.27443	2.5498e-05	27	87	69	23	31	25	Up
ALX1	ENSG00000180318	protein_coding	1.26853	0.000336536	37	42	31	19	17	14	Up
GNAZ	ENSG00000128266	protein_coding	1.26013	0.0208473	29	33	29	15	10	16	Up
LAMA3	ENSG00000053747	protein_coding	1.25822	1.60845e-07	70	100	61	36	45	25	Up
AL390783.1	ENSG00000235020	lncRNA	1.25396	0.00707311	33	27	27	24	11	6	Up
ASTN1	ENSG00000152092	protein_coding	1.25266	0.00958829	17	58	48	8	20	28	Up
CCDC81	ENSG00000149201	protein_coding	1.25156	3.42319e-05	34	82	85	32	38	21	Up
ZDHHC22	ENSG00000177108	protein_coding	1.24906	0.000114019	64	69	45	25	30	27	Up
AKR1C3	ENSG00000196139	protein_coding	1.24906	3.48157e-06	313	137	110	86	92	59	Up
MT3	ENSG00000087250	protein_coding	1.24759	2.27128e-05	70	67	35	21	36	22	Up
HAPLN3	ENSG00000140511	protein_coding	1.24632	4.56378e-14	300	525	411	132	247	201	Up
AQP4	ENSG00000171885	protein_coding	1.24241	6.99707e-06	3192	3359	3092	1134	1910	1409	Up
COX7A2P1	ENSG00000258626	processed_pseudogene	1.24106	0.0125709	19	18	15	8	8	8	Up
CFAP77	ENSG00000188523	protein_coding	1.24052	0.000213039	48	30	29	23	16	11	Up
AC011365.1	ENSG00000254042	lncRNA	1.23851	0.00369271	30	22	21	14	14	6	Up
NGF	ENSG00000134259	protein_coding	1.23742	0.00861984	15	28	22	9	12	9	Up
OPCML	ENSG00000183715	protein_coding	1.23668	5.41612e-06	144	206	112	64	96	55	Up
AL133520.1	ENSG00000273893	lncRNA	1.23592	0.0143653	13	22	19	5	12	8	Up
RAB27B	ENSG00000041353	protein_coding	1.23552	0.0494345	2	19	15	5	5	6	Up
RIMBP2	ENSG00000060709	protein_coding	1.23417	2.40676e-07	150	85	90	44	67	38	Up
F3	ENSG00000117525	protein_coding	1.23334	7.83121e-07	81	263	190	51	120	74	Up
MAPK8IP2	ENSG00000008735	protein_coding	1.22875	1.3501e-06	70	106	72	34	44	38	Up
WNT2B	ENSG00000134245	protein_coding	1.22666	2.70419e-06	47	98	70	35	42	23	Up
CACNG4	ENSG00000075461	protein_coding	1.22461	0.00101773	24	41	26	9	21	13	Up
PEAR1	ENSG00000187800	protein_coding	1.22359	0.000202989	17	108	65	11	30	43	Up
VEGFC	ENSG00000150630	protein_coding	1.21673	1.24858e-08	562	555	409	186	340	227	Up
RASGRF2	ENSG00000113319	protein_coding	1.21645	4.22873e-06	39	246	159	37	71	78	Up
GCNT4	ENSG00000176928	protein_coding	1.21351	0.0392951	10	55	45	7	25	18	Up
SST	ENSG00000157005	protein_coding	1.21265	0.0254059	22	73	38	3	45	21	Up
SPINT1	ENSG00000166145	protein_coding	1.21074	0.0090038	60	238	189	84	56	68	Up
TSPAN15	ENSG00000099282	protein_coding	1.20763	9.02445e-10	91	252	175	63	96	77	Up
SH2D3A	ENSG00000125731	protein_coding	1.20697	0.0392951	9	32	11	6	12	6	Up
GLIPR1	ENSG00000139278	protein_coding	1.19973	7.54657e-07	40	164	104	36	65	38	Up
NFASC	ENSG00000163531	protein_coding	1.19695	2.38853e-06	101	116	59	42	55	35	Up
KLHL29	ENSG00000119771	protein_coding	1.19611	2.3976e-06	127	240	149	86	87	65	Up
AC022498.2	ENSG00000279891	TEC	1.19477	0.0395097	23	16	23	13	11	6	Up
SYNPR	ENSG00000163630	protein_coding	1.19335	0.000606781	67	52	44	24	31	22	Up
TMEM158	ENSG00000249992	protein_coding	1.19121	8.17568e-05	37	107	62	32	39	23	Up
ZNF296	ENSG00000170684	protein_coding	1.1893	0.0399464	9	29	20	10	8	8	Up
KCNK1	ENSG00000135750	protein_coding	1.18733	0.000946993	45	59	39	12	34	24	Up
BCAT1	ENSG00000060982	protein_coding	1.1866	9.51945e-31	695	1519	1354	316	747	674	Up
COL8A1	ENSG00000144810	protein_coding	1.18641	9.63109e-19	728	778	590	276	469	280	Up
RELN	ENSG00000189056	protein_coding	1.18594	6.47672e-19	679	1281	923	321	618	457	Up
PCDHB7	ENSG00000113212	protein_coding	1.18512	0.00276083	28	27	24	13	13	12	Up
KCNS3	ENSG00000170745	protein_coding	1.17763	9.07004e-07	98	83	84	43	48	38	Up
PLA2R1	ENSG00000153246	protein_coding	1.17529	0.000307834	48	64	52	28	26	25	Up
AC011815.1	ENSG00000268573	lncRNA	1.16764	0.0154502	33	36	21	30	10	7	Up
LRRC32	ENSG00000137507	protein_coding	1.16585	0.00167252	210	618	479	181	210	183	Up
ARHGAP9	ENSG00000123329	protein_coding	1.16462	0.0476283	38	22	14	10	22	6	Up
CYP1A1	ENSG00000140465	protein_coding	1.15539	1.25075e-05	254	223	205	104	126	102	Up
CCDC146	ENSG00000135205	protein_coding	1.1547	0.00162996	14	59	41	12	28	15	Up
PCDHAC2	ENSG00000243232	protein_coding	1.15166	1.74319e-56	5462	3020	2949	2602	1508	1507	Up
KCNK6	ENSG00000099337	protein_coding	1.1513	1.47778e-30	1255	1197	915	541	640	482	Up
FMOD	ENSG00000122176	protein_coding	1.1504	2.99168e-05	12	138	81	3	73	40	Up
SMIM17	ENSG00000268182	protein_coding	1.14576	0.033701	36	22	12	14	9	11	Up
AKR1C2	ENSG00000151632	protein_coding	1.14565	0.00389544	34	34	21	15	17	12	Up
NDRG1	ENSG00000104419	protein_coding	1.14415	3.81522e-08	125	408	258	93	153	120	Up
NOC2LP1	ENSG00000213225	transcribed_processed_pseudogene	1.13418	0.0344732	24	24	15	5	13	14	Up
OIT3	ENSG00000138315	protein_coding	1.13353	0.0179191	13	22	24	9	7	13	Up
PRSS12	ENSG00000164099	protein_coding	1.13254	0.00491364	24	33	25	13	16	12	Up
AC106827.1	ENSG00000203647	processed_pseudogene	1.12799	0.0454556	19	25	14	15	8	6	Up
RGL3	ENSG00000205517	protein_coding	1.12395	0.0487169	8	25	9	4	12	5	Up
SYNE4	ENSG00000181392	protein_coding	1.11886	0.000374848	55	41	43	19	39	14	Up
CLMN	ENSG00000165959	protein_coding	1.11753	0.00177399	18	58	43	9	34	17	Up
PRR15	ENSG00000176532	protein_coding	1.11565	0.00298582	25	32	26	15	13	14	Up
TMPRSS5	ENSG00000166682	protein_coding	1.11141	0.037194	18	19	20	11	10	8	Up
CCDC80	ENSG00000091986	protein_coding	1.10775	4.31299e-07	2047	5829	4844	960	3552	2229	Up
RHBDF2	ENSG00000129667	protein_coding	1.10631	2.23274e-08	70	220	154	59	89	68	Up
COL11A1	ENSG00000060718	protein_coding	1.10045	5.5745e-15	239	677	515	163	282	259	Up
OSMR	ENSG00000145623	protein_coding	1.09781	4.6404e-06	53	160	118	18	108	51	Up
CCDC184	ENSG00000177875	protein_coding	1.09701	1.6772e-08	74	157	138	33	101	59	Up
AC011389.1	ENSG00000248222	lncRNA	1.0969	0.00905203	34	24	35	29	9	11	Up
MYO10	ENSG00000145555	protein_coding	1.09656	7.36926e-21	365	1215	894	224	599	414	Up
ST6GALNAC5	ENSG00000117069	protein_coding	1.09575	2.18543e-12	425	430	404	178	281	205	Up
MGARP	ENSG00000137463	protein_coding	1.09387	4.16451e-08	137	263	228	110	130	76	Up
STMN2	ENSG00000104435	protein_coding	1.09234	2.26231e-11	126	271	169	70	144	78	Up
COL25A1	ENSG00000188517	protein_coding	1.09011	1.43879e-07	113	232	145	54	125	76	Up
MYH15	ENSG00000144821	protein_coding	1.08546	0.043675	17	30	21	5	16	14	Up
TUBB8P12	ENSG00000173213	protein_coding	1.08371	0.0143653	36	20	28	12	16	16	Up
DHRS9	ENSG00000073737	protein_coding	1.08076	8.67104e-12	345	251	223	162	153	111	Up
C11orf87	ENSG00000185742	protein_coding	1.07435	0.037194	24	18	16	11	7	12	Up
FOXF1	ENSG00000103241	protein_coding	1.07069	4.61207e-06	155	243	223	118	122	77	Up
CRACR2A	ENSG00000130038	protein_coding	1.07062	0.00394081	78	29	33	40	22	12	Up
DNAJA4	ENSG00000140403	protein_coding	1.06581	0.000550886	839	883	732	338	514	413	Up
PCDHGA10	ENSG00000253846	protein_coding	1.05843	0.0112911	27	37	31	21	13	16	Up
PCDH10	ENSG00000138650	protein_coding	1.05491	1.79408e-14	620	1273	978	420	582	473	Up
CEMIP	ENSG00000103888	protein_coding	1.05008	7.44971e-05	1251	1390	1081	611	673	700	Up
AC104109.4	ENSG00000273345	lncRNA	1.04358	0.0496984	18	23	14	10	9	10	Up
ELF4	ENSG00000102034	protein_coding	1.0435	1.05288e-08	57	188	153	33	101	76	Up
CANX	ENSG00000127022	protein_coding	1.04222	0.0432547	25	19	16	10	12	10	Up
NRXN3	ENSG00000021645	protein_coding	1.0412	0.00114389	30	67	67	9	45	35	Up
CHRNA3	ENSG00000080644	protein_coding	1.04081	7.09689e-08	358	222	182	236	92	100	Up
SOWAHB	ENSG00000186212	protein_coding	1.03696	0.0174289	27	30	24	14	21	9	Up
NLRC3	ENSG00000167984	protein_coding	1.03602	0.0266195	31	25	20	12	18	11	Up
CACNA1D	ENSG00000157388	protein_coding	1.03373	3.1753e-08	1000	789	680	698	308	359	Up
SYT10	ENSG00000110975	protein_coding	1.03182	4.29599e-11	144	226	198	95	132	78	Up
GRIK1	ENSG00000171189	protein_coding	1.02692	1.55163e-07	291	265	211	101	179	143	Up
EVX2	ENSG00000174279	protein_coding	1.02573	0.000871263	154	56	78	80	41	34	Up
RN7SL493P	ENSG00000266439	misc_RNA	1.02492	0.025581	17	29	33	12	14	16	Up
ADAM21	ENSG00000139985	protein_coding	1.01552	0.0298406	32	31	20	18	15	12	Up
AC112487.1	ENSG00000239482	lncRNA	1.01305	0.0200979	34	27	21	9	18	18	Up
DSC3	ENSG00000134762	protein_coding	1.01249	3.42934e-25	1359	1974	1814	625	1294	959	Up
TRIM22	ENSG00000132274	protein_coding	1.0123	0.000185572	57	60	41	33	25	28	Up
HTR1B	ENSG00000135312	protein_coding	1.01216	4.25936e-06	107	115	77	42	72	51	Up
COL4A4	ENSG00000081052	protein_coding	1.00959	0.01238	23	33	36	11	21	18	Up
S1PR5	ENSG00000180739	protein_coding	1.00813	0.0451603	13	35	34	10	26	9	Up
PELI2	ENSG00000139946	protein_coding	1.0043	0.00235597	105	80	87	45	61	47	Up
BMP10	ENSG00000163217	protein_coding	1.00405	0.00870343	38	58	49	17	28	35	Up
PEG10	ENSG00000242265	protein_coding	1.00294	7.11945e-08	5054	3542	3177	2261	2234	1943	Up
C19orf66	ENSG00000130813	protein_coding	0.998426	0.00202449	22	62	34	18	29	17	Up
LINC02381	ENSG00000250742	lncRNA	0.997105	8.82603e-05	49	141	71	30	68	43	Up
EHD2	ENSG00000024422	protein_coding	0.996294	1.08428e-12	774	1830	1426	496	1044	647	Up
RGS6	ENSG00000182732	protein_coding	0.993742	1.44097e-11	753	375	376	361	247	201	Up
DAPK2	ENSG00000035664	protein_coding	0.99332	0.000148892	147	64	77	68	45	42	Up
SLC7A11	ENSG00000151012	protein_coding	0.992578	0.000383086	158	188	149	73	93	108	Up
NTRK2	ENSG00000148053	protein_coding	0.992452	1.77845e-09	379	725	576	144	555	310	Up
CEACAM1	ENSG00000079385	protein_coding	0.990832	0.0284208	8	44	35	13	19	13	Up
PKMP1	ENSG00000236480	processed_pseudogene	0.989418	0.0165884	38	36	30	12	23	23	Up
SPOCD1	ENSG00000134668	protein_coding	0.98873	0.00559817	9	138	76	22	56	27	Up
DOK5	ENSG00000101134	protein_coding	0.985496	2.11558e-06	36	209	143	22	115	75	Up
RIPOR3	ENSG00000042062	protein_coding	0.979548	0.00867984	21	69	45	7	36	32	Up
TAFA5	ENSG00000219438	protein_coding	0.978019	0.00159685	47	68	46	25	46	20	Up
ABCB6	ENSG00000115657	protein_coding	0.970937	1.56118e-06	136	116	86	68	79	44	Up
BMP4	ENSG00000125378	protein_coding	0.966798	3.14983e-22	569	1345	939	295	873	477	Up
PLPPR4	ENSG00000117600	protein_coding	0.966072	2.94987e-05	272	297	311	175	196	126	Up
TEK	ENSG00000120156	protein_coding	0.964521	0.000289715	62	342	298	64	130	155	Up
DRAM1	ENSG00000136048	protein_coding	0.959644	2.27529e-11	170	283	259	90	180	136	Up
PLXNB3	ENSG00000198753	protein_coding	0.959536	0.0433795	25	42	36	7	23	30	Up
PRSS8	ENSG00000052344	protein_coding	0.959212	1.0915e-05	156	90	77	81	61	40	Up
BDNF	ENSG00000176697	protein_coding	0.958805	9.45789e-09	207	331	252	138	192	117	Up
SAP30L-AS1	ENSG00000245275	lncRNA	0.951833	6.38149e-05	52	103	78	45	49	36	Up
SLC16A9	ENSG00000165449	protein_coding	0.949889	0.00254419	45	62	60	25	42	29	Up
HMX1	ENSG00000215612	protein_coding	0.948725	4.69705e-05	55	111	68	27	57	49	Up
FTLP2	ENSG00000232368	processed_pseudogene	0.94777	0.00454397	75	110	51	48	65	23	Up
SCN2A	ENSG00000136531	protein_coding	0.945574	0.00632333	77	60	64	24	54	40	Up
CORO2A	ENSG00000106789	protein_coding	0.945253	1.44026e-06	55	183	128	37	115	56	Up
GABRB3	ENSG00000166206	protein_coding	0.944691	2.61689e-07	109	163	142	60	103	75	Up
C1R	ENSG00000159403	protein_coding	0.941711	1.78804e-11	328	191	183	189	123	92	Up
MYL9	ENSG00000101335	protein_coding	0.93495	6.3096e-43	11194	17930	13097	6360	11263	6953	Up
COBLL1	ENSG00000082438	protein_coding	0.934561	1.61656e-17	434	705	636	233	490	315	Up
COL6A3	ENSG00000163359	protein_coding	0.934506	0.0133286	55	161	101	17	137	59	Up
FTH1P23	ENSG00000242960	processed_pseudogene	0.932906	0.000514889	62	66	36	34	40	21	Up
RPL12P30	ENSG00000242353	processed_pseudogene	0.929476	0.0284912	20	24	24	13	13	13	Up
AP1M2	ENSG00000129354	protein_coding	0.92913	0.0385392	11	41	34	14	27	8	Up
TMCC3	ENSG00000057704	protein_coding	0.928693	0.000258274	159	262	233	87	198	109	Up
RAB11FIP4	ENSG00000131242	protein_coding	0.927783	0.0150326	47	60	90	40	39	32	Up
MARCKS	ENSG00000277443	protein_coding	0.927437	1.68233e-18	517	1077	681	360	563	366	Up
TAFA4	ENSG00000163377	protein_coding	0.925873	8.8817e-06	102	215	158	38	144	102	Up
PENK	ENSG00000181195	protein_coding	0.9232	0.0103866	92	319	293	92	201	105	Up
LURAP1L	ENSG00000153714	protein_coding	0.91882	1.27387e-06	130	213	147	83	127	75	Up
GJD2	ENSG00000159248	protein_coding	0.91732	5.8568e-06	155	117	144	87	99	59	Up
ZNF486	ENSG00000256229	protein_coding	0.91581	0.00323927	57	73	44	37	48	18	Up
IQGAP1	ENSG00000140575	protein_coding	0.914653	1.69546e-27	1343	3169	2581	854	1936	1318	Up
TMEM191A	ENSG00000226287	transcribed_unprocessed_pseudogene	0.914098	0.0320794	36	47	19	23	24	12	Up
FTH1P7	ENSG00000232187	processed_pseudogene	0.910521	0.00342787	36	54	36	27	31	16	Up
CORO1A	ENSG00000102879	protein_coding	0.90955	0.016861	23	64	45	10	41	27	Up
THSD7A	ENSG00000005108	protein_coding	0.907914	2.24729e-11	613	527	433	420	290	223	Up
ZNF860	ENSG00000197385	protein_coding	0.906046	0.0259011	28	52	28	16	16	30	Up
LRRC7	ENSG00000033122	protein_coding	0.904018	0.00566939	61	56	47	27	32	37	Up
NFE2L3	ENSG00000050344	protein_coding	0.903214	0.000204373	68	110	91	52	49	54	Up
AC022168.1	ENSG00000285543	lncRNA	0.901421	2.17575e-10	520	468	401	245	318	254	Up
HS3ST1	ENSG00000002587	protein_coding	0.898856	0.0223943	58	77	76	38	58	31	Up
STAC	ENSG00000144681	protein_coding	0.892292	3.35085e-09	416	521	476	312	307	224	Up
AC018755.3	ENSG00000269388	transcribed_processed_pseudogene	0.885374	0.0435315	26	46	14	16	21	13	Up
DUSP4	ENSG00000120875	protein_coding	0.881257	2.45767e-10	271	393	330	136	277	192	Up
HTR4	ENSG00000164270	protein_coding	0.879344	5.51588e-08	309	233	217	219	111	132	Up
PRKCD	ENSG00000163932	protein_coding	0.877303	0.000961616	52	136	99	37	73	58	Up
SLC1A1	ENSG00000106688	protein_coding	0.874779	0.000225931	408	361	290	213	246	185	Up
S100A11	ENSG00000163191	protein_coding	0.872326	6.14928e-16	525	2246	1310	390	1315	674	Up
NRXN1	ENSG00000179915	protein_coding	0.871178	2.30849e-07	351	269	258	204	198	130	Up
SEMA3C	ENSG00000075223	protein_coding	0.867904	8.15402e-21	1300	1330	1402	735	935	775	Up
SH3TC2	ENSG00000169247	protein_coding	0.867842	6.03101e-12	625	382	393	321	280	233	Up
ATP2B1-AS1	ENSG00000271614	lncRNA	0.86703	0.00162314	87	90	52	50	47	40	Up
GPRC5A	ENSG00000013588	protein_coding	0.866862	0.000176679	443	1130	877	415	514	426	Up
NOX4	ENSG00000086991	protein_coding	0.863076	2.44436e-07	149	266	223	97	192	102	Up
KCNG1	ENSG00000026559	protein_coding	0.862865	0.00339218	57	385	228	76	178	97	Up
FAM124A	ENSG00000150510	protein_coding	0.862613	3.48157e-06	360	220	225	254	141	108	Up
TAC3	ENSG00000166863	protein_coding	0.861571	1.9035e-05	118	173	130	86	93	75	Up
GAD1	ENSG00000128683	protein_coding	0.861186	1.85597e-05	193	196	168	96	157	88	Up
GALNT18	ENSG00000110328	protein_coding	0.858568	1.13819e-07	185	210	179	110	126	112	Up
EPB41L4B	ENSG00000095203	protein_coding	0.857072	4.85476e-05	127	112	123	59	90	71	Up
C1S	ENSG00000182326	protein_coding	0.856314	2.30038e-22	2233	1511	1366	1275	1006	806	Up
SLC7A8	ENSG00000092068	protein_coding	0.854285	4.49703e-08	299	314	272	159	216	167	Up
PCP4	ENSG00000183036	protein_coding	0.850363	0.0208473	33	45	46	19	34	24	Up
HLX	ENSG00000136630	protein_coding	0.847587	0.0185999	29	40	34	14	34	16	Up
ITGB8	ENSG00000105855	protein_coding	0.846602	0.0188563	64	62	48	25	53	32	Up
FZD7	ENSG00000155760	protein_coding	0.846537	5.41612e-06	1313	1859	1531	785	1257	876	Up
LIMA1	ENSG00000050405	protein_coding	0.843278	7.52333e-12	245	804	561	153	542	299	Up
VTN	ENSG00000109072	protein_coding	0.84248	3.19876e-07	219	418	358	162	250	187	Up
EEF1AKMT3	ENSG00000123427	protein_coding	0.837491	0.0314601	23	58	39	16	26	30	Up
PCDHGC3	ENSG00000240184	protein_coding	0.835519	1.29587e-21	1122	1701	1436	761	997	851	Up
CILP2	ENSG00000160161	protein_coding	0.831035	0.00351066	54	73	62	28	50	40	Up
CD82	ENSG00000085117	protein_coding	0.829964	2.24991e-06	104	292	181	89	161	98	Up
APBA1	ENSG00000107282	protein_coding	0.829428	0.0175391	55	41	40	32	29	23	Up
COL1A2	ENSG00000164692	protein_coding	0.829426	2.76724e-09	1892	9735	6503	1604	4940	3669	Up
TSPOAP1-AS1	ENSG00000265148	lncRNA	0.827253	0.0410625	33	26	25	21	15	16	Up
DNER	ENSG00000187957	protein_coding	0.821575	0.000671016	95	112	96	51	61	76	Up
KCNJ5	ENSG00000120457	protein_coding	0.821445	1.84097e-09	2537	1757	1644	1843	960	1006	Up
ACTA2-AS1	ENSG00000180139	lncRNA	0.819747	0.0392763	98	59	64	31	58	52	Up
ESR1	ENSG00000091831	protein_coding	0.819576	0.0115294	171	79	90	88	48	68	Up
AC107294.2	ENSG00000272970	lncRNA	0.81879	6.45256e-06	728	444	441	408	303	276	Up
C2orf91	ENSG00000205086	protein_coding	0.818756	0.0157408	47	66	48	16	54	35	Up
CFAP70	ENSG00000156042	protein_coding	0.817656	0.0447875	29	32	26	18	16	20	Up
SLC6A17	ENSG00000197106	protein_coding	0.816949	0.0359655	40	85	44	25	48	32	Up
PCDHAC1	ENSG00000248383	protein_coding	0.815906	7.65242e-15	1196	815	815	745	530	491	Up
AP000866.6	ENSG00000279342	lncRNA	0.815788	0.0221363	31	42	33	21	24	21	Up
NKD1	ENSG00000140807	protein_coding	0.812889	0.000325002	333	125	142	214	71	94	Up
SLC8A1-AS1	ENSG00000227028	lncRNA	0.810651	0.00126588	102	79	68	56	54	46	Up
TRPC4	ENSG00000133107	protein_coding	0.808587	0.00268633	65	110	94	43	82	46	Up
TJP3	ENSG00000105289	protein_coding	0.807091	0.0490595	30	35	21	13	24	17	Up
CMPK2	ENSG00000134326	protein_coding	0.806981	0.0287071	38	54	31	24	30	23	Up
SCARA3	ENSG00000168077	protein_coding	0.80655	9.3423e-07	121	305	210	74	196	130	Up
CYP7B1	ENSG00000172817	protein_coding	0.802496	3.6827e-08	302	204	258	187	160	135	Up
ADM2	ENSG00000128165	protein_coding	0.801535	0.00764165	36	75	45	26	46	26	Up
AHR	ENSG00000106546	protein_coding	0.801054	1.76896e-05	128	202	169	57	139	125	Up
DDIT4L	ENSG00000145358	protein_coding	0.800292	4.32759e-05	372	393	321	214	246	225	Up
TMEM108	ENSG00000144868	protein_coding	0.799186	6.92289e-05	217	215	213	170	126	112	Up
PCDH18	ENSG00000189184	protein_coding	0.797595	6.92922e-06	168	217	232	74	180	151	Up
NAV3	ENSG00000067798	protein_coding	0.795549	3.69959e-10	600	494	510	382	292	342	Up
GALNT14	ENSG00000158089	protein_coding	0.79416	0.000346138	126	142	119	66	101	79	Up
AC021092.1	ENSG00000186019	lncRNA	0.792764	0.0269398	48	59	63	32	39	37	Up
LHX4	ENSG00000121454	protein_coding	0.791927	0.0232573	24	52	39	21	30	21	Up
BCAR3	ENSG00000137936	protein_coding	0.791524	3.62568e-17	1519	1400	1141	871	995	723	Up
CRISPLD2	ENSG00000103196	protein_coding	0.788873	0.000111887	115	172	144	52	150	85	Up
CD248	ENSG00000174807	protein_coding	0.787871	0.0113026	30	146	110	24	91	62	Up
NMI	ENSG00000123609	protein_coding	0.785488	0.0316068	36	44	44	19	34	27	Up
GPNMB	ENSG00000136235	protein_coding	0.783783	0.00803013	69	93	79	49	52	52	Up
ITPR3	ENSG00000096433	protein_coding	0.782852	0.0312769	43	38	35	25	21	28	Up
VEPH1	ENSG00000197415	protein_coding	0.779872	1.16821e-10	490	383	326	305	255	208	Up
AC063944.1	ENSG00000239828	lncRNA	0.778811	0.0458713	48	43	39	40	30	15	Up
TYMP	ENSG00000025708	protein_coding	0.777415	7.92967e-05	122	263	204	93	183	102	Up
USP43	ENSG00000154914	protein_coding	0.776602	0.0330831	38	84	70	45	42	31	Up
PCDHB16	ENSG00000272674	protein_coding	0.775953	0.000246183	463	373	364	222	276	257	Up
FTLP3	ENSG00000226608	processed_pseudogene	0.772148	5.24667e-05	166	209	172	110	164	85	Up
HMOX1	ENSG00000100292	protein_coding	0.772036	0.0212534	82	206	132	45	158	76	Up
SAMD12	ENSG00000177570	protein_coding	0.770913	1.29795e-05	204	235	184	131	166	108	Up
EGFR	ENSG00000146648	protein_coding	0.766473	0.000140971	53	203	167	33	141	100	Up
LYPD6B	ENSG00000150556	protein_coding	0.766424	0.000153287	131	217	166	94	142	96	Up
GFRA1	ENSG00000151892	protein_coding	0.765298	0.00542546	131	201	134	83	108	107	Up
LIPA	ENSG00000107798	protein_coding	0.762541	1.98188e-08	127	339	244	81	224	155	Up
FXYD5	ENSG00000089327	protein_coding	0.758331	4.53606e-06	104	448	270	77	291	159	Up
COL3A1	ENSG00000168542	protein_coding	0.75819	1.34802e-07	11352	39201	28809	6974	26562	18775	Up
NEK10	ENSG00000163491	protein_coding	0.756347	3.74944e-08	568	338	312	355	212	221	Up
SORCS2	ENSG00000184985	protein_coding	0.756286	0.0344463	55	39	36	22	32	29	Up
MAP3K14-AS1	ENSG00000267278	lncRNA	0.75538	0.0403501	33	35	29	18	22	23	Up
RPL39L	ENSG00000163923	protein_coding	0.755178	2.9664e-06	226	273	211	151	205	113	Up
CAPS2	ENSG00000180881	protein_coding	0.752751	0.000427966	112	105	70	77	62	49	Up
FRMPD4	ENSG00000169933	protein_coding	0.752446	0.00452637	77	126	104	61	74	64	Up
CARD10	ENSG00000100065	protein_coding	0.752433	0.00320414	65	114	107	30	112	52	Up
PRSS23	ENSG00000150687	protein_coding	0.749496	2.31615e-17	2956	5916	4424	2154	4021	2507	Up
LINC00886	ENSG00000240875	lncRNA	0.749466	0.00397946	111	89	73	72	53	53	Up
LPCAT2	ENSG00000087253	protein_coding	0.743652	8.9653e-09	370	617	517	281	418	285	Up
GRIN2A	ENSG00000183454	protein_coding	0.74212	0.010298	62	82	76	25	79	47	Up
PDGFRA	ENSG00000134853	protein_coding	0.740218	6.23838e-10	1993	2712	2314	1574	1486	1498	Up
DTX4	ENSG00000110042	protein_coding	0.738543	4.10613e-06	504	768	562	401	418	367	Up
MIR181A1HG	ENSG00000229989	lncRNA	0.737594	0.0109914	68	65	86	55	52	38	Up
NRP2	ENSG00000118257	protein_coding	0.737039	3.5027e-11	2779	3715	2990	2180	2163	1849	Up
MYO3A	ENSG00000095777	protein_coding	0.736977	0.00322193	108	70	62	53	60	44	Up
NDNF	ENSG00000173376	protein_coding	0.736875	1.17155e-06	316	317	268	220	193	183	Up
PCDHGB4	ENSG00000253953	protein_coding	0.736325	7.74429e-09	488	474	434	332	323	269	Up
KIAA1324L	ENSG00000164659	protein_coding	0.730973	4.22873e-06	3912	4167	3733	2924	2612	2261	Up
TTYH2	ENSG00000141540	protein_coding	0.728071	0.00742746	127	106	113	97	71	65	Up
CNRIP1	ENSG00000119865	protein_coding	0.727804	0.0056938	99	114	99	51	92	68	Up
CAPG	ENSG00000042493	protein_coding	0.727494	0.00393451	110	300	262	143	164	109	Up
ART3	ENSG00000156219	protein_coding	0.725292	0.000135916	505	284	308	432	150	188	Up
KCND3	ENSG00000171385	protein_coding	0.722488	3.55389e-06	408	294	237	266	188	170	Up
NRG3	ENSG00000185737	protein_coding	0.721844	0.000961203	154	136	115	119	84	71	Up
FAM181B	ENSG00000182103	protein_coding	0.719487	0.0434904	51	33	31	39	24	15	Up
TNFAIP3	ENSG00000118503	protein_coding	0.7181	0.000483475	109	315	286	95	200	166	Up
GCNT1	ENSG00000187210	protein_coding	0.716363	0.00247699	35	174	114	39	109	61	Up
EPHA3	ENSG00000044524	protein_coding	0.709095	0.000145353	399	545	498	357	341	281	Up
SLC22A17	ENSG00000092096	protein_coding	0.707453	6.92922e-06	3068	2310	1831	1820	1744	1250	Up
ZAP70	ENSG00000115085	protein_coding	0.707186	0.0436816	41	61	46	23	43	35	Up
AC010680.1	ENSG00000267784	lncRNA	0.707164	0.0166214	62	53	53	40	36	37	Up
PTCHD1	ENSG00000165186	protein_coding	0.706079	8.99487e-05	2245	1465	1437	1619	975	923	Up
GPR158	ENSG00000151025	protein_coding	0.705466	0.00787394	176	260	215	61	234	174	Up
FAS	ENSG00000026103	protein_coding	0.704258	3.09782e-08	411	580	444	269	433	279	Up
SORL1	ENSG00000137642	protein_coding	0.702902	0.000124613	136	231	214	90	186	119	Up
SLC8B1	ENSG00000089060	protein_coding	0.702202	3.09648e-07	227	351	289	160	258	170	Up
ITPR1-DT	ENSG00000231249	lncRNA	0.699921	0.0497038	30	37	35	26	23	20	Up
ARHGEF3	ENSG00000163947	protein_coding	0.698723	1.04399e-05	513	1049	897	490	620	481	Up
GRB14	ENSG00000115290	protein_coding	0.697792	4.3759e-05	360	407	308	190	355	197	Up
PAQR9	ENSG00000188582	protein_coding	0.693236	0.00302418	118	113	90	89	77	55	Up
UNC5D	ENSG00000156687	protein_coding	0.692689	0.017505	93	102	113	60	76	74	Up
MEST	ENSG00000106484	protein_coding	0.692664	0.00991512	4563	12990	9878	4983	6819	5012	Up
BDNF-AS	ENSG00000245573	lncRNA	0.687558	0.0483606	52	62	72	41	48	38	Up
DOC2A	ENSG00000149927	protein_coding	0.686442	0.0355341	108	52	60	62	46	41	Up
THRB	ENSG00000151090	protein_coding	0.685363	8.55272e-05	333	212	224	197	159	164	Up
APOLD1	ENSG00000178878	protein_coding	0.68462	1.64508e-08	518	358	326	337	248	234	Up
MSX1	ENSG00000163132	protein_coding	0.683715	3.34092e-08	306	693	418	258	459	243	Up
G0S2	ENSG00000123689	protein_coding	0.680712	0.0112987	1178	717	646	694	582	419	Up
DAAM2	ENSG00000146122	protein_coding	0.680564	0.000847867	113	281	207	95	188	122	Up
SULT1C4	ENSG00000198075	protein_coding	0.679211	0.000789806	155	197	179	92	166	112	Up
DANT2	ENSG00000235244	lncRNA	0.677672	0.0435122	115	88	66	71	64	50	Up
OSBPL10	ENSG00000144645	protein_coding	0.676474	0.00126128	637	891	691	503	595	414	Up
AMOTL1	ENSG00000166025	protein_coding	0.67511	0.000174985	820	1354	1044	643	869	665	Up
FGFR2	ENSG00000066468	protein_coding	0.674937	1.59781e-07	1457	2474	1748	918	1873	1208	Up
ADAMTS5	ENSG00000154736	protein_coding	0.673024	0.000543748	139	180	128	72	138	104	Up
PIPOX	ENSG00000179761	protein_coding	0.670929	0.0134527	86	71	60	46	60	44	Up
PTPRN	ENSG00000054356	protein_coding	0.670227	0.00423256	37	235	135	38	154	78	Up
TRIM46	ENSG00000163462	protein_coding	0.670154	0.0048098	53	117	92	29	79	75	Up
SLC4A8	ENSG00000050438	protein_coding	0.669799	1.22459e-07	488	645	497	330	440	358	Up
VWDE	ENSG00000146530	protein_coding	0.668082	1.95355e-07	362	329	304	217	269	206	Up
GCLM	ENSG00000023909	protein_coding	0.667321	2.64848e-08	540	551	466	331	424	327	Up
TGFBR1	ENSG00000106799	protein_coding	0.66566	0.000495785	1310	2186	2192	1162	1375	1256	Up
ASPHD1	ENSG00000174939	protein_coding	0.664329	0.0316547	31	95	51	17	78	31	Up
COL26A1	ENSG00000160963	protein_coding	0.663167	0.019162	98	153	103	44	146	68	Up
LINGO1	ENSG00000169783	protein_coding	0.659883	0.0368019	63	165	114	70	82	77	Up
CCDC74A	ENSG00000163040	protein_coding	0.659181	0.00308668	71	120	105	61	95	50	Up
KHDRBS3	ENSG00000131773	protein_coding	0.6553	1.63705e-08	639	659	636	429	522	407	Up
DPY19L2P2	ENSG00000170629	transcribed_unprocessed_pseudogene	0.654927	2.98457e-07	366	278	268	234	211	190	Up
ANXA1	ENSG00000135046	protein_coding	0.654031	4.43167e-09	1020	2786	1986	653	2304	1243	Up
NWD2	ENSG00000174145	protein_coding	0.64986	0.0048883	156	174	131	119	118	86	Up
C4orf19	ENSG00000154274	protein_coding	0.64935	0.047391	58	49	54	35	46	32	Up
HMCN1	ENSG00000143341	protein_coding	0.649302	0.012275	150	272	223	136	182	122	Up
FAM86FP	ENSG00000164845	transcribed_unprocessed_pseudogene	0.646772	0.0261269	75	80	72	56	62	43	Up
GRIN2B	ENSG00000273079	protein_coding	0.645681	0.0314458	69	70	71	56	45	47	Up
FBXO40	ENSG00000163833	protein_coding	0.643702	0.000525439	524	305	295	281	238	244	Up
COL9A3	ENSG00000092758	protein_coding	0.643329	6.29837e-05	316	460	341	181	378	241	Up
CPNE5	ENSG00000124772	protein_coding	0.641998	0.0308361	106	66	66	68	58	41	Up
MARCH11	ENSG00000183654	protein_coding	0.641755	6.20623e-07	1668	1218	980	1111	931	668	Up
GNAO1	ENSG00000087258	protein_coding	0.641736	0.00317355	149	186	112	140	95	83	Up
MAN1C1	ENSG00000117643	protein_coding	0.641589	0.000154382	3127	1719	1592	2011	1280	1145	Up
PCDH17	ENSG00000118946	protein_coding	0.640655	0.00109913	115	181	151	86	131	98	Up
AMIGO2	ENSG00000139211	protein_coding	0.639472	0.000168105	151	584	457	81	486	315	Up
CUBN	ENSG00000107611	protein_coding	0.638113	0.0396521	105	76	67	52	59	63	Up
PSAT1	ENSG00000135069	protein_coding	0.637221	9.93324e-06	1812	1662	1425	1199	1287	1000	Up
NETO1	ENSG00000166342	protein_coding	0.636091	0.00776937	151	177	143	142	126	74	Up
ACTA2	ENSG00000107796	protein_coding	0.635034	6.07844e-14	33110	60837	45963	21239	50499	30858	Up
NR2F2	ENSG00000185551	protein_coding	0.633016	0.000160357	394	440	341	199	379	266	Up
ZNF843	ENSG00000176723	protein_coding	0.632934	0.0302406	107	67	74	72	61	44	Up
GCOM1	ENSG00000137878	protein_coding	0.632154	7.44971e-05	2085	1435	1465	1673	852	1087	Up
LRFN1	ENSG00000128011	protein_coding	0.627974	0.000722013	300	279	205	253	174	137	Up
TRAF5	ENSG00000082512	protein_coding	0.625666	0.00317913	135	248	206	82	218	135	Up
MFAP5	ENSG00000197614	protein_coding	0.625016	1.95427e-05	359	530	361	240	408	250	Up
LONRF2	ENSG00000170500	protein_coding	0.624789	0.0224139	108	69	66	78	41	55	Up
ITGA2	ENSG00000164171	protein_coding	0.624558	0.0192592	96	199	124	41	170	111	Up
ANKRD24	ENSG00000089847	protein_coding	0.621647	0.026343	106	82	83	51	92	55	Up
HIPK4	ENSG00000160396	protein_coding	0.621522	0.0210982	112	140	122	121	96	57	Up
QSOX1	ENSG00000116260	protein_coding	0.620571	4.22018e-12	1484	2236	1901	1204	1720	1104	Up
ARHGEF4	ENSG00000136002	protein_coding	0.618057	0.00126932	213	186	134	141	116	121	Up
DLG2	ENSG00000150672	protein_coding	0.617193	0.00160258	222	180	172	152	119	139	Up
COL23A1	ENSG00000050767	protein_coding	0.616617	0.00646604	161	180	156	116	153	92	Up
METTL7A	ENSG00000185432	protein_coding	0.616115	0.0135106	159	281	168	135	195	105	Up
COL5A2	ENSG00000204262	protein_coding	0.613486	0.00229783	3228	7545	5506	3405	4048	3490	Up
SPARC	ENSG00000113140	protein_coding	0.613261	0.000126067	19697	50090	37202	20882	30314	21225	Up
ANKRD18EP	ENSG00000217165	processed_pseudogene	0.611021	0.019235	79	96	67	73	59	44	Up
CNTN5	ENSG00000149972	protein_coding	0.610988	0.0058724	455	237	234	279	194	177	Up
HCN1	ENSG00000164588	protein_coding	0.608755	0.00023692	617	661	549	609	393	337	Up
DOK6	ENSG00000206052	protein_coding	0.608292	0.00746316	776	737	638	377	696	480	Up
S1PR3	ENSG00000213694	protein_coding	0.606393	2.42811e-05	2207	1960	1660	1507	1463	1213	Up
MAFF	ENSG00000185022	protein_coding	0.605964	0.00583283	51	142	87	37	96	68	Up
ECEL1	ENSG00000171551	protein_coding	0.605314	0.00109611	651	295	278	398	244	210	Up
PIR	ENSG00000087842	protein_coding	0.603219	2.20532e-07	1173	946	780	735	759	584	Up
PLEK2	ENSG00000100558	protein_coding	0.602762	0.00185033	191	184	135	155	137	84	Up
NEFL	ENSG00000277586	protein_coding	0.60083	0.000774363	2472	2682	2333	1266	2628	1815	Up
FIBIN	ENSG00000176971	protein_coding	0.599908	0.000847867	377	376	306	233	315	222	Up
FAM20A	ENSG00000108950	protein_coding	0.591935	1.68341e-11	2053	1595	1383	1404	1283	975	Up
P3H3	ENSG00000110811	protein_coding	0.59063	2.63908e-06	191	597	374	142	428	274	Up
OSR1	ENSG00000143867	protein_coding	0.590538	8.29616e-06	665	758	603	578	555	369	Up
KLHL35	ENSG00000149243	protein_coding	0.589126	0.0290554	93	101	82	62	104	41	Up
FGF18	ENSG00000156427	protein_coding	0.588656	0.00010106	1065	922	704	965	647	434	Up
NRTN	ENSG00000171119	protein_coding	0.588289	0.00180958	982	662	488	653	476	398	Up
STC2	ENSG00000113739	protein_coding	0.587466	6.94035e-11	2627	5067	3694	1944	3917	2522	Up
CYP2U1	ENSG00000155016	protein_coding	0.587013	7.21009e-05	433	397	365	250	357	278	Up
TMEM178B	ENSG00000261115	protein_coding	0.586969	0.0111767	97	83	69	70	52	60	Up
FTL	ENSG00000087086	protein_coding	0.584146	6.07844e-14	47117	79797	56189	34467	65205	36972	Up
RNF125	ENSG00000101695	protein_coding	0.583141	0.00918593	64	125	77	50	91	54	Up
COL1A1	ENSG00000108821	protein_coding	0.583111	0.0294129	3644	18121	12710	4516	9823	7407	Up
CTSH	ENSG00000103811	protein_coding	0.582607	7.06037e-07	356	576	413	313	419	256	Up
COL14A1	ENSG00000187955	protein_coding	0.582141	0.00299576	267	217	176	222	133	136	Up
GPR176	ENSG00000166073	protein_coding	0.581695	9.40106e-06	284	519	401	220	415	254	Up
PAPPA	ENSG00000182752	protein_coding	0.577882	0.00721263	704	1354	1061	677	895	636	Up
FBXO32	ENSG00000156804	protein_coding	0.569888	7.83121e-07	6269	5086	4819	4021	4559	3338	Up
GPER1	ENSG00000164850	protein_coding	0.568771	0.0457398	89	116	78	67	96	49	Up
RPS6KA5	ENSG00000100784	protein_coding	0.567947	0.000629645	245	224	231	180	194	148	Up
SCN8A	ENSG00000196876	protein_coding	0.567113	0.00353424	118	129	132	83	96	102	Up
FNDC5	ENSG00000160097	protein_coding	0.564674	1.33447e-05	503	434	355	366	314	278	Up
NFIA	ENSG00000162599	protein_coding	0.564188	1.10261e-08	1475	1054	964	1101	799	701	Up
ECM1	ENSG00000143369	protein_coding	0.564134	0.0292504	36	102	83	25	89	52	Up
SARM1	ENSG00000004139	protein_coding	0.56317	0.0177652	155	304	246	178	174	151	Up
VCAM1	ENSG00000162692	protein_coding	0.561822	4.59584e-11	9393	7111	6792	8224	4929	4609	Up
HPDL	ENSG00000186603	protein_coding	0.561405	0.0228518	127	165	84	94	97	86	Up
FRMPD1	ENSG00000070601	protein_coding	0.560057	1.94708e-05	382	345	313	283	259	234	Up
ARL4C	ENSG00000188042	protein_coding	0.559405	0.000177463	250	641	445	226	460	289	Up
SLC25A48	ENSG00000145832	protein_coding	0.557215	0.000789806	741	322	281	535	223	236	Up
AL133338.1	ENSG00000260000	lncRNA	0.554568	0.015506	149	157	114	74	154	92	Up
NUAK2	ENSG00000163545	protein_coding	0.554157	0.0031288	310	661	447	268	410	351	Up
CYBRD1	ENSG00000071967	protein_coding	0.552963	7.44971e-05	506	740	604	482	499	387	Up
COL4A6	ENSG00000197565	protein_coding	0.55152	8.42718e-10	7349	6517	5276	6024	4383	4031	Up
ADAMTS19	ENSG00000145808	protein_coding	0.550868	0.00917395	827	762	688	732	496	482	Up
CDON	ENSG00000064309	protein_coding	0.549412	0.0008633	453	325	300	356	237	220	Up
FOSL1	ENSG00000175592	protein_coding	0.548953	0.0364066	34	179	122	33	140	75	Up
CYB561	ENSG00000008283	protein_coding	0.546603	1.95698e-08	1320	1054	986	997	820	716	Up
ETS2	ENSG00000157557	protein_coding	0.545883	7.40094e-13	5667	4399	3957	4608	3245	2813	Up
NEXMIF	ENSG00000050030	protein_coding	0.544702	0.0246056	124	147	150	97	148	75	Up
EGFEM1P	ENSG00000206120	transcribed_unitary_pseudogene	0.543974	0.0003724	389	348	349	368	262	201	Up
CNTN4	ENSG00000144619	protein_coding	0.543085	0.000997579	651	586	553	414	521	429	Up
ITPR1	ENSG00000150995	protein_coding	0.541149	0.000175787	372	548	473	314	419	316	Up
MYZAP	ENSG00000263155	protein_coding	0.538186	2.6384e-09	3426	2792	2448	2907	1971	1765	Up
NLGN3	ENSG00000196338	protein_coding	0.538074	0.000118434	635	449	399	476	352	296	Up
SLC38A6	ENSG00000139974	protein_coding	0.537203	0.0166226	106	154	121	60	132	103	Up
TENM2	ENSG00000145934	protein_coding	0.536548	0.0159997	153	360	219	131	187	218	Up
CLSTN2	ENSG00000158258	protein_coding	0.53334	3.10149e-05	6291	5956	5325	5365	4048	3947	Up
CAPN14	ENSG00000214711	protein_coding	0.532632	0.00622809	215	146	140	161	102	117	Up
CPT1A	ENSG00000110090	protein_coding	0.532319	4.6023e-08	1111	952	826	938	709	573	Up
GNG7	ENSG00000176533	protein_coding	0.531231	0.00139315	366	235	267	274	191	194	Up
GDF6	ENSG00000156466	protein_coding	0.530536	9.39838e-05	1543	3242	2752	987	3071	1952	Up
MDH1B	ENSG00000138400	protein_coding	0.530429	0.0345391	90	92	57	56	76	50	Up
MORC4	ENSG00000133131	protein_coding	0.530041	0.00073427	185	527	309	184	342	221	Up
GALNT6	ENSG00000139629	protein_coding	0.527696	0.00885596	157	321	227	88	291	185	Up
ADAMTS2	ENSG00000087116	protein_coding	0.524239	0.0152219	188	265	216	119	236	167	Up
KCNN2	ENSG00000080709	protein_coding	0.521979	3.32706e-06	2083	2033	1769	1238	1985	1357	Up
DNASE1L2	ENSG00000167968	protein_coding	0.520382	0.040723	131	143	129	85	152	83	Up
TBX5-AS1	ENSG00000255399	lncRNA	0.517481	0.00242058	496	368	350	516	221	240	Up
MYO1D	ENSG00000176658	protein_coding	0.514235	0.00317913	657	976	823	406	882	687	Up
CYP4V2	ENSG00000145476	protein_coding	0.514138	0.014175	140	161	108	102	120	93	Up
TMEM87B	ENSG00000153214	protein_coding	0.513733	0.000533578	170	395	337	161	307	216	Up
OGFRL1	ENSG00000119900	protein_coding	0.513146	0.00011755	459	850	784	426	638	519	Up
CCND2	ENSG00000118971	protein_coding	0.512827	0.000281274	11066	12779	11730	9866	9386	8011	Up
SLC10A7	ENSG00000120519	protein_coding	0.512066	0.0160046	159	223	221	167	154	138	Up
TENM4	ENSG00000149256	protein_coding	0.511706	0.00867984	428	475	398	294	427	297	Up
SNAI2	ENSG00000019549	protein_coding	0.511287	0.00160163	169	429	365	135	370	243	Up
PELI3	ENSG00000174516	protein_coding	0.510551	0.00268633	208	202	162	138	185	121	Up
CHRM2	ENSG00000181072	protein_coding	0.510207	3.10753e-11	7080	5636	5366	5387	4632	3947	Up
CTSV	ENSG00000136943	protein_coding	0.505617	3.22298e-09	20088	22222	18974	17442	17708	12632	Up
STXBP6	ENSG00000168952	protein_coding	0.504282	0.00104457	694	857	679	687	602	437	Up
COTL1	ENSG00000103187	protein_coding	0.502539	2.89726e-07	1360	3936	2866	1006	3496	1999	Up
FZD1	ENSG00000157240	protein_coding	0.501466	0.00357338	9557	7490	6281	9324	4745	4860	Up
TMEM159	ENSG00000011638	protein_coding	0.501281	8.99876e-06	1156	798	752	771	756	564	Up
MYO5B	ENSG00000167306	protein_coding	0.500066	0.0414751	937	1114	857	595	959	766	Up
APH1B	ENSG00000138613	protein_coding	0.499764	0.00533349	324	317	263	286	202	214	Up
PKDCC	ENSG00000162878	protein_coding	0.496604	3.00417e-08	5884	6492	4865	3817	5838	3933	Up
IRF6	ENSG00000117595	protein_coding	0.49648	0.000559562	468	272	263	336	248	193	Up
SERTM1	ENSG00000180440	protein_coding	0.496308	0.000280897	956	720	708	656	610	570	Up
TRPC3	ENSG00000138741	protein_coding	0.496268	0.045071	289	359	283	208	292	224	Up
PLCG2	ENSG00000197943	protein_coding	0.494674	0.0065766	243	193	158	210	141	117	Up
TAGLN2	ENSG00000158710	protein_coding	0.491815	0.0429346	767	4411	2921	923	3036	1822	Up
GRM8	ENSG00000179603	protein_coding	0.491734	0.0198005	94	215	139	79	163	106	Up
FGF12	ENSG00000114279	protein_coding	0.491576	4.23287e-05	2243	1515	1407	2036	1063	1040	Up
ZNF75D	ENSG00000186376	protein_coding	0.491572	0.000274086	1586	998	983	1007	881	825	Up
ITM2A	ENSG00000078596	protein_coding	0.491177	0.0355622	150	110	82	88	103	75	Up
PTPRU	ENSG00000060656	protein_coding	0.490073	0.0115653	136	354	246	136	270	159	Up
GRK5	ENSG00000198873	protein_coding	0.488613	2.42811e-05	718	553	482	564	441	371	Up
ABLIM3	ENSG00000173210	protein_coding	0.48771	0.000171102	929	1146	792	888	740	612	Up
AL109955.1	ENSG00000218018	lncRNA	0.487488	0.01925	150	118	109	118	91	87	Up
ABCC4	ENSG00000125257	protein_coding	0.48746	0.0219965	530	677	588	477	536	388	Up
C2orf27A	ENSG00000287151	lncRNA	0.487031	0.0295551	95	131	111	87	113	66	Up
VAT1L	ENSG00000171724	protein_coding	0.48668	0.0292504	97	271	159	70	193	146	Up
MCOLN3	ENSG00000055732	protein_coding	0.48254	0.0104016	161	245	164	154	161	129	Up
CBFA2T3	ENSG00000129993	protein_coding	0.48222	0.0270938	215	154	122	160	141	87	Up
ADAMTSL1	ENSG00000178031	protein_coding	0.481045	0.0276084	1732	1920	1209	1727	1117	1062	Up
MACROD1	ENSG00000133315	protein_coding	0.480196	0.00155005	713	499	425	459	483	334	Up
PARD6B	ENSG00000124171	protein_coding	0.480023	0.00037322	1212	1116	1223	1003	1062	767	Up
WNT5A-AS1	ENSG00000244586	lncRNA	0.479801	0.0353258	154	138	104	137	109	71	Up
PCSK6	ENSG00000140479	protein_coding	0.479308	0.0184037	196	389	270	240	243	180	Up
CSF1	ENSG00000184371	protein_coding	0.477819	0.00126128	1049	1079	812	729	880	701	Up
PDGFRB	ENSG00000113721	protein_coding	0.477305	0.0112911	148	371	278	113	340	187	Up
TLE3	ENSG00000140332	protein_coding	0.475449	6.84858e-06	590	864	734	534	696	497	Up
ZNF708	ENSG00000182141	protein_coding	0.474826	0.00151245	407	435	468	378	346	312	Up
C20orf27	ENSG00000101220	protein_coding	0.473734	8.23697e-05	302	580	370	256	455	278	Up
MCF2L2	ENSG00000053524	protein_coding	0.472931	0.00487696	406	403	358	276	422	246	Up
DAB2	ENSG00000153071	protein_coding	0.472426	3.68277e-09	1826	2288	1916	1575	1800	1403	Up
SPSB1	ENSG00000171621	protein_coding	0.471544	6.32385e-05	530	644	486	451	470	390	Up
FN1	ENSG00000115414	protein_coding	0.469736	0.00019106	27233	84056	61844	24050	59624	49864	Up
RNFT2	ENSG00000135119	protein_coding	0.468083	0.0254242	226	189	189	164	198	125	Up
SEPT11	ENSG00000138758	protein_coding	0.463414	0.0029992	3203	5246	4428	3047	4022	2990	Up
WNT5A	ENSG00000114251	protein_coding	0.462273	2.48203e-09	5999	5024	4689	5524	3810	3397	Up
CASP7	ENSG00000165806	protein_coding	0.460526	4.56525e-05	741	601	558	557	565	402	Up
CDH8	ENSG00000150394	protein_coding	0.459455	0.00237213	585	537	545	416	455	461	Up
ZNF25	ENSG00000175395	protein_coding	0.458936	0.0214319	273	227	207	205	175	183	Up
PRDM6	ENSG00000061455	protein_coding	0.457496	0.0017336	691	944	677	600	693	542	Up
PTK2B	ENSG00000120899	protein_coding	0.45553	4.53606e-06	2836	3758	3003	2076	3144	2549	Up
SPEF2	ENSG00000152582	protein_coding	0.453595	0.0493967	133	117	103	93	116	76	Up
RNASET2	ENSG00000026297	protein_coding	0.452626	0.0283286	190	248	194	117	256	154	Up
NTN4	ENSG00000074527	protein_coding	0.451907	0.039576	2024	2025	1860	1654	1730	1386	Up
DCBLD1	ENSG00000164465	protein_coding	0.450126	0.00864912	296	697	537	254	623	361	Up
TKT	ENSG00000163931	protein_coding	0.44975	2.42919e-08	1172	2028	1503	914	1728	1171	Up
TMEM14A	ENSG00000096092	protein_coding	0.447421	0.00342795	413	517	416	303	462	331	Up
SLC39A8	ENSG00000138821	protein_coding	0.446157	4.38611e-08	1584	2040	1657	1309	1646	1305	Up
IGFBP3	ENSG00000146674	protein_coding	0.445474	0.000348877	2330	4162	2936	2245	3255	2012	Up
OLFML1	ENSG00000183801	protein_coding	0.444725	0.0353537	99	163	143	93	128	104	Up
PCSK1N	ENSG00000102109	protein_coding	0.442968	0.000150371	663	732	476	573	584	364	Up
CHST2	ENSG00000175040	protein_coding	0.442847	0.00196126	337	428	358	305	345	258	Up
MAMDC2	ENSG00000165072	protein_coding	0.442817	0.00536607	176	366	242	167	272	186	Up
LRRC2	ENSG00000163827	protein_coding	0.442257	0.000890865	1257	1204	960	907	1079	776	Up
DGKA	ENSG00000065357	protein_coding	0.441082	6.17116e-05	426	802	592	359	629	478	Up
FEZ1	ENSG00000149557	protein_coding	0.439484	0.000583454	1790	1827	1440	1089	1830	1232	Up
STAT5A	ENSG00000126561	protein_coding	0.438846	0.0203848	132	183	171	96	174	128	Up
TEC	ENSG00000135605	protein_coding	0.438185	0.000983586	422	545	427	370	470	298	Up
ARG2	ENSG00000081181	protein_coding	0.438103	0.00278481	1013	909	680	773	778	565	Up
CADPS	ENSG00000163618	protein_coding	0.438046	4.22873e-06	2670	2503	2157	2100	2160	1708	Up
ATL1	ENSG00000198513	protein_coding	0.437906	0.0209284	265	395	299	225	303	245	Up
AL118506.1	ENSG00000268858	lncRNA	0.437873	0.00889409	229	222	176	179	194	138	Up
SLC2A4RG	ENSG00000125520	protein_coding	0.43701	0.0338867	193	279	209	166	258	136	Up
EPOR	ENSG00000187266	protein_coding	0.435159	2.9619e-05	814	707	640	654	614	493	Up
EHD3	ENSG00000013016	protein_coding	0.433697	0.000163662	42870	36669	32370	36706	29259	25631	Up
SLC39A11	ENSG00000133195	protein_coding	0.432612	0.000539439	344	427	315	272	333	278	Up
TPCN1	ENSG00000186815	protein_coding	0.431591	2.39669e-06	1505	1827	1383	1263	1454	1127	Up
ST3GAL5	ENSG00000115525	protein_coding	0.428171	5.34005e-05	423	1066	757	376	857	584	Up
CDH13	ENSG00000140945	protein_coding	0.427898	3.24079e-05	1934	2043	1625	1333	1967	1317	Up
ATP2A2	ENSG00000174437	protein_coding	0.426722	2.00667e-08	117634	112293	97339	95967	92263	79443	Up
ATRNL1	ENSG00000107518	protein_coding	0.426058	0.00929206	269	262	224	187	223	208	Up
RASA2	ENSG00000155903	protein_coding	0.424397	0.0143653	196	256	241	162	260	155	Up
PTDSS1	ENSG00000156471	protein_coding	0.423113	2.65442e-07	6747	7234	6262	5319	6428	4895	Up
WDFY2	ENSG00000139668	protein_coding	0.422238	0.000136198	690	742	569	540	644	462	Up
PLXNC1	ENSG00000136040	protein_coding	0.421428	0.0375846	207	285	291	142	295	224	Up
CROT	ENSG00000005469	protein_coding	0.421347	0.00447384	310	411	283	224	392	223	Up
EFHD2	ENSG00000142634	protein_coding	0.421012	0.01238	343	470	337	330	353	258	Up
ULK4	ENSG00000168038	protein_coding	0.420718	0.00777352	716	615	457	611	494	368	Up
ROR2	ENSG00000169071	protein_coding	0.420584	9.52691e-07	3685	3418	2937	3315	2635	2338	Up
ERAP1	ENSG00000164307	protein_coding	0.416483	0.00247699	643	752	556	516	589	495	Up
SEMA6A	ENSG00000092421	protein_coding	0.415387	0.000953141	985	924	777	676	904	654	Up
ACTB	ENSG00000075624	protein_coding	0.414765	4.83687e-09	53571	139176	105217	47377	122979	75285	Up
IL17D	ENSG00000172458	protein_coding	0.413902	0.0157246	230	224	183	199	196	135	Up
NEO1	ENSG00000067141	protein_coding	0.413863	7.74429e-09	4566	4015	3564	3738	3363	2923	Up
GARNL3	ENSG00000136895	protein_coding	0.41384	0.0138029	715	747	730	501	779	545	Up
TMEM35A	ENSG00000126950	protein_coding	0.411456	0.000479579	780	959	699	703	790	533	Up
RNF157	ENSG00000141576	protein_coding	0.411393	0.0465202	310	240	156	226	191	160	Up
RPS6KA6	ENSG00000072133	protein_coding	0.409382	0.0417348	161	211	200	170	151	148	Up
RAB32	ENSG00000118508	protein_coding	0.408814	0.000553405	403	937	648	390	802	451	Up
ASXL3	ENSG00000141431	protein_coding	0.408467	0.00858296	663	739	677	666	603	457	Up
SDC1	ENSG00000115884	protein_coding	0.406836	0.00567501	556	894	678	492	729	535	Up
IMPDH1	ENSG00000106348	protein_coding	0.405824	0.00138274	888	1527	1208	890	1196	867	Up
COQ8A	ENSG00000163050	protein_coding	0.404123	0.00043876	5199	4301	3768	4252	3816	2958	Up
ZFP30	ENSG00000120784	protein_coding	0.403104	0.00742678	300	319	293	266	275	220	Up
FJX1	ENSG00000179431	protein_coding	0.402423	0.00235282	547	965	755	544	827	509	Up
FAM98C	ENSG00000130244	protein_coding	0.400474	0.0446091	210	200	174	151	219	125	Up
ARHGAP29	ENSG00000137962	protein_coding	0.398734	0.000101643	2733	2923	2621	2817	2206	1945	Up
HMGN5	ENSG00000198157	protein_coding	0.398541	0.024746	194	225	171	177	193	126	Up
SGK1	ENSG00000118515	protein_coding	0.398282	0.00421605	1049	1217	1080	736	1254	844	Up
TMTC4	ENSG00000125247	protein_coding	0.396443	1.95085e-06	2704	2512	2049	2336	2062	1685	Up
PLTP	ENSG00000100979	protein_coding	0.396185	0.000905246	2317	4858	3620	2281	4091	2500	Up
KIAA1217	ENSG00000120549	protein_coding	0.395829	0.000905246	700	695	689	605	594	544	Up
ARAP2	ENSG00000047365	protein_coding	0.394779	0.0374552	367	377	386	413	281	264	Up
RYR2	ENSG00000198626	protein_coding	0.394701	2.02785e-05	7667	7641	7131	7167	6008	5614	Up
BMP7	ENSG00000101144	protein_coding	0.392433	2.58161e-06	19030	23713	17484	17185	19232	14088	Up
NABP1	ENSG00000173559	protein_coding	0.390934	0.0201377	227	327	278	201	279	217	Up
CBR1	ENSG00000159228	protein_coding	0.390692	0.0339019	240	213	198	204	201	146	Up
ZNF714	ENSG00000160352	protein_coding	0.390667	0.00687007	304	459	376	281	411	267	Up
C1QL1	ENSG00000131094	protein_coding	0.39019	0.00672457	1606	1321	997	1592	993	769	Up
EXT1	ENSG00000182197	protein_coding	0.389627	0.00149666	6005	6982	6296	5382	6026	4777	Up
TRNP1	ENSG00000253368	protein_coding	0.389393	0.000968038	1197	1096	1058	973	1097	776	Up
LAMB2	ENSG00000172037	protein_coding	0.388723	2.43355e-06	67910	66950	55627	56807	54252	48653	Up
KDM1B	ENSG00000165097	protein_coding	0.38842	2.87019e-05	1407	1683	1390	1268	1303	1183	Up
MFAP4	ENSG00000166482	protein_coding	0.388399	0.00120044	1896	825	768	1450	740	671	Up
ATP10D	ENSG00000145246	protein_coding	0.386572	0.00447686	659	817	780	548	782	583	Up
MYORG	ENSG00000164976	protein_coding	0.386191	0.011196	337	469	344	304	356	301	Up
SKP2	ENSG00000145604	protein_coding	0.386089	4.56695e-05	2346	3490	3070	2315	2827	2268	Up
CA14	ENSG00000118298	protein_coding	0.382888	0.00952273	441	528	373	417	422	298	Up
LRBA	ENSG00000198589	protein_coding	0.381858	0.000229375	2476	2399	2401	2222	1930	1984	Up
LRRC23	ENSG00000010626	protein_coding	0.381277	0.0138828	345	347	260	317	291	203	Up
PTPN18	ENSG00000072135	protein_coding	0.381158	0.0145524	679	500	455	467	506	402	Up
IGFBP4	ENSG00000141753	protein_coding	0.381046	1.49327e-06	4735	5176	3905	3948	4380	3332	Up
ACSF2	ENSG00000167107	protein_coding	0.380713	7.45655e-06	1360	1334	1050	1085	1211	874	Up
CDKN2AIP	ENSG00000168564	protein_coding	0.380531	0.00144048	1135	1213	1091	909	1252	785	Up
IQCJ-SCHIP1	ENSG00000283154	protein_coding	0.378687	0.00764165	311	383	287	264	332	236	Up
BX890604.2	ENSG00000285756	lncRNA	0.376905	0.0316603	220	269	211	201	230	163	Up
LMCD1	ENSG00000071282	protein_coding	0.376668	0.000418532	722	1879	1406	726	1644	989	Up
CARF	ENSG00000138380	protein_coding	0.376033	0.022803	374	332	292	280	303	260	Up
ARRB1	ENSG00000137486	protein_coding	0.375934	0.037194	440	749	459	481	495	400	Up
SEC11C	ENSG00000166562	protein_coding	0.37585	0.00133422	876	991	668	632	953	586	Up
SLC4A7	ENSG00000033867	protein_coding	0.374977	0.000242303	2825	2073	2170	2592	1830	1633	Up
MMP2	ENSG00000087245	protein_coding	0.374816	0.00863241	3656	8386	6298	3762	6825	4544	Up
KCNQ1	ENSG00000053918	protein_coding	0.374479	0.00180794	580	422	387	480	374	324	Up
OAF	ENSG00000184232	protein_coding	0.373884	0.0376155	218	320	215	180	269	190	Up
PLK3	ENSG00000173846	protein_coding	0.373672	0.00134518	306	752	575	297	616	453	Up
TTPAL	ENSG00000124120	protein_coding	0.371758	0.00707508	1304	1583	1385	1089	1398	1157	Up
ATP9A	ENSG00000054793	protein_coding	0.371547	0.0364552	821	969	920	772	751	771	Up
UAP1	ENSG00000117143	protein_coding	0.371148	0.000293796	747	1333	1085	727	1111	828	Up
TXNRD1	ENSG00000198431	protein_coding	0.369492	3.36167e-05	9100	9524	7578	7453	8135	6672	Up
ZNF521	ENSG00000198795	protein_coding	0.367518	0.000112042	1638	1589	1404	1492	1287	1174	Up
ARL4D	ENSG00000175906	protein_coding	0.366015	0.00583077	345	578	433	305	564	307	Up
DOCK4	ENSG00000128512	protein_coding	0.365752	0.00209055	816	850	810	723	688	698	Up
ST6GALNAC3	ENSG00000184005	protein_coding	0.365033	0.0370615	143	473	345	151	402	252	Up
RALGAPB	ENSG00000170471	protein_coding	0.363228	0.0159268	2964	3516	3288	2875	2719	2686	Up
PPP3CA	ENSG00000138814	protein_coding	0.361525	0.0094972	439	595	475	377	553	372	Up
PITX2	ENSG00000164093	protein_coding	0.361411	9.81653e-06	1566	2470	1822	1391	2235	1415	Up
LRATD2	ENSG00000168672	protein_coding	0.360564	0.00256978	11356	11637	10515	12297	8581	8092	Up
DUSP1	ENSG00000120129	protein_coding	0.359419	0.0292504	1341	2538	2139	1512	2065	1431	Up
PRRT3	ENSG00000163704	protein_coding	0.358108	0.0088015	560	525	445	516	443	360	Up
ACTG1	ENSG00000184009	protein_coding	0.357731	3.19099e-06	18354	47333	34259	16540	42814	26531	Up
LRAT	ENSG00000121207	protein_coding	0.357346	0.0469116	865	1040	967	762	989	729	Up
DISP1	ENSG00000154309	protein_coding	0.357243	0.0297577	340	363	275	289	323	230	Up
POTEF	ENSG00000196604	protein_coding	0.355431	0.0417348	420	427	356	459	344	246	Up
PRDX1	ENSG00000117450	protein_coding	0.355255	0.000464154	12183	17284	12883	12334	14401	9636	Up
UNC5C	ENSG00000182168	protein_coding	0.353392	0.00156088	653	724	689	636	654	497	Up
SYT9	ENSG00000170743	protein_coding	0.3512	0.00206414	2581	2332	2101	2704	1764	1663	Up
BMP5	ENSG00000112175	protein_coding	0.348518	0.000562988	8724	7877	7060	8124	6565	5846	Up
EPHB2	ENSG00000133216	protein_coding	0.348154	0.00118866	865	1502	1203	806	1336	937	Up
NUDT4	ENSG00000173598	protein_coding	0.348095	0.0296487	24439	19762	19113	21927	17245	15729	Up
DPYSL5	ENSG00000157851	protein_coding	0.347552	0.00894662	1205	1381	1102	1256	1035	916	Up
PI4K2B	ENSG00000038210	protein_coding	0.347511	0.0253515	450	559	572	417	522	427	Up
YPEL3	ENSG00000090238	protein_coding	0.34721	0.0127916	846	669	491	694	570	457	Up
SMIM14	ENSG00000163683	protein_coding	0.34654	0.00533349	742	698	550	597	640	484	Up
CEBPD	ENSG00000221869	protein_coding	0.346206	0.000528007	2390	2791	2194	2124	2596	1715	Up
NAAA	ENSG00000138744	protein_coding	0.341922	0.0194653	952	1078	928	714	1175	753	Up
SULF2	ENSG00000196562	protein_coding	0.341745	0.0405498	2881	4993	3746	3118	3889	2820	Up
ERRFI1	ENSG00000116285	protein_coding	0.34158	0.00474851	515	1042	844	508	874	671	Up
PHGDH	ENSG00000092621	protein_coding	0.339859	0.00710293	8794	7151	5752	8199	5977	4790	Up
TIGD1	ENSG00000221944	protein_coding	0.339714	0.0309603	384	369	331	301	359	283	Up
ZDHHC20	ENSG00000180776	protein_coding	0.338841	0.0227021	870	831	876	713	815	724	Up
TUFT1	ENSG00000143367	protein_coding	0.338615	0.0316547	495	1014	750	577	810	525	Up
ERBB4	ENSG00000178568	protein_coding	0.336533	0.00401912	970	1117	981	944	922	806	Up
TGFBR2	ENSG00000163513	protein_coding	0.335692	0.00448091	1938	2082	1699	1922	1553	1516	Up
OSBPL6	ENSG00000079156	protein_coding	0.335398	0.00707508	375	517	433	316	480	364	Up
DPY19L2	ENSG00000177990	protein_coding	0.334482	0.0287258	529	525	422	451	497	347	Up
HS6ST2	ENSG00000171004	protein_coding	0.334439	0.000711585	2317	3342	2705	1897	3142	2338	Up
FAM161B	ENSG00000156050	protein_coding	0.334092	0.019844	271	343	300	250	303	245	Up
CEBPB	ENSG00000172216	protein_coding	0.333142	0.0054515	748	736	559	667	681	448	Up
SLC40A1	ENSG00000138449	protein_coding	0.33281	0.000339973	2973	2697	2403	2306	2747	2013	Up
ERMP1	ENSG00000099219	protein_coding	0.332082	0.000325123	3487	3773	3583	3523	2996	2955	Up
UNKL	ENSG00000059145	protein_coding	0.331907	0.00979428	479	580	423	475	476	347	Up
ALCAM	ENSG00000170017	protein_coding	0.3301	0.0445984	2804	2950	2680	3346	2139	2008	Up
RAB29	ENSG00000117280	protein_coding	0.329714	0.0148747	546	670	593	423	674	506	Up
NT5M	ENSG00000205309	protein_coding	0.329706	0.0393238	605	562	390	589	432	351	Up
LIFR	ENSG00000113594	protein_coding	0.329221	0.000280135	1755	2201	2003	1408	2186	1675	Up
LGALS3BP	ENSG00000108679	protein_coding	0.328895	0.0200703	10036	7493	6684	7806	7383	5733	Up
GK	ENSG00000198814	protein_coding	0.328116	0.0290753	309	376	311	253	353	270	Up
TMEM116	ENSG00000198270	protein_coding	0.327835	0.00160163	1314	1320	1099	1058	1331	902	Up
LRRC8D	ENSG00000171492	protein_coding	0.323717	0.000499401	2039	1791	1643	1871	1513	1429	Up
AC270289.2	ENSG00000284872	protein_coding	0.323316	0.0135599	722	681	604	677	534	553	Up
SERPINB9	ENSG00000170542	protein_coding	0.320125	0.0404582	323	733	569	348	649	411	Up
SLC48A1	ENSG00000211584	protein_coding	0.319356	0.000317696	1713	1597	1269	1499	1455	1089	Up
B3GALNT1	ENSG00000169255	protein_coding	0.319336	0.000246829	7831	6881	6448	6283	6700	5603	Up
TMEM88	ENSG00000167874	protein_coding	0.318927	0.000345237	3790	4878	3374	3691	4317	2667	Up
PDIA4	ENSG00000155660	protein_coding	0.317725	5.02229e-05	12659	15506	12724	10717	15270	10481	Up
ENC1	ENSG00000171617	protein_coding	0.314909	0.0449829	430	1324	1014	364	1373	775	Up
SCPEP1	ENSG00000121064	protein_coding	0.313826	0.0204199	694	884	661	620	810	559	Up
SLC12A2	ENSG00000064651	protein_coding	0.313778	0.00476463	1313	1661	1604	1316	1481	1241	Up
FNDC10	ENSG00000228594	protein_coding	0.313772	0.00088075	1866	2410	1840	1725	2214	1496	Up
ABHD4	ENSG00000100439	protein_coding	0.313287	0.000160416	2580	2597	2007	2262	2297	1797	Up
MFSD6	ENSG00000151690	protein_coding	0.312493	0.0392763	606	419	417	514	381	378	Up
DEPDC5	ENSG00000100150	protein_coding	0.311737	0.0197892	678	730	531	564	651	503	Up
RDH10	ENSG00000121039	protein_coding	0.310265	0.0361917	2027	2816	2515	2349	2280	1821	Up
CNKSR2	ENSG00000149970	protein_coding	0.310085	0.0256264	601	755	541	629	627	428	Up
GPR180	ENSG00000152749	protein_coding	0.309949	0.0246512	445	594	535	422	556	421	Up
HSD17B14	ENSG00000087076	protein_coding	0.30986	0.0265907	313	578	400	263	549	344	Up
RBM12B	ENSG00000183808	protein_coding	0.30921	0.00320414	1314	1194	1272	1181	1190	992	Up
NXPH2	ENSG00000144227	protein_coding	0.308465	0.000276288	3959	3091	2748	3573	2737	2401	Up
FLRT2	ENSG00000185070	protein_coding	0.307779	0.00159395	3617	3241	3149	3198	3047	2657	Up
IVNS1ABP	ENSG00000116679	protein_coding	0.307061	0.00530717	34463	37618	33996	35387	30919	27813	Up
TPST1	ENSG00000169902	protein_coding	0.30595	0.00696361	778	1271	961	806	1102	752	Up
SEMA3D	ENSG00000153993	protein_coding	0.304984	0.0346172	1068	1153	946	931	981	900	Up
PAQR3	ENSG00000163291	protein_coding	0.303884	0.00170705	1536	1432	1454	1446	1288	1211	Up
SPCS3	ENSG00000129128	protein_coding	0.303712	0.0285942	2683	2766	2880	2305	2840	2335	Up
PLPP6	ENSG00000205808	protein_coding	0.303495	0.0309725	479	568	463	422	567	368	Up
FBXO2	ENSG00000116661	protein_coding	0.302492	0.0406149	383	465	349	359	463	260	Up
MAGI2-AS3	ENSG00000234456	lncRNA	0.301839	0.00573037	7981	7419	6006	6282	7268	5443	Up
LGMN	ENSG00000100600	protein_coding	0.301237	3.16545e-05	15424	15924	12387	13404	14823	10863	Up
ARHGAP28	ENSG00000088756	protein_coding	0.300948	0.0287426	1197	1367	1305	1331	1112	1013	Up
MPZL1	ENSG00000197965	protein_coding	0.300855	0.00890207	3234	5333	4238	3423	4331	3448	Up
SORD	ENSG00000140263	protein_coding	0.300067	0.0208473	2930	2654	2300	2030	2964	2121	Up
ZBTB14	ENSG00000198081	protein_coding	0.299645	0.0429409	319	398	345	309	335	303	Up
IRAK1	ENSG00000184216	protein_coding	0.299281	0.0168317	3119	4772	3371	3120	4075	2846	Up
ACTR5	ENSG00000101442	protein_coding	0.298716	0.0334579	330	452	373	267	464	315	Up
NCALD	ENSG00000104490	protein_coding	0.298531	0.00782232	961	917	834	850	850	727	Up
IKBIP	ENSG00000166130	protein_coding	0.298	0.00463683	695	1184	928	646	1171	718	Up
KANK1	ENSG00000107104	protein_coding	0.297652	0.00111217	3034	4092	3281	2858	3526	2902	Up
HERPUD1	ENSG00000051108	protein_coding	0.296272	0.00245825	5832	6096	5092	4487	6509	4458	Up
TBC1D2B	ENSG00000167202	protein_coding	0.29615	0.0152573	618	610	558	582	548	473	Up
LIN7A	ENSG00000111052	protein_coding	0.295945	0.0348185	463	528	400	411	474	362	Up
LRRN4	ENSG00000125872	protein_coding	0.295344	0.0135626	7139	15508	11227	7569	13036	9059	Up
YARS	ENSG00000134684	protein_coding	0.294501	0.00050686	8894	9094	7884	7547	9197	6648	Up
GALNT10	ENSG00000164574	protein_coding	0.294096	0.00214321	2606	4354	3485	2646	3648	2970	Up
ADA	ENSG00000196839	protein_coding	0.293866	0.0460551	322	655	457	340	569	362	Up
GLCE	ENSG00000138604	protein_coding	0.293753	0.0266557	1075	936	906	886	862	855	Up
TMOD3	ENSG00000138594	protein_coding	0.293539	0.030611	540	827	791	461	899	610	Up
MIR100HG	ENSG00000255248	lncRNA	0.293123	0.00915024	979	1015	899	932	943	734	Up
SEC24D	ENSG00000150961	protein_coding	0.291611	0.00071827	2328	3406	2854	2092	3187	2458	Up
PIP5K1B	ENSG00000107242	protein_coding	0.288761	0.018142	840	754	737	688	819	605	Up
ZNF92	ENSG00000146757	protein_coding	0.288697	0.0495568	393	477	385	366	417	345	Up
DYRK3	ENSG00000143479	protein_coding	0.287751	0.0131903	1003	909	794	907	865	674	Up
PDGFD	ENSG00000170962	protein_coding	0.286528	0.010766	5936	5841	5110	6067	4838	4446	Up
PIK3CA	ENSG00000121879	protein_coding	0.286384	0.010359	2230	2693	2254	2286	2167	1979	Up
ISOC1	ENSG00000066583	protein_coding	0.285894	0.0177383	6705	6356	5732	6705	5715	4706	Up
ARL5A	ENSG00000162980	protein_coding	0.285798	0.0196209	1477	1528	1184	1352	1320	1097	Up
CDH3	ENSG00000062038	protein_coding	0.285654	0.0457127	10905	10786	8789	12387	8036	7414	Up
DENND2A	ENSG00000146966	protein_coding	0.284301	0.0233876	835	880	709	738	851	609	Up
GMCL1	ENSG00000087338	protein_coding	0.283873	0.00264259	1293	1423	1290	1133	1403	1097	Up
SNX30	ENSG00000148158	protein_coding	0.283831	0.0395097	663	835	729	604	662	739	Up
EDEM2	ENSG00000088298	protein_coding	0.283206	0.00361681	2879	3682	3053	2701	3566	2472	Up
AARS	ENSG00000090861	protein_coding	0.281351	0.000907131	6601	7053	6178	6244	6427	5294	Up
NORAD	ENSG00000260032	lncRNA	0.280322	0.00535694	3720	3743	3633	3271	4194	2730	Up
KNL1	ENSG00000137812	protein_coding	0.279901	0.0494959	526	574	533	532	502	447	Up
SLC30A7	ENSG00000162695	protein_coding	0.279034	0.0379455	534	762	695	518	701	579	Up
NPTXR	ENSG00000221890	protein_coding	0.278393	0.0107071	1430	1057	967	1186	1067	864	Up
TDRP	ENSG00000180190	protein_coding	0.27775	0.00263864	2261	2452	2127	2117	2328	1783	Up
ATM	ENSG00000149311	protein_coding	0.276952	0.00505457	1150	1363	1276	1175	1259	1008	Up
GPT2	ENSG00000166123	protein_coding	0.27585	0.0417348	3124	2867	2404	2645	2795	2212	Up
INA	ENSG00000148798	protein_coding	0.275537	0.0291892	727	1167	871	651	1145	739	Up
ITGB5	ENSG00000082781	protein_coding	0.275227	0.000145073	21219	21602	17958	19065	19762	16359	Up
PDZRN3	ENSG00000121440	protein_coding	0.274826	0.00317017	5316	5908	4641	4578	5506	4330	Up
RAVER2	ENSG00000162437	protein_coding	0.274685	0.0173499	931	907	918	772	961	786	Up
RFT1	ENSG00000163933	protein_coding	0.27466	0.0276073	522	696	571	548	632	449	Up
EPHB3	ENSG00000182580	protein_coding	0.272648	0.029098	10508	9261	7931	10317	7844	7226	Up
CTNND2	ENSG00000169862	protein_coding	0.272347	0.0368019	1087	1127	889	963	1019	840	Up
TP53RK	ENSG00000172315	protein_coding	0.272016	0.0116851	1211	1765	1310	1302	1443	1119	Up
NEDD4	ENSG00000069869	protein_coding	0.271259	0.0367337	874	1099	929	824	1049	778	Up
LBH	ENSG00000213626	protein_coding	0.271172	0.0100537	22364	17395	17668	19342	18142	14723	Up
SNHG18	ENSG00000250786	lncRNA	0.271088	0.0135688	693	859	623	610	852	537	Up
SMARCA2	ENSG00000080503	protein_coding	0.270929	0.0016768	4364	4298	3937	4393	3800	3332	Up
PDZD2	ENSG00000133401	protein_coding	0.270569	0.030717	1191	847	800	1080	691	813	Up
EFNB2	ENSG00000125266	protein_coding	0.270508	0.0025795	2048	3156	2400	1943	2852	2118	Up
MZT2A	ENSG00000173272	protein_coding	0.269224	0.0376417	1299	1636	992	1271	1533	817	Up
DCBLD2	ENSG00000057019	protein_coding	0.269151	0.00915593	23559	21694	20612	21861	20170	18121	Up
SLC16A10	ENSG00000112394	protein_coding	0.268942	0.0185627	655	814	653	606	766	569	Up
MPPED2	ENSG00000066382	protein_coding	0.26837	0.00447181	3719	5341	4280	3738	4600	3736	Up
RPP25	ENSG00000178718	protein_coding	0.266444	0.00311974	1995	2596	2062	1970	2512	1644	Up
PDCD4	ENSG00000150593	protein_coding	0.26633	0.00998347	1438	1588	1435	1404	1549	1150	Up
TULP3	ENSG00000078246	protein_coding	0.265236	0.0225534	771	833	723	668	865	612	Up
RYK	ENSG00000163785	protein_coding	0.263894	0.00534763	3376	3293	2986	2901	3337	2637	Up
ANXA4	ENSG00000196975	protein_coding	0.263747	0.00134772	2137	2448	1920	1961	2372	1657	Up
MTR	ENSG00000116984	protein_coding	0.263487	0.013096	2994	4102	3490	3001	3713	2941	Up
SMURF2	ENSG00000108854	protein_coding	0.260817	0.0454453	1363	2035	1681	1423	1806	1386	Up
MAGI2	ENSG00000187391	protein_coding	0.259925	0.0233233	782	788	790	674	825	676	Up
MPP6	ENSG00000105926	protein_coding	0.259271	0.0332648	757	934	714	660	976	602	Up
NRP1	ENSG00000099250	protein_coding	0.259066	0.000570677	13627	14870	13137	12729	13942	11622	Up
FITM2	ENSG00000197296	protein_coding	0.258618	0.0151722	4279	4223	3721	3719	4262	3319	Up
SORT1	ENSG00000134243	protein_coding	0.256756	0.0377059	10802	12768	11347	11260	10972	9722	Up
ZDHHC13	ENSG00000177054	protein_coding	0.256752	0.0329046	1137	1298	1080	1018	1249	976	Up
MBNL2	ENSG00000139793	protein_coding	0.25583	0.0200904	1338	1663	1452	1279	1580	1245	Up
ABCC5	ENSG00000114770	protein_coding	0.254407	0.00867984	5443	5504	4643	4950	4976	4416	Up
RIN2	ENSG00000132669	protein_coding	0.253671	0.00685216	1684	1750	1551	1629	1624	1355	Up
SH3BGRL3	ENSG00000142669	protein_coding	0.25312	0.00737339	2009	4406	3067	2074	4302	2378	Up
TCF4	ENSG00000196628	protein_coding	0.251099	0.0467158	1781	2276	1791	1975	1856	1539	Up
ARFGEF2	ENSG00000124198	protein_coding	0.250264	0.0311489	4135	4754	4246	4181	4294	3642	Up
CRTC3	ENSG00000140577	protein_coding	0.248223	0.00342795	2048	2011	1790	1928	1859	1630	Up
RPS6KA2	ENSG00000071242	protein_coding	0.248016	0.00250195	7725	9398	7657	7804	8493	6656	Up
CPNE1	ENSG00000214078	protein_coding	0.24742	0.0346384	4268	5497	4168	4166	4960	3742	Up
TFRC	ENSG00000072274	protein_coding	0.246397	0.00687007	15063	15005	13827	15336	12895	12547	Up
TPMT	ENSG00000137364	protein_coding	0.246102	0.0442718	1379	1488	1264	1318	1524	1026	Up
ZFP64	ENSG00000020256	protein_coding	0.246092	0.0316547	681	910	739	669	847	643	Up
AC108449.2	ENSG00000259366	lncRNA	0.24507	0.0338431	760	769	612	729	739	529	Up
PAPSS1	ENSG00000138801	protein_coding	0.244928	0.00476271	2687	3775	2914	2344	3759	2666	Up
CDK14	ENSG00000058091	protein_coding	0.243821	0.0299214	4253	4125	3925	3998	4035	3418	Up
DNAJC3	ENSG00000102580	protein_coding	0.243673	0.0409447	2092	2175	2011	1744	2482	1702	Up
HACL1	ENSG00000131373	protein_coding	0.243148	0.0385652	851	882	710	799	832	643	Up
PLOD2	ENSG00000152952	protein_coding	0.242823	0.0316625	4067	5229	4938	3827	5211	4233	Up
PFKM	ENSG00000152556	protein_coding	0.242702	0.01238	32733	33389	27328	33564	29497	24303	Up
SIAE	ENSG00000110013	protein_coding	0.23976	0.0272289	1292	1214	1033	1139	1174	978	Up
CBLB	ENSG00000114423	protein_coding	0.239242	0.04384	790	842	794	725	859	685	Up
MADD	ENSG00000110514	protein_coding	0.239203	0.0466249	2309	2453	1954	2220	2076	1940	Up
MRGBP	ENSG00000101189	protein_coding	0.238994	0.0359655	939	1157	865	848	1121	800	Up
NIPBL-DT	ENSG00000285967	lncRNA	0.238417	0.0197107	1644	1207	1204	1557	1147	1082	Up
MICAL3	ENSG00000243156	protein_coding	0.237653	0.0240949	2087	2110	1906	2199	1868	1656	Up
PCYOX1	ENSG00000116005	protein_coding	0.236617	0.00824194	7820	8362	7173	7241	8213	6415	Up
ARRDC3	ENSG00000113369	protein_coding	0.236347	0.023682	2867	2787	2768	2740	2721	2411	Up
MFGE8	ENSG00000140545	protein_coding	0.235661	0.0392315	10008	17097	11915	9738	16284	10447	Up
HMCES	ENSG00000183624	protein_coding	0.235654	0.00474419	5539	6720	5557	5839	6407	4486	Up
SNHG14	ENSG00000224078	lncRNA	0.235366	0.0326061	4935	5260	4660	4840	5084	3992	Up
CALD1	ENSG00000122786	protein_coding	0.235243	0.0176676	4330	7360	5710	4069	7782	4684	Up
NANS	ENSG00000095380	protein_coding	0.234359	0.0382048	1118	1422	1136	969	1568	961	Up
TBX5	ENSG00000089225	protein_coding	0.233419	0.0175391	4206	3752	3371	4292	3556	2853	Up
CCDC28B	ENSG00000160050	protein_coding	0.228554	0.0333416	1487	1548	1060	1309	1517	1018	Up
RANBP1	ENSG00000099901	protein_coding	0.227659	0.0355341	2242	2856	2633	2244	3128	1984	Up
NPY1R	ENSG00000164128	protein_coding	0.226506	0.0480807	1550	2041	1778	1557	2037	1472	Up
STT3A	ENSG00000134910	protein_coding	0.225729	0.0164309	6310	7599	6157	5897	7332	5679	Up
SMC6	ENSG00000163029	protein_coding	0.225423	0.0488135	950	1198	993	906	1172	884	Up
PRDX4	ENSG00000123131	protein_coding	0.225237	0.0266277	3886	4501	3198	3561	4514	2893	Up
DNAJB11	ENSG00000090520	protein_coding	0.222921	0.0353537	3699	3755	3205	3109	4064	2959	Up
LHFPL2	ENSG00000145685	protein_coding	0.222238	0.0169003	4971	5074	4347	4548	4789	4205	Up
HSPA5	ENSG00000044574	protein_coding	0.222049	0.00604122	56897	62353	52491	51433	63577	47719	Up
FOXRED2	ENSG00000100350	protein_coding	0.22201	0.0349039	3106	2920	2424	3070	2701	2225	Up
SHMT2	ENSG00000182199	protein_coding	0.221574	0.0247518	4150	3814	3295	3648	4111	2928	Up
ANXA2	ENSG00000182718	protein_coding	0.221402	0.0375754	44905	61451	47536	44046	60531	41189	Up
GLUL	ENSG00000135821	protein_coding	0.220708	0.0218223	5003	6271	5479	4960	6260	4639	Up
ADORA1	ENSG00000163485	protein_coding	0.220381	0.0247518	2913	3236	2423	2708	3030	2339	Up
NOMO2	ENSG00000185164	protein_coding	0.220319	0.024636	3513	4001	3358	3551	3750	2976	Up
PSMA7	ENSG00000101182	protein_coding	0.218762	0.0203554	11993	15080	11517	11721	15280	9800	Up
RSRP1	ENSG00000117616	protein_coding	0.218514	0.0477941	2067	2229	1874	1762	2441	1677	Up
C12orf49	ENSG00000111412	protein_coding	0.218507	0.019162	2177	2752	2178	2026	2720	1997	Up
GLS	ENSG00000115419	protein_coding	0.217761	0.0434193	7029	8426	7556	6455	8429	6962	Up
CTSL	ENSG00000135047	protein_coding	0.217577	0.010954	3852	4944	3824	3489	5218	3374	Up
HRH2	ENSG00000113749	protein_coding	0.216347	0.0380284	2574	2168	1633	2573	1937	1554	Up
SLC2A1	ENSG00000117394	protein_coding	0.216225	0.0496984	2819	5244	4065	2938	5114	3367	Up
SLC3A2	ENSG00000168003	protein_coding	0.215592	0.0185999	7158	9495	7300	7178	9207	6350	Up
PDIA6	ENSG00000143870	protein_coding	0.215423	0.00920748	13086	15412	12419	12142	15723	11147	Up
CTSA	ENSG00000064601	protein_coding	0.215208	0.0329046	7652	10299	7914	6342	11288	7369	Up
TENT5A	ENSG00000112773	protein_coding	0.214267	0.0273437	3091	4030	3486	2873	4497	2837	Up
NETO2	ENSG00000171208	protein_coding	0.213965	0.0378666	1911	2679	2114	1806	2723	1869	Up
IDH1	ENSG00000138413	protein_coding	0.213951	0.0173076	4040	5253	4425	3782	5428	3899	Up
AMD1	ENSG00000123505	protein_coding	0.213864	0.0145914	3848	4386	3852	3854	4285	3351	Up
SLIT3	ENSG00000184347	protein_coding	0.212111	0.032895	10318	8754	7927	9663	8708	7287	Up
SLCO3A1	ENSG00000176463	protein_coding	0.210016	0.0321519	3397	3382	2888	3701	3037	2530	Up
SESTD1	ENSG00000187231	protein_coding	0.209795	0.0174289	3822	4378	3749	3707	4131	3514	Up
FAM98A	ENSG00000119812	protein_coding	0.208878	0.0424381	2084	2712	2516	2091	2873	2032	Up
TTI1	ENSG00000101407	protein_coding	0.208561	0.0369983	1713	2128	1758	1817	1963	1549	Up
ILVBL	ENSG00000105135	protein_coding	0.20528	0.0234588	4661	4616	3980	4316	4783	3592	Up
NDFIP2	ENSG00000102471	protein_coding	0.20407	0.041584	2795	3012	2580	2683	3027	2325	Up
CRELD2	ENSG00000184164	protein_coding	0.203531	0.0418191	1753	2307	1628	1610	2376	1494	Up
DIDO1	ENSG00000101191	protein_coding	0.203477	0.0447875	3071	3281	2842	2958	3281	2568	Up
DDX20	ENSG00000064703	protein_coding	0.202441	0.0392763	1704	2117	1754	1727	1977	1615	Up
ZNF622	ENSG00000173545	protein_coding	0.200372	0.0350434	9379	11205	9495	9105	11485	8363	Up
PRMT6	ENSG00000198890	protein_coding	0.199632	0.0148794	3095	3544	2924	3081	3533	2581	Up
HSP90B1	ENSG00000166598	protein_coding	0.198852	0.0431758	24349	30720	25286	22311	30861	24101	Up
XPOT	ENSG00000184575	protein_coding	0.197897	0.0401021	4168	4972	4274	4111	4771	3971	Up
SPART	ENSG00000133104	protein_coding	0.197234	0.0332124	2090	2610	1941	2020	2468	1877	Up
GARS	ENSG00000106105	protein_coding	0.195528	0.0276084	6425	7464	6304	6228	7445	5768	Up
GSS	ENSG00000100983	protein_coding	0.191478	0.0411032	4197	5155	4040	3837	5445	3738	Up
CANX	ENSG00000283777	protein_coding	0.187893	0.0487169	1748	2122	1804	1689	2139	1663	Up
ANTXR2	ENSG00000163297	protein_coding	0.187165	0.0462183	10659	10753	9368	11298	9794	8713	Up
P3H1	ENSG00000117385	protein_coding	0.185085	0.0421804	1682	2789	2165	1664	2943	1866	Up
TTC19	ENSG00000011295	protein_coding	0.18427	0.0342345	3415	3636	2986	3240	3715	2787	Up
SLC39A6	ENSG00000141424	protein_coding	0.183307	0.0341164	3310	4270	3550	3344	4211	3230	Up
TM7SF3	ENSG00000064115	protein_coding	0.183114	0.0363622	4748	5967	4859	4598	6103	4452	Up
HM13	ENSG00000101294	protein_coding	0.181058	0.0470753	5754	7021	5608	5424	7330	5198	Up
OXA1L	ENSG00000155463	protein_coding	-0.177572	0.0392763	4698	5868	4410	5692	7797	5260	Down
FAM49B	ENSG00000153310	protein_coding	-0.179222	0.0490595	2595	3460	2765	3241	4547	3244	Down
ATP6V1C1	ENSG00000155097	protein_coding	-0.179628	0.0478711	3590	4681	3796	4644	5796	4569	Down
POMGNT1	ENSG00000085998	protein_coding	-0.181925	0.0354354	7181	9194	7318	9880	11251	8417	Down
LMNA	ENSG00000160789	protein_coding	-0.185474	0.0448521	18841	27179	21377	25237	35778	23661	Down
CRMP1	ENSG00000072832	protein_coding	-0.187271	0.0292058	8577	12342	9720	11850	15132	11264	Down
TARS2	ENSG00000143374	protein_coding	-0.187719	0.0379109	2361	2811	2351	3066	3655	2730	Down
LRRFIP1	ENSG00000124831	protein_coding	-0.187848	0.0273764	6566	7768	6270	8293	10511	7184	Down
TOMM20	ENSG00000173726	protein_coding	-0.188255	0.0298481	3940	4909	3860	5007	6291	4651	Down
MRAS	ENSG00000158186	protein_coding	-0.188889	0.0249757	4679	5617	4745	6048	7253	5589	Down
RGS5	ENSG00000143248	protein_coding	-0.189267	0.0414751	10933	14167	12182	14077	19450	13600	Down
MSRB3	ENSG00000174099	protein_coding	-0.191633	0.0299865	6136	7560	6173	7644	10184	7281	Down
ZMIZ1	ENSG00000108175	protein_coding	-0.19262	0.0414751	3089	3797	3027	4110	4829	3551	Down
RPL5	ENSG00000122406	protein_coding	-0.192725	0.0464205	7893	11918	7829	10289	14951	9481	Down
CD81	ENSG00000110651	protein_coding	-0.193753	0.019872	11635	13635	10086	14933	17665	12045	Down
PDPK1	ENSG00000140992	protein_coding	-0.194549	0.0476588	1726	2083	1691	2213	2833	1924	Down
RC3H2	ENSG00000056586	protein_coding	-0.194922	0.0292504	3974	5718	4494	5652	6742	5353	Down
WSB1	ENSG00000109046	protein_coding	-0.194976	0.0409447	4471	4989	4055	5096	7035	5021	Down
LDHA	ENSG00000134333	protein_coding	-0.19531	0.0444099	12356	17816	13778	15072	24110	16632	Down
ZNF672	ENSG00000171161	protein_coding	-0.196727	0.033414	2893	3281	2519	3529	4214	3216	Down
DCAF5	ENSG00000139990	protein_coding	-0.197517	0.0136763	4983	6123	5002	6670	7751	5913	Down
CDC37L1	ENSG00000106993	protein_coding	-0.200021	0.0483338	1194	1350	1044	1472	1789	1286	Down
BAK1	ENSG00000030110	protein_coding	-0.200128	0.0228148	3756	5448	4076	5193	6679	4846	Down
EFR3A	ENSG00000132294	protein_coding	-0.2007	0.0315526	4804	6053	5574	6214	7917	6637	Down
MAP3K7	ENSG00000135341	protein_coding	-0.203085	0.0165705	3525	4392	3635	4512	5625	4489	Down
OSBPL8	ENSG00000091039	protein_coding	-0.20322	0.0384182	2017	3072	2295	2741	3693	2841	Down
SNN	ENSG00000184602	protein_coding	-0.203894	0.0347537	1610	2268	1879	2331	2806	2140	Down
MAP7D1	ENSG00000116871	protein_coding	-0.203966	0.0392763	5242	6801	5254	7301	8557	6106	Down
RPLP0	ENSG00000089157	protein_coding	-0.204394	0.04384	8043	14041	9110	11529	17293	10456	Down
MYBPC3	ENSG00000134571	protein_coding	-0.20604	0.0324799	157099	183971	145507	220675	216944	179722	Down
PPHLN1	ENSG00000134283	protein_coding	-0.207229	0.043675	1941	2447	1785	2331	3439	2155	Down
RPL18A	ENSG00000105640	protein_coding	-0.207363	0.0314228	3125	5545	3225	4366	6979	3749	Down
BLMH	ENSG00000108578	protein_coding	-0.208412	0.0363622	2077	2597	2068	2778	3348	2453	Down
TBC1D22A	ENSG00000054611	protein_coding	-0.209394	0.0376543	1183	1536	1162	1574	2000	1375	Down
ENTPD6	ENSG00000197586	protein_coding	-0.210114	0.0159997	4579	6442	4877	6052	8344	5853	Down
MRPL52	ENSG00000172590	protein_coding	-0.212145	0.0343269	1805	2534	1561	2338	3405	1848	Down
RANBP6	ENSG00000137040	protein_coding	-0.213451	0.0374542	3095	3477	3296	3812	4837	3961	Down
RIT1	ENSG00000143622	protein_coding	-0.214486	0.0449548	1939	2422	1979	2426	3428	2319	Down
VKORC1L1	ENSG00000196715	protein_coding	-0.215679	0.0402084	1297	1750	1391	1949	2118	1597	Down
ARMCX6	ENSG00000198960	protein_coding	-0.216712	0.0315526	1571	1839	1402	1840	2662	1717	Down
LARP1	ENSG00000155506	protein_coding	-0.216943	0.0124756	4615	6577	4772	6539	8256	5610	Down
FERMT2	ENSG00000073712	protein_coding	-0.217611	0.0174567	3128	5091	3496	4255	6167	4444	Down
SH3D19	ENSG00000109686	protein_coding	-0.217669	0.0376658	3703	5479	4618	5111	6817	5605	Down
RAB31	ENSG00000168461	protein_coding	-0.217822	0.023832	2831	4430	3565	4032	6096	3794	Down
CKAP2	ENSG00000136108	protein_coding	-0.218139	0.0220029	2898	3228	2752	3694	4273	3402	Down
MED15	ENSG00000099917	protein_coding	-0.218502	0.0238566	2652	3618	2930	3775	4732	3276	Down
ADH5	ENSG00000197894	protein_coding	-0.220353	0.00826851	8265	11745	8980	11635	14934	10536	Down
PPP4R1	ENSG00000154845	protein_coding	-0.220653	0.0285793	2832	3814	3220	4006	4824	3764	Down
RNF219	ENSG00000152193	protein_coding	-0.221374	0.038971	1133	1596	1396	1615	2154	1532	Down
CHN1	ENSG00000128656	protein_coding	-0.222765	0.0128172	1421	1783	1418	1852	2343	1747	Down
MAP4	ENSG00000047849	protein_coding	-0.223108	0.0269279	10459	13666	11036	14542	17527	12998	Down
EIF5B	ENSG00000158417	protein_coding	-0.223624	0.0123816	2064	3079	2370	2836	4251	2635	Down
FZD3	ENSG00000104290	protein_coding	-0.22367	0.0140211	1616	1954	1710	2090	2656	2053	Down
NEK7	ENSG00000151414	protein_coding	-0.225453	0.0449829	4700	6474	5917	6263	8625	7068	Down
MPP5	ENSG00000072415	protein_coding	-0.225604	0.0155612	1920	2560	2349	2750	3213	2771	Down
NT5C2	ENSG00000076685	protein_coding	-0.225988	0.0376543	2734	4234	3333	3863	5209	4061	Down
NAP1L3	ENSG00000186310	protein_coding	-0.226379	0.0196306	1975	1980	1802	2587	2740	2114	Down
MEF2D	ENSG00000116604	protein_coding	-0.22653	0.0168795	2125	2221	1809	2663	3003	2269	Down
IPO8	ENSG00000133704	protein_coding	-0.226817	0.0353537	1177	1507	1241	1590	1827	1612	Down
STK17A	ENSG00000164543	protein_coding	-0.228928	0.0454453	1370	1690	1349	1602	2402	1729	Down
ARHGAP1	ENSG00000175220	protein_coding	-0.229077	0.0264232	12250	17978	13623	17877	22234	16125	Down
CAVIN1	ENSG00000177469	protein_coding	-0.229308	0.0291809	15588	24451	18489	22942	29933	21801	Down
OXCT1	ENSG00000083720	protein_coding	-0.22998	0.0192476	6104	7524	6599	7353	10769	8232	Down
AKAP6	ENSG00000151320	protein_coding	-0.229984	0.047346	3670	4000	3702	5603	4627	4499	Down
STK38	ENSG00000112079	protein_coding	-0.230257	0.00389965	3313	4427	3660	4564	5688	4428	Down
RRP8	ENSG00000132275	protein_coding	-0.230583	0.0153943	995	1274	1077	1307	1730	1294	Down
CNKSR3	ENSG00000153721	protein_coding	-0.230752	0.0271508	1658	2407	2036	2384	3233	2249	Down
ACTC1	ENSG00000159251	protein_coding	-0.231801	0.00750632	758795	1037152	831525	974150	1471366	980732	Down
AL162171.1	ENSG00000070778	protein_coding	-0.232937	0.00764165	3973	4584	3694	5828	5549	4484	Down
PPP2R5B	ENSG00000068971	protein_coding	-0.233006	0.0157408	1244	1477	1081	1687	1866	1366	Down
TIMM8A	ENSG00000126953	protein_coding	-0.233937	0.0410921	672	1013	667	877	1336	838	Down
GYG1	ENSG00000163754	protein_coding	-0.234104	0.0166933	9887	14174	10370	14482	17597	12231	Down
RPLP1	ENSG00000137818	protein_coding	-0.234203	0.0192514	8194	14013	7692	11587	17973	9171	Down
GPX7	ENSG00000116157	protein_coding	-0.234765	0.0402084	2084	2283	1671	2474	3310	2085	Down
ACER3	ENSG00000078124	protein_coding	-0.235445	0.0166059	1089	1258	1056	1412	1702	1304	Down
ISYNA1	ENSG00000105655	protein_coding	-0.235929	0.00884592	12711	16186	12167	17112	21368	14831	Down
TBC1D1	ENSG00000065882	protein_coding	-0.236486	0.0230979	2250	2989	2422	3149	3758	2988	Down
BCAP29	ENSG00000075790	protein_coding	-0.236744	0.026343	1418	1570	1395	1858	2273	1594	Down
MMS19	ENSG00000155229	protein_coding	-0.236974	0.00795061	2535	3331	2523	3210	4400	3286	Down
ZNF444	ENSG00000167685	protein_coding	-0.23848	0.0356922	1560	2097	1496	2204	2662	1829	Down
TPM2	ENSG00000198467	protein_coding	-0.239537	0.00405633	22223	38552	28850	29014	56209	33058	Down
THOC7	ENSG00000163634	protein_coding	-0.239735	0.0494959	1201	1528	1147	1562	2068	1421	Down
ST5	ENSG00000166444	protein_coding	-0.24026	0.0342635	1120	1616	1229	1745	1873	1492	Down
NUTF2	ENSG00000102898	protein_coding	-0.240627	0.00324544	4589	6491	4642	6457	8887	5270	Down
RPL34	ENSG00000109475	protein_coding	-0.241201	0.0238605	2884	4290	2329	3979	5575	2848	Down
CSRP2	ENSG00000175183	protein_coding	-0.242322	0.0112911	17777	24269	17015	25062	31366	20496	Down
GLRX	ENSG00000173221	protein_coding	-0.242379	0.0247518	1933	3462	2454	2573	4815	2911	Down
PHF20L1	ENSG00000129292	protein_coding	-0.243945	0.00203832	4002	5102	4210	5630	6810	4951	Down
TNIP1	ENSG00000145901	protein_coding	-0.243968	0.00342795	1902	2513	1870	2530	3270	2386	Down
PA2G4	ENSG00000170515	protein_coding	-0.2441	0.00436475	2609	3823	2769	3724	4917	3333	Down
PYGB	ENSG00000100994	protein_coding	-0.244243	0.0184652	36607	48125	38910	56530	56727	47525	Down
LGALS8	ENSG00000116977	protein_coding	-0.244333	0.00905203	2227	2635	2114	2933	3638	2561	Down
CUEDC1	ENSG00000180891	protein_coding	-0.244563	0.0405498	780	881	613	942	1199	828	Down
BPHL	ENSG00000137274	protein_coding	-0.244955	0.0247518	791	1152	958	1124	1649	1035	Down
SLC39A10	ENSG00000196950	protein_coding	-0.246359	0.0283784	1935	2622	2241	2691	3377	2770	Down
RRAS2	ENSG00000133818	protein_coding	-0.246911	0.010232	1359	1922	1709	1890	2736	1920	Down
XIRP1	ENSG00000168334	protein_coding	-0.246985	0.0499417	39677	49573	39402	60160	57671	50043	Down
PGBD1	ENSG00000137338	protein_coding	-0.247153	0.0392763	484	670	508	668	905	604	Down
RNF217	ENSG00000146373	protein_coding	-0.247275	0.0415101	1263	1673	1402	1716	2152	1776	Down
WEE1	ENSG00000166483	protein_coding	-0.248052	0.00105817	8066	9560	8250	11294	12729	9833	Down
BEX1	ENSG00000133169	protein_coding	-0.248087	0.0276084	3813	4932	2986	4394	7015	4024	Down
ENSA	ENSG00000143420	protein_coding	-0.248269	0.00202254	3577	4406	3412	4872	5837	4210	Down
ZNF692	ENSG00000171163	protein_coding	-0.248377	0.0333416	1126	1322	1045	1504	1944	1175	Down
SLC41A1	ENSG00000133065	protein_coding	-0.248499	0.00685656	3848	5353	4243	4972	7117	5505	Down
RAB15	ENSG00000139998	protein_coding	-0.248838	0.0408586	2903	3999	3317	4188	5294	3834	Down
IFITM2	ENSG00000185201	protein_coding	-0.248957	0.00727982	2952	3667	2594	4151	4969	3021	Down
KLHL21	ENSG00000162413	protein_coding	-0.249621	0.0349994	10257	16753	11457	14223	19974	15564	Down
IGF1R	ENSG00000140443	protein_coding	-0.24994	0.0204199	2109	3300	2372	3014	3987	3090	Down
MAP2K3	ENSG00000034152	protein_coding	-0.250122	0.00952507	1192	1836	1294	1670	2274	1669	Down
DPYSL4	ENSG00000151640	protein_coding	-0.251662	0.0321117	910	1021	692	1146	1326	955	Down
ALDH4A1	ENSG00000159423	protein_coding	-0.252964	0.0174289	7622	10013	7637	11894	11981	9310	Down
FKRP	ENSG00000181027	protein_coding	-0.253118	0.024636	1413	1677	1156	1856	2125	1573	Down
TANC1	ENSG00000115183	protein_coding	-0.25344	0.0428134	3140	3904	3526	4686	4723	4413	Down
EEF2	ENSG00000167658	protein_coding	-0.253705	0.0193075	11741	20110	12980	17910	23493	16496	Down
TPM1	ENSG00000140416	protein_coding	-0.254492	0.00254419	204241	265654	203166	271713	377626	242316	Down
ACTN2	ENSG00000077522	protein_coding	-0.254631	0.000861608	97968	119120	99590	137175	158615	120390	Down
MRPS11	ENSG00000181991	protein_coding	-0.255175	0.00751062	1858	2527	1753	2382	3529	2203	Down
TEAD2	ENSG00000074219	protein_coding	-0.255253	0.0119793	1493	1915	1496	2213	2434	1799	Down
PREP	ENSG00000085377	protein_coding	-0.255471	0.000543152	6028	8501	6649	8482	10960	8274	Down
TBX3	ENSG00000135111	protein_coding	-0.255499	0.0431895	517	802	662	699	1097	809	Down
TNNC1	ENSG00000114854	protein_coding	-0.255508	0.0301698	45122	62008	39213	60073	81131	50735	Down
SNAP23	ENSG00000092531	protein_coding	-0.256482	0.0174289	834	1336	975	1175	1674	1253	Down
DENND5A	ENSG00000184014	protein_coding	-0.257089	0.00245488	11078	13570	10839	14662	17952	14046	Down
MAP2K1	ENSG00000169032	protein_coding	-0.257103	0.00300332	1895	2337	1931	2425	3283	2433	Down
ABHD12	ENSG00000100997	protein_coding	-0.257528	0.00207748	5058	6786	5151	7244	8927	6184	Down
SDC3	ENSG00000162512	protein_coding	-0.258598	0.0259071	5803	8295	6936	7993	10951	8695	Down
RASSF4	ENSG00000107551	protein_coding	-0.258616	0.0109473	4565	4765	3790	5544	6802	4925	Down
FGFR1	ENSG00000077782	protein_coding	-0.259276	0.00107426	5238	6475	4902	7124	8501	6259	Down
GATA5	ENSG00000130700	protein_coding	-0.259286	0.0158439	856	1561	1105	1121	2139	1399	Down
PLEKHG4B	ENSG00000153404	protein_coding	-0.259291	0.0496984	1305	1894	1354	2136	2141	1674	Down
LRRC8A	ENSG00000136802	protein_coding	-0.259298	0.00616051	4121	6304	4948	5817	8151	6159	Down
SLC30A1	ENSG00000170385	protein_coding	-0.259381	0.0268191	1609	2143	1947	1954	3171	2461	Down
LGR4	ENSG00000205213	protein_coding	-0.259667	0.00852715	3472	5049	4154	5060	6293	5214	Down
PWWP3B	ENSG00000157502	protein_coding	-0.260492	0.0423971	954	980	771	1175	1245	1120	Down
ITGB1	ENSG00000150093	protein_coding	-0.260795	0.000861608	20950	28321	22818	28453	37075	29284	Down
ASAH1	ENSG00000104763	protein_coding	-0.261005	0.0027747	58092	66985	53575	72713	93758	69644	Down
RAP2B	ENSG00000181467	protein_coding	-0.262712	0.0159997	560	875	670	787	1180	811	Down
SPRY1	ENSG00000164056	protein_coding	-0.262991	0.00491364	1417	2019	1604	2106	2773	1796	Down
TDGF1	ENSG00000241186	protein_coding	-0.263247	0.035027	6925	8992	7294	9512	12311	8917	Down
MATN2	ENSG00000132561	protein_coding	-0.264207	0.00573037	8353	10320	8356	13216	12154	10318	Down
DNAJC15	ENSG00000120675	protein_coding	-0.264381	0.0126317	4928	6594	4650	7176	8588	5663	Down
YWHAQ	ENSG00000134308	protein_coding	-0.264511	0.00143969	23748	30368	24320	29505	43656	31210	Down
ULK1	ENSG00000177169	protein_coding	-0.265352	0.0339728	660	735	577	867	1019	729	Down
RNF6	ENSG00000127870	protein_coding	-0.26545	0.00151163	2659	3772	3218	3308	5398	4148	Down
FUBP1	ENSG00000162613	protein_coding	-0.265745	0.00519985	1859	2581	1945	2603	3307	2506	Down
MYLIP	ENSG00000007944	protein_coding	-0.265919	0.0159268	976	1501	1220	1290	2115	1507	Down
NHSL1	ENSG00000135540	protein_coding	-0.266287	0.0340527	1958	2727	1971	3244	3080	2444	Down
TMC6	ENSG00000141524	protein_coding	-0.266297	0.00156608	6288	8853	6669	9175	11106	8446	Down
NSDHL	ENSG00000147383	protein_coding	-0.266513	0.00187604	1889	2541	2118	2735	3578	2406	Down
RHBDF1	ENSG00000007384	protein_coding	-0.266962	0.0169302	1539	2287	1594	2120	2859	2151	Down
ASB1	ENSG00000065802	protein_coding	-0.267342	0.0378252	1440	2410	1816	2389	2783	2238	Down
TSPAN2	ENSG00000134198	protein_coding	-0.267902	0.00537191	1063	1588	1252	1454	2191	1537	Down
PHF2	ENSG00000197724	protein_coding	-0.268508	0.0476283	630	666	534	880	826	716	Down
GSTZ1	ENSG00000100577	protein_coding	-0.268662	0.0155524	765	1133	836	1113	1516	1002	Down
ZMAT3	ENSG00000172667	protein_coding	-0.268968	0.00662392	2183	4124	2889	3374	5174	3501	Down
RPS12	ENSG00000112306	protein_coding	-0.269112	0.013661	1304	2525	1308	1912	3161	1664	Down
PFDN1	ENSG00000113068	protein_coding	-0.269288	0.00145759	5098	7145	5427	7136	10279	6246	Down
SLC26A2	ENSG00000155850	protein_coding	-0.269433	0.0190474	3267	4309	3906	4911	5665	4557	Down
SDC4	ENSG00000124145	protein_coding	-0.270108	0.00979428	1438	2059	1708	2121	2738	2030	Down
BCORL1	ENSG00000085185	protein_coding	-0.270347	0.0372276	390	510	403	543	687	501	Down
RCSD1	ENSG00000198771	protein_coding	-0.270445	0.00054852	6243	8321	6720	8944	10941	8294	Down
PTPRS	ENSG00000105426	protein_coding	-0.271205	0.0302406	1772	2224	1514	2626	2496	2136	Down
OBSCN	ENSG00000154358	protein_coding	-0.271787	0.0387457	4794	6272	4370	7493	6975	5919	Down
SLC29A4	ENSG00000164638	protein_coding	-0.272043	0.0150294	1845	2442	1747	2703	3068	2239	Down
POLH	ENSG00000170734	protein_coding	-0.272533	0.00396749	1022	1559	1307	1401	2233	1552	Down
OTUD1	ENSG00000165312	protein_coding	-0.274452	0.0108775	1461	1821	1575	2281	2303	1864	Down
HSPB7	ENSG00000173641	protein_coding	-0.274616	0.0254242	103291	119421	90021	154297	153296	111627	Down
UNK	ENSG00000132478	protein_coding	-0.274644	0.00879208	1085	1263	928	1438	1725	1205	Down
ARID1A	ENSG00000117713	protein_coding	-0.275041	0.00473585	3005	4031	3080	4378	5322	3749	Down
NDRG2	ENSG00000165795	protein_coding	-0.275069	0.0280492	8153	10355	8167	10841	14494	10275	Down
GNG12	ENSG00000172380	protein_coding	-0.275693	0.00173624	2615	4463	3627	4058	5835	4205	Down
GSN	ENSG00000148180	protein_coding	-0.276462	0.000176691	10412	11798	9401	14169	16215	11854	Down
ACADS	ENSG00000122971	protein_coding	-0.276597	0.0105735	2133	2610	1821	2726	3473	2520	Down
AL513318.2	ENSG00000269994	lncRNA	-0.278597	0.0396845	1212	1270	1080	1579	1976	1248	Down
S1PR1	ENSG00000170989	protein_coding	-0.278847	0.00107741	6572	9427	7618	10369	12096	8961	Down
CASZ1	ENSG00000130940	protein_coding	-0.278981	0.00062723	4014	5145	4180	5520	7055	5255	Down
LITAF	ENSG00000189067	protein_coding	-0.279344	0.0422514	344	770	669	499	1133	751	Down
ZNF611	ENSG00000213020	protein_coding	-0.281031	0.00387426	1241	2381	1867	1922	3051	2260	Down
BOLA3	ENSG00000163170	protein_coding	-0.281124	0.0233944	612	926	519	887	1239	640	Down
RASAL2	ENSG00000075391	protein_coding	-0.281232	0.00203602	1797	2484	1947	2582	3308	2420	Down
PELO	ENSG00000152684	protein_coding	-0.282165	0.00100363	2174	4236	3021	2798	6242	3783	Down
TGFB1I1	ENSG00000140682	protein_coding	-0.282398	0.0119073	3254	5545	4133	4594	7774	4964	Down
NCAPH	ENSG00000121152	protein_coding	-0.28321	0.0428646	547	669	568	818	933	652	Down
MLLT11	ENSG00000213190	protein_coding	-0.283629	0.00128787	16461	21531	17974	22115	32042	21566	Down
MCL1	ENSG00000143384	protein_coding	-0.283751	0.00380735	3092	4979	4055	4571	6794	4830	Down
C11orf24	ENSG00000171067	protein_coding	-0.28603	0.00905203	1157	1831	1461	1595	2646	1760	Down
MYADM	ENSG00000179820	protein_coding	-0.286698	0.00567881	8136	11725	9948	11215	16657	12242	Down
ARHGEF10L	ENSG00000074964	protein_coding	-0.286782	0.0339728	2247	2823	2051	3291	3495	2769	Down
PPP2R3A	ENSG00000073711	protein_coding	-0.286903	0.00268633	3187	3729	3440	5058	4724	4103	Down
LDB3	ENSG00000122367	protein_coding	-0.28762	0.000178124	35537	40642	32287	53137	52742	40189	Down
LAMB1	ENSG00000091136	protein_coding	-0.287831	0.0112397	15399	21418	17550	25187	25025	22013	Down
MAP7D3	ENSG00000129680	protein_coding	-0.287841	0.0131816	529	675	541	715	961	678	Down
TSC22D2	ENSG00000196428	protein_coding	-0.288374	0.00982244	2612	3891	3223	3788	5257	3955	Down
CCNI	ENSG00000118816	protein_coding	-0.288697	0.000220316	4942	7152	5659	7589	9487	6725	Down
MRPL33	ENSG00000243147	protein_coding	-0.28938	0.023832	2121	2535	1663	2852	3669	2066	Down
C15orf39	ENSG00000167173	protein_coding	-0.289842	0.0193569	577	843	568	857	1109	707	Down
SLC20A2	ENSG00000168575	protein_coding	-0.290196	6.55024e-05	7982	10125	8334	10884	14141	10620	Down
CD151	ENSG00000177697	protein_coding	-0.290797	0.0015346	4705	8097	5578	7464	10207	6849	Down
SAMD4A	ENSG00000020577	protein_coding	-0.290848	0.0238678	1022	1209	1043	1423	1681	1307	Down
TMEM185A	ENSG00000269556	protein_coding	-0.290996	0.000229375	2903	3805	3020	3879	5343	3916	Down
NEXN	ENSG00000162614	protein_coding	-0.291884	0.00023692	5656	7180	4977	7389	10356	6420	Down
SOX11	ENSG00000176887	protein_coding	-0.292289	0.0174289	490	769	599	758	1044	702	Down
IRF2BP2	ENSG00000168264	protein_coding	-0.292347	0.00295876	1068	1485	1115	1606	1878	1433	Down
EIF2AK3	ENSG00000172071	protein_coding	-0.292618	0.0137943	504	679	548	690	889	748	Down
TNNT2	ENSG00000118194	protein_coding	-0.292643	0.00110765	13179	13402	10432	17413	17851	14432	Down
LRRC20	ENSG00000172731	protein_coding	-0.293121	0.0190008	1164	1720	1194	1805	2157	1526	Down
GNAI2	ENSG00000114353	protein_coding	-0.293381	0.000117631	5343	7584	5745	7701	10432	7067	Down
H3F3AP4	ENSG00000235655	processed_pseudogene	-0.293631	0.0420529	1072	1197	882	1462	1569	1199	Down
UQCRQ	ENSG00000164405	protein_coding	-0.293861	0.016861	11171	15736	8603	14707	22738	11016	Down
CD59	ENSG00000085063	protein_coding	-0.294106	0.000545	3924	4913	3837	5114	7174	4922	Down
USP2	ENSG00000036672	protein_coding	-0.294267	0.0221363	939	953	961	1418	1510	979	Down
GPC3	ENSG00000147257	protein_coding	-0.294383	0.00330146	596	2739	1871	837	3832	2344	Down
CITED2	ENSG00000164442	protein_coding	-0.294833	0.0174289	1451	2072	1525	2413	2611	1809	Down
HOMER2	ENSG00000103942	protein_coding	-0.295637	0.0036824	647	922	694	935	1208	904	Down
OCIAD2	ENSG00000145247	protein_coding	-0.295996	0.0134527	533	741	516	722	1097	628	Down
KCNJ8	ENSG00000121361	protein_coding	-0.297523	0.00216061	999	1310	955	1401	1806	1218	Down
ACOT9	ENSG00000123130	protein_coding	-0.297583	0.000196108	1750	2367	1856	2513	3276	2304	Down
PARP1	ENSG00000143799	protein_coding	-0.29796	0.000156623	7323	9257	7355	10694	12079	9544	Down
EIF1B	ENSG00000114784	protein_coding	-0.298743	0.00827821	13855	16117	12572	20818	22260	15092	Down
SDHAF2	ENSG00000167985	protein_coding	-0.298894	0.0271067	423	560	401	587	762	526	Down
DMPK	ENSG00000104936	protein_coding	-0.300178	0.00560467	9557	12273	9621	12314	18152	12392	Down
UACA	ENSG00000137831	protein_coding	-0.302068	0.00298998	2956	4664	3834	4153	6784	4672	Down
SYNM	ENSG00000182253	protein_coding	-0.302403	0.00797577	1837	2471	1882	2267	3661	2565	Down
RAB4A	ENSG00000168118	protein_coding	-0.303315	0.00422635	2172	2652	2013	2618	3979	2750	Down
TOMM40L	ENSG00000158882	protein_coding	-0.30389	0.0273764	844	1748	1241	1456	2089	1557	Down
WFS1	ENSG00000109501	protein_coding	-0.306496	6.39581e-05	2040	2793	2162	2885	3937	2722	Down
PLEKHG5	ENSG00000171680	protein_coding	-0.307553	0.0066654	705	1223	814	1038	1521	1134	Down
GABARAPL1	ENSG00000139112	protein_coding	-0.308055	0.0219965	2228	2997	2062	2946	4187	2800	Down
DUSP27	ENSG00000198842	protein_coding	-0.308339	0.00431415	7593	9621	8369	12715	12171	10085	Down
PHETA1	ENSG00000198324	protein_coding	-0.308377	0.0279108	410	710	464	690	832	608	Down
TUBA1A	ENSG00000167552	protein_coding	-0.310368	0.00214866	31099	56510	42627	48562	75555	51230	Down
ACP6	ENSG00000162836	protein_coding	-0.310896	0.0203848	533	582	464	675	868	617	Down
ZFP36L1	ENSG00000185650	protein_coding	-0.311958	0.0027747	5053	4930	4119	6080	8017	5384	Down
RHOBTB3	ENSG00000164292	protein_coding	-0.313656	2.45217e-05	5300	8526	6983	7212	12505	8907	Down
PTPN23	ENSG00000076201	protein_coding	-0.313838	0.0449829	773	1291	710	1185	1542	1023	Down
E2F8	ENSG00000129173	protein_coding	-0.314199	0.00704604	629	986	803	810	1485	1053	Down
TIAM2	ENSG00000146426	protein_coding	-0.314492	0.00934114	767	1110	997	1238	1426	1237	Down
PBX3	ENSG00000167081	protein_coding	-0.315116	0.0198176	1119	1325	1141	1680	1938	1318	Down
ITSN1	ENSG00000205726	protein_coding	-0.31536	6.62659e-05	4461	7017	5373	6836	9613	6530	Down
BZW2	ENSG00000136261	protein_coding	-0.316058	2.05537e-05	9365	14020	10670	14373	19016	13129	Down
CRACR2B	ENSG00000177685	protein_coding	-0.316645	0.0334579	300	429	295	419	579	405	Down
PXN	ENSG00000089159	protein_coding	-0.317612	0.00280688	2540	4075	3011	4258	5121	3691	Down
AZIN1	ENSG00000155096	protein_coding	-0.317848	8.48203e-05	5592	7712	6492	8593	10124	8248	Down
TIMP1	ENSG00000102265	protein_coding	-0.317896	0.00128881	1352	3158	2071	2118	4285	2498	Down
CD24	ENSG00000272398	protein_coding	-0.319304	0.0204908	4021	7221	5723	7023	8914	6744	Down
MYL12A	ENSG00000101608	protein_coding	-0.319309	0.000166148	15341	23862	17239	23354	32975	21116	Down
C14orf132	ENSG00000227051	protein_coding	-0.320049	0.0356989	522	544	498	612	929	633	Down
GYS1	ENSG00000104812	protein_coding	-0.320061	0.000121328	10472	15265	11711	15683	20660	14941	Down
MEGF8	ENSG00000105429	protein_coding	-0.320095	0.0127884	2167	3286	2099	3526	3561	3074	Down
TUBB2A	ENSG00000137267	protein_coding	-0.323138	0.000642166	1610	4245	3051	2633	5862	3507	Down
GPM6B	ENSG00000046653	protein_coding	-0.323718	0.0160845	586	750	597	728	1129	819	Down
CEP120	ENSG00000168944	protein_coding	-0.324367	0.00907045	1208	1682	1455	1670	2428	1895	Down
PRSS35	ENSG00000146250	protein_coding	-0.325024	0.000135916	17298	22005	17940	26228	29145	23179	Down
YPEL2	ENSG00000175155	protein_coding	-0.325597	6.60967e-06	1915	2567	2078	2801	3568	2673	Down
NUCKS1	ENSG00000069275	protein_coding	-0.325749	0.0193837	3097	5006	3174	4901	6162	4323	Down
RTN2	ENSG00000125744	protein_coding	-0.326055	0.00151115	610	751	598	837	1113	767	Down
SPSB4	ENSG00000175093	protein_coding	-0.326082	0.0184356	1433	2274	1488	2293	2808	2021	Down
PDXP	ENSG00000241360	protein_coding	-0.326372	0.013025	1396	1679	1042	1977	2213	1481	Down
ARMCX3	ENSG00000102401	protein_coding	-0.328374	8.99487e-05	8678	10778	9138	10977	16792	12120	Down
C12orf75	ENSG00000235162	protein_coding	-0.328409	0.000713863	2205	4325	3136	3211	6331	3879	Down
DUSP3	ENSG00000108861	protein_coding	-0.329032	2.86035e-06	9650	13044	10356	13387	18448	13887	Down
CDC42EP3	ENSG00000163171	protein_coding	-0.329202	0.00039575	8021	11063	8886	13337	14309	10764	Down
SLC25A45	ENSG00000162241	protein_coding	-0.331446	0.0428134	289	402	266	396	570	363	Down
PROSER3	ENSG00000167595	protein_coding	-0.332653	0.0200904	354	548	350	526	676	518	Down
FARP1	ENSG00000152767	protein_coding	-0.333614	0.000163662	2675	4208	3186	4176	5673	4037	Down
GATA6-AS1	ENSG00000266010	lncRNA	-0.334053	0.0233876	1233	1465	1167	1733	2238	1441	Down
SRP14	ENSG00000140319	protein_coding	-0.334593	0.000113472	34653	39707	28314	47315	58732	37301	Down
MYOZ2	ENSG00000172399	protein_coding	-0.335552	3.09942e-05	30196	38617	29707	41326	58371	38227	Down
AC005747.1	ENSG00000007237	protein_coding	-0.337293	0.00594734	1272	2271	1770	2204	2821	2211	Down
DCLK2	ENSG00000170390	protein_coding	-0.337479	0.0186107	422	568	450	572	868	580	Down
FSD2	ENSG00000186628	protein_coding	-0.338011	0.00463546	1426	1483	1397	1773	2499	1762	Down
BOK	ENSG00000176720	protein_coding	-0.338894	0.00505457	1892	3876	2833	3328	4937	3357	Down
NKX3-1	ENSG00000167034	protein_coding	-0.340688	0.0116982	310	469	353	451	668	461	Down
APBB3	ENSG00000113108	protein_coding	-0.34132	0.00386285	617	824	562	771	1167	858	Down
LDLR	ENSG00000130164	protein_coding	-0.341824	2.2704e-05	3091	4044	3346	4477	5797	4357	Down
LINC00491	ENSG00000250682	lncRNA	-0.342261	0.0285818	351	431	399	530	697	440	Down
ULBP3	ENSG00000131019	protein_coding	-0.342671	0.0294225	226	297	220	320	400	313	Down
MAMDC4	ENSG00000177943	protein_coding	-0.342708	0.0117639	308	523	344	470	648	501	Down
DHCR24	ENSG00000116133	protein_coding	-0.343688	4.3759e-05	4094	5535	4611	6213	7626	5983	Down
DYSF	ENSG00000135636	protein_coding	-0.343966	0.00256978	3530	5869	4618	5863	7046	6346	Down
SYNPO2L	ENSG00000166317	protein_coding	-0.344091	0.000276288	29225	41486	33437	45774	60340	39573	Down
WARS2	ENSG00000116874	protein_coding	-0.344144	0.00697912	391	507	467	602	797	524	Down
CYP46A1	ENSG00000036530	protein_coding	-0.344365	0.0296603	339	324	280	509	462	355	Down
EMP3	ENSG00000142227	protein_coding	-0.344795	0.000993978	825	1605	1077	1387	2347	1189	Down
SMAD1	ENSG00000170365	protein_coding	-0.345263	5.70177e-05	1002	1217	982	1360	1819	1314	Down
GOLIM4	ENSG00000173905	protein_coding	-0.345287	0.0159268	3139	3617	3076	4401	5580	3846	Down
TRIB1	ENSG00000173334	protein_coding	-0.345388	3.63623e-05	7479	8299	7049	9626	12646	9721	Down
PLIN2	ENSG00000147872	protein_coding	-0.345498	0.000239585	1222	2547	1822	2109	3289	2242	Down
ARHGEF16	ENSG00000130762	protein_coding	-0.346138	0.00423203	586	690	543	932	927	688	Down
DOT1L	ENSG00000104885	protein_coding	-0.347443	0.000154335	1698	2263	1810	2499	3324	2288	Down
NANOS1	ENSG00000188613	protein_coding	-0.347983	0.029013	192	313	218	307	400	299	Down
SMYD2	ENSG00000143499	protein_coding	-0.348038	2.34851e-06	5373	6358	5275	7678	9494	6765	Down
ILK	ENSG00000166333	protein_coding	-0.348134	0.000214732	673	1044	815	1019	1522	1014	Down
TTC39A	ENSG00000085831	protein_coding	-0.3485	0.00019513	1598	2053	1570	2067	3135	2164	Down
RHOC	ENSG00000155366	protein_coding	-0.34894	5.6658e-06	5241	8763	6273	7848	12798	7857	Down
PPFIA4	ENSG00000143847	protein_coding	-0.349219	0.00145429	1930	2229	1692	2741	2806	2615	Down
STBD1	ENSG00000118804	protein_coding	-0.350508	0.00149666	459	627	527	688	954	632	Down
S100A13	ENSG00000189171	protein_coding	-0.351083	0.0376543	607	749	477	876	1148	591	Down
FAM216A	ENSG00000204856	protein_coding	-0.351585	0.00324544	560	714	459	768	963	689	Down
B3GNT8	ENSG00000177191	protein_coding	-0.352232	0.00564296	357	405	358	470	671	450	Down
SETD7	ENSG00000145391	protein_coding	-0.352308	0.000233221	2782	3815	3393	4344	4983	4610	Down
KCNJ12	ENSG00000184185	protein_coding	-0.352962	0.0285228	308	425	351	434	640	456	Down
S100A16	ENSG00000188643	protein_coding	-0.354177	0.010954	549	911	646	807	1341	827	Down
PLS1	ENSG00000120756	protein_coding	-0.35562	0.0149008	291	499	348	457	609	513	Down
CDKL5	ENSG00000008086	protein_coding	-0.355817	0.0344463	200	264	187	275	390	256	Down
PRKAR1A	ENSG00000108946	protein_coding	-0.358353	2.08751e-05	22537	28628	25238	30985	43944	33349	Down
SLC26A9	ENSG00000174502	protein_coding	-0.358768	0.0460423	99	199	136	145	289	180	Down
TNFRSF19	ENSG00000127863	protein_coding	-0.359386	0.000267916	1570	2463	1983	2340	3449	2667	Down
IGFBP7	ENSG00000163453	protein_coding	-0.360204	0.00612125	11743	14144	10568	16179	21001	14383	Down
PEX26	ENSG00000215193	protein_coding	-0.360676	0.020535	422	532	403	659	716	539	Down
GBE1	ENSG00000114480	protein_coding	-0.360794	5.69038e-07	3283	4474	3738	4924	6425	4877	Down
CMTM7	ENSG00000153551	protein_coding	-0.362687	0.0112987	188	464	310	255	714	410	Down
CCDC107	ENSG00000159884	protein_coding	-0.363055	0.0050277	442	599	392	630	878	530	Down
TUBB6	ENSG00000176014	protein_coding	-0.363235	6.23137e-06	14877	26741	18604	21664	38764	24895	Down
MXRA7	ENSG00000182534	protein_coding	-0.363943	9.164e-07	12556	15588	12259	17856	23436	16195	Down
DHRS3	ENSG00000162496	protein_coding	-0.363963	0.0269349	224	473	335	321	747	411	Down
MEGF6	ENSG00000162591	protein_coding	-0.364171	0.00237421	1000	1505	1175	1717	1773	1646	Down
TSPAN17	ENSG00000048140	protein_coding	-0.365169	0.0166072	1520	2499	1454	2506	2842	2241	Down
FAM122B	ENSG00000156504	protein_coding	-0.365533	0.0152573	248	316	279	388	494	322	Down
FAM219A	ENSG00000164970	protein_coding	-0.366575	0.0280026	289	375	287	440	482	418	Down
HDAC11	ENSG00000163517	protein_coding	-0.366617	0.00058601	621	950	678	951	1376	872	Down
PDLIM7	ENSG00000196923	protein_coding	-0.366758	8.09283e-06	2598	5627	3902	3783	8576	4987	Down
ANKRD18A	ENSG00000180071	protein_coding	-0.367299	0.0493814	185	229	134	236	332	210	Down
AUTS2	ENSG00000158321	protein_coding	-0.367356	0.000599539	1322	1765	1297	1963	2456	1793	Down
SIDT2	ENSG00000149577	protein_coding	-0.368427	0.000322647	744	1056	729	1074	1424	1073	Down
CNN3	ENSG00000117519	protein_coding	-0.368829	1.02849e-05	7051	11325	9196	12072	15394	11328	Down
LACC1	ENSG00000179630	protein_coding	-0.369174	6.59204e-05	2425	3405	2825	3463	5089	3786	Down
LINC01278	ENSG00000235437	lncRNA	-0.369639	5.43911e-06	1711	2001	1766	2341	3289	2237	Down
ALG14	ENSG00000172339	protein_coding	-0.371652	0.00989442	340	424	274	434	623	422	Down
CRYAB	ENSG00000109846	protein_coding	-0.373393	0.000251345	20383	28259	20494	29098	44450	26209	Down
TNFRSF21	ENSG00000146072	protein_coding	-0.37352	0.000346104	1515	2870	2120	2654	3569	2808	Down
CYSTM1	ENSG00000120306	protein_coding	-0.375849	3.9637e-05	1592	2445	1649	2065	3944	2263	Down
CRISPLD1	ENSG00000121005	protein_coding	-0.376123	2.6282e-05	1604	2334	1970	2531	3188	2645	Down
TLNRD1	ENSG00000140406	protein_coding	-0.37631	0.0026449	1236	2014	1429	2155	2575	1846	Down
HIST1H4H	ENSG00000158406	protein_coding	-0.3774	0.0499417	355	349	237	389	557	390	Down
WNT5B	ENSG00000111186	protein_coding	-0.378523	0.00140727	691	1029	807	1067	1440	1098	Down
FAM43A	ENSG00000185112	protein_coding	-0.378823	0.00242699	594	1161	778	1006	1507	1051	Down
GPC2	ENSG00000213420	protein_coding	-0.379667	0.0414751	781	1484	739	1279	1751	1176	Down
ADPRHL1	ENSG00000153531	protein_coding	-0.380502	9.37362e-08	13367	16435	13149	20209	24340	17213	Down
METAP1	ENSG00000164024	protein_coding	-0.380639	3.91243e-07	2587	3759	3006	4104	5411	3868	Down
UCK2	ENSG00000143179	protein_coding	-0.380766	1.67364e-05	2318	3500	2780	3975	4754	3522	Down
PLAGL1	ENSG00000118495	protein_coding	-0.382147	0.00430892	406	631	483	663	838	665	Down
CSNK2A2	ENSG00000070770	protein_coding	-0.382661	0.00322193	285	450	321	422	608	477	Down
DUSP5	ENSG00000138166	protein_coding	-0.383564	0.000125823	1801	2330	1685	2926	3130	2303	Down
GLCCI1	ENSG00000106415	protein_coding	-0.383868	0.00618266	445	696	499	800	886	647	Down
CDH11	ENSG00000140937	protein_coding	-0.388502	9.5203e-07	4298	9342	7311	6956	13342	9431	Down
INPP5F	ENSG00000198825	protein_coding	-0.388831	0.000104593	771	1368	1086	1291	1981	1346	Down
PANCR	ENSG00000250103	lncRNA	-0.389747	0.0477941	122	136	112	194	227	122	Down
IGSF9B	ENSG00000080854	protein_coding	-0.390453	0.0302965	192	302	192	286	444	263	Down
DTNA	ENSG00000134769	protein_coding	-0.390895	4.1927e-06	2018	2730	2263	2748	4248	3179	Down
COL7A1	ENSG00000114270	protein_coding	-0.391584	0.00633645	981	1177	784	1422	1635	1168	Down
WDR86	ENSG00000187260	protein_coding	-0.391825	0.00746316	365	540	387	647	708	500	Down
HIST1H2BD	ENSG00000158373	protein_coding	-0.392215	0.0298093	231	303	219	301	464	324	Down
STIM1	ENSG00000167323	protein_coding	-0.392367	0.0447875	325	585	371	577	679	543	Down
LRRC4	ENSG00000128594	protein_coding	-0.393629	0.00920219	263	387	280	469	518	356	Down
AC021054.1	ENSG00000177406	lncRNA	-0.395352	0.023743	221	186	148	273	313	216	Down
AMN1	ENSG00000151743	protein_coding	-0.396534	0.0150294	175	215	160	260	350	197	Down
SIK2	ENSG00000170145	protein_coding	-0.398579	0.00812693	262	320	276	367	493	388	Down
GNL3L	ENSG00000130119	protein_coding	-0.399647	1.65186e-05	922	1382	1101	1504	1993	1426	Down
ANGPTL2	ENSG00000136859	protein_coding	-0.399735	4.48584e-05	711	1110	772	1081	1574	1099	Down
MYL4	ENSG00000198336	protein_coding	-0.400064	5.14465e-07	108517	145589	104167	160275	222779	140548	Down
PNMT	ENSG00000141744	protein_coding	-0.40024	0.0144895	508	696	467	938	865	637	Down
RPS6KL1	ENSG00000198208	protein_coding	-0.401685	0.00799756	241	374	267	346	547	391	Down
FILIP1L	ENSG00000168386	protein_coding	-0.402631	0.00453193	277	670	506	542	862	628	Down
TNFRSF10C	ENSG00000173535	protein_coding	-0.402978	3.83308e-05	833	1001	804	1119	1564	1177	Down
ERICH5	ENSG00000177459	protein_coding	-0.404648	0.0130277	319	366	309	560	504	395	Down
CUX2	ENSG00000111249	protein_coding	-0.405445	0.0135575	898	1153	785	1677	1301	1193	Down
RNF115	ENSG00000265491	protein_coding	-0.407178	2.47578e-08	2865	3713	3003	4232	5842	3997	Down
HSPG2	ENSG00000142798	protein_coding	-0.408663	0.0226749	9912	16769	9887	18578	17997	15368	Down
LRRC49	ENSG00000137821	protein_coding	-0.408856	7.34761e-05	1627	2318	1690	2345	3799	2207	Down
LPIN3	ENSG00000132793	protein_coding	-0.409062	0.000757939	393	568	350	551	877	502	Down
MMP15	ENSG00000102996	protein_coding	-0.409628	0.0126157	10420	14961	9259	16782	18792	14646	Down
ANXA3	ENSG00000138772	protein_coding	-0.410746	4.79713e-07	6634	11820	8555	11019	16985	11145	Down
PPP1R37	ENSG00000104866	protein_coding	-0.411114	0.0387457	252	498	321	538	634	385	Down
NEAT1	ENSG00000245532	lncRNA	-0.411857	0.00904715	986	886	729	1202	1582	1049	Down
ZNRF2	ENSG00000180233	protein_coding	-0.412376	0.00311362	211	394	255	323	533	393	Down
RAPGEF1	ENSG00000107263	protein_coding	-0.412801	0.00289951	3275	5491	3903	6204	6831	5316	Down
CHST7	ENSG00000147119	protein_coding	-0.414051	0.00177086	420	576	405	573	914	583	Down
PIK3R3	ENSG00000117461	protein_coding	-0.414658	3.49377e-07	1561	1798	1550	2444	2485	2255	Down
LINC00963	ENSG00000204054	lncRNA	-0.416952	0.00179967	309	448	321	434	734	435	Down
PAQR8	ENSG00000170915	protein_coding	-0.417085	3.24338e-05	911	1728	1383	1632	2373	1776	Down
PHYHD1	ENSG00000175287	protein_coding	-0.417932	0.0117047	421	567	373	655	833	520	Down
GALNT16	ENSG00000100626	protein_coding	-0.418639	0.00101048	1032	1163	907	1454	1818	1294	Down
LSMEM2	ENSG00000179564	protein_coding	-0.419097	0.0470753	1148	1463	1099	1664	2254	1547	Down
MAPK4	ENSG00000141639	protein_coding	-0.419376	0.00103776	603	787	660	887	1163	965	Down
VANGL2	ENSG00000162738	protein_coding	-0.419401	1.32973e-05	885	1380	910	1375	1836	1416	Down
KIFAP3	ENSG00000075945	protein_coding	-0.420848	3.87589e-05	10869	12847	10635	14951	20397	15345	Down
PRKAA2	ENSG00000162409	protein_coding	-0.421159	3.11136e-06	1263	1366	1356	1875	2233	1778	Down
GALNT17	ENSG00000185274	protein_coding	-0.421394	0.00566799	642	648	510	1062	932	690	Down
FGF10	ENSG00000070193	protein_coding	-0.422127	4.1927e-06	1380	1450	1182	2338	1940	1658	Down
PYGL	ENSG00000100504	protein_coding	-0.422753	0.00293502	3466	5386	4609	5892	7867	5830	Down
DDX11L2	ENSG00000236397	unprocessed_pseudogene	-0.423644	0.0115288	193	221	189	264	369	262	Down
CIC	ENSG00000079432	protein_coding	-0.424007	0.000571073	593	821	543	1019	1068	785	Down
MTMR8	ENSG00000102043	protein_coding	-0.42404	0.0429343	87	131	108	134	230	124	Down
ANKRD33B	ENSG00000164236	protein_coding	-0.424453	0.0146607	224	451	344	387	577	521	Down
SYTL5	ENSG00000147041	protein_coding	-0.427248	1.53698e-07	2088	3128	2634	3555	4341	3602	Down
FKBP1B	ENSG00000119782	protein_coding	-0.429139	0.00317786	222	378	246	353	549	348	Down
TMSB4X	ENSG00000205542	protein_coding	-0.431616	0.000178361	13757	34648	20190	26469	46562	25408	Down
PLBD1	ENSG00000121316	protein_coding	-0.432259	4.17693e-07	1364	1588	1274	2269	2246	1769	Down
NID1	ENSG00000116962	protein_coding	-0.432672	1.2651e-07	5417	9131	6926	8384	12532	10703	Down
AL731533.2	ENSG00000273001	lncRNA	-0.433703	0.0308361	114	143	104	172	226	142	Down
B3GNT2	ENSG00000170340	protein_coding	-0.434575	2.01538e-05	2658	4359	3465	4489	6237	4676	Down
MYH7	ENSG00000092054	protein_coding	-0.43483	0.00102372	545681	895455	733313	1101150	1127304	955709	Down
PAQR6	ENSG00000160781	protein_coding	-0.435313	8.71247e-05	429	485	396	676	742	538	Down
COLQ	ENSG00000206561	protein_coding	-0.437204	1.78241e-06	5143	8339	6498	8455	12430	8763	Down
PTPN11	ENSG00000179295	protein_coding	-0.439004	2.67089e-09	3497	5687	4127	5650	8087	5956	Down
CCSER2	ENSG00000107771	protein_coding	-0.441652	3.31826e-09	2551	3271	2648	3890	5218	3615	Down
PRICKLE2	ENSG00000163637	protein_coding	-0.441888	0.0292058	287	490	393	558	637	504	Down
NAV1	ENSG00000134369	protein_coding	-0.442096	0.000154335	10550	11509	10039	20225	15249	13294	Down
HTRA3	ENSG00000170801	protein_coding	-0.44257	0.0392718	99	99	74	158	146	105	Down
HSPB6	ENSG00000004776	protein_coding	-0.446182	0.0353537	611	952	655	1039	1376	913	Down
SREBF1	ENSG00000072310	protein_coding	-0.446608	0.0157246	656	843	564	790	1360	950	Down
AGRN	ENSG00000188157	protein_coding	-0.44663	0.00341007	1710	3048	1619	3104	3399	2745	Down
MIR1-1HG-AS1	ENSG00000174403	lncRNA	-0.446649	0.0349039	192	293	194	401	341	278	Down
NUDT16	ENSG00000198585	protein_coding	-0.447767	0.000242303	1411	2040	1348	2321	2956	1927	Down
DACT1	ENSG00000165617	protein_coding	-0.44873	4.48375e-06	1707	3207	2719	2654	5370	3502	Down
GMPR	ENSG00000137198	protein_coding	-0.449798	0.000141346	1575	2056	1564	2464	3137	2221	Down
SMTN	ENSG00000183963	protein_coding	-0.450626	2.02785e-05	1385	2329	1648	1892	3879	2420	Down
CCDC9B	ENSG00000188549	protein_coding	-0.452477	0.000773401	1799	1684	1486	2543	2650	2254	Down
PCGF5	ENSG00000180628	protein_coding	-0.454396	3.5624e-09	4400	6975	5685	6825	11366	7672	Down
AL365205.1	ENSG00000124593	protein_coding	-0.455025	0.0330831	102	121	104	166	184	144	Down
HSPB8	ENSG00000152137	protein_coding	-0.455115	2.66713e-10	4978	6842	5120	7753	10427	7380	Down
NOVA1	ENSG00000139910	protein_coding	-0.457165	0.00435738	282	359	260	342	674	386	Down
UNC5B-AS1	ENSG00000237512	lncRNA	-0.459985	0.0210235	122	207	85	158	324	149	Down
LEPR	ENSG00000116678	protein_coding	-0.460322	0.00238783	206	453	346	295	672	558	Down
ZFHX2	ENSG00000136367	protein_coding	-0.461349	0.047346	220	423	309	449	572	368	Down
CARMN	ENSG00000249669	lncRNA	-0.461835	0.0167437	200	203	167	246	369	254	Down
SLC25A23	ENSG00000125648	protein_coding	-0.463884	7.57078e-09	3335	4723	3838	5257	7681	5199	Down
COBL	ENSG00000106078	protein_coding	-0.463952	0.0292504	205	461	335	496	564	419	Down
TMEM56	ENSG00000152078	protein_coding	-0.464132	0.000946672	877	971	924	1529	1395	1294	Down
CAVIN2	ENSG00000168497	protein_coding	-0.465107	0.00841111	130	322	251	165	555	378	Down
CAVIN3	ENSG00000170955	protein_coding	-0.465168	0.000103193	766	1456	966	1420	2070	1311	Down
CYB5R1	ENSG00000159348	protein_coding	-0.466025	1.82799e-07	3692	5274	3893	5125	8948	5708	Down
TEAD3	ENSG00000007866	protein_coding	-0.467278	2.14697e-07	3210	5140	3722	5729	7268	5143	Down
PURA	ENSG00000185129	protein_coding	-0.467874	0.000137522	480	827	514	826	1175	756	Down
CORO6	ENSG00000167549	protein_coding	-0.469885	1.95596e-07	10074	12692	9297	14697	20056	14150	Down
AP000221.1	ENSG00000229962	lncRNA	-0.471126	0.00495052	158	209	145	217	340	227	Down
CPS1	ENSG00000021826	protein_coding	-0.473438	0.00148129	445	695	660	829	959	934	Down
FBXO4	ENSG00000151876	protein_coding	-0.473751	0.00302979	173	162	133	249	296	178	Down
NIPAL4	ENSG00000172548	protein_coding	-0.474329	0.0204908	141	218	169	243	292	259	Down
PAG1	ENSG00000076641	protein_coding	-0.474364	2.3056e-05	655	1267	958	1161	1875	1304	Down
ACTR1B	ENSG00000115073	protein_coding	-0.474465	0.00159395	805	1392	871	1527	1845	1278	Down
SSPN	ENSG00000123096	protein_coding	-0.474646	0.0103927	231	255	250	326	481	331	Down
MASP1	ENSG00000127241	protein_coding	-0.476308	1.98965e-06	22412	34609	25195	33255	56781	36693	Down
ENPP1	ENSG00000197594	protein_coding	-0.478783	7.06753e-05	472	955	774	805	1445	1071	Down
HLA-DPB1	ENSG00000230708	protein_coding	-0.479343	0.0188647	85	134	101	130	236	132	Down
CYTOR	ENSG00000222041	lncRNA	-0.479978	0.0105185	77	267	140	169	342	198	Down
KLHL4	ENSG00000102271	protein_coding	-0.480024	1.86472e-05	376	524	475	549	912	668	Down
AC105942.1	ENSG00000235501	lncRNA	-0.480246	0.00786427	182	157	107	232	252	194	Down
KCNMB2-AS1	ENSG00000237978	lncRNA	-0.483711	0.0265545	139	133	83	190	235	125	Down
SPRY4	ENSG00000187678	protein_coding	-0.486902	2.87019e-05	896	1388	1261	1177	2733	1738	Down
DLGAP1	ENSG00000170579	protein_coding	-0.486956	0.0276073	80	147	105	114	244	159	Down
DHPS	ENSG00000095059	protein_coding	-0.487519	0.048488	78	87	55	104	129	106	Down
SH3BP5L	ENSG00000175137	protein_coding	-0.487678	0.00905203	520	965	518	902	1297	844	Down
EEF1A2	ENSG00000101210	protein_coding	-0.487885	7.66298e-07	6739	7585	6011	9818	12703	8932	Down
TNNI3	ENSG00000129991	protein_coding	-0.487942	7.70399e-08	10803	14322	10554	19028	22412	14164	Down
ZFPM1	ENSG00000179588	protein_coding	-0.488129	0.000114845	315	472	318	513	668	516	Down
ZNF48	ENSG00000180035	protein_coding	-0.488468	0.0194827	701	1239	573	1183	1544	1048	Down
HEY2	ENSG00000135547	protein_coding	-0.489347	0.015506	95	229	127	168	301	216	Down
TSPAN18	ENSG00000157570	protein_coding	-0.490186	4.73018e-10	2580	4018	3030	4448	6150	4247	Down
PPL	ENSG00000118898	protein_coding	-0.491071	0.00251886	960	1457	1223	1881	1997	1635	Down
GADD45G	ENSG00000130222	protein_coding	-0.491171	0.0106231	1818	2695	1756	3547	3586	2402	Down
CTF1	ENSG00000150281	protein_coding	-0.491277	8.87503e-06	728	796	617	1243	1290	819	Down
RCAN2	ENSG00000172348	protein_coding	-0.491529	4.55197e-05	2638	3209	2633	5271	4276	3716	Down
ARMCX2	ENSG00000184867	protein_coding	-0.492584	7.66711e-11	2686	3228	2414	3801	5438	3735	Down
PDGFB	ENSG00000100311	protein_coding	-0.494667	0.00867984	172	288	235	351	415	306	Down
JUND	ENSG00000130522	protein_coding	-0.496021	9.8976e-07	1953	3090	2249	3514	4820	2984	Down
TCTA	ENSG00000145022	protein_coding	-0.496546	0.0335836	911	836	791	1267	1539	1123	Down
FZD2	ENSG00000180340	protein_coding	-0.498554	6.65873e-09	2419	3061	2212	4199	4436	3297	Down
RHOB	ENSG00000143878	protein_coding	-0.498715	0.00124996	392	932	589	893	1127	823	Down
SCHIP1	ENSG00000151967	protein_coding	-0.500281	1.08798e-05	595	864	637	1023	1314	926	Down
AC004151.1	ENSG00000180448	protein_coding	-0.500644	0.00229783	456	1064	769	1007	1394	1001	Down
GYPC	ENSG00000136732	protein_coding	-0.50067	0.0273573	563	1183	839	1436	1458	1002	Down
LCAT	ENSG00000213398	protein_coding	-0.501393	0.00839449	188	325	161	311	457	273	Down
GHDC	ENSG00000167925	protein_coding	-0.501636	0.0379765	75	96	91	128	167	116	Down
SYNPO	ENSG00000171992	protein_coding	-0.503127	0.000145073	580	1159	786	987	1770	1159	Down
TOR4A	ENSG00000198113	protein_coding	-0.503636	0.0211658	162	180	116	252	232	224	Down
CYP11A1	ENSG00000140459	protein_coding	-0.503699	0.0213491	120	110	120	166	239	149	Down
ADAM19	ENSG00000135074	protein_coding	-0.504965	0.000624699	2414	4904	3617	4727	6507	5140	Down
GATM	ENSG00000171766	protein_coding	-0.505324	1.03085e-07	751	1310	993	1141	2118	1527	Down
EGLN3	ENSG00000129521	protein_coding	-0.506373	7.10641e-07	1212	2725	2066	1662	5051	3068	Down
PCBP4	ENSG00000090097	protein_coding	-0.508945	1.75758e-09	2264	3832	2922	4217	5789	3982	Down
DUSP13	ENSG00000079393	protein_coding	-0.511582	0.0273437	78	148	115	89	327	155	Down
AC087289.1	ENSG00000132481	protein_coding	-0.512126	0.000263138	152	278	224	232	499	308	Down
PRDM16	ENSG00000142611	protein_coding	-0.512253	0.0417348	244	258	225	588	339	284	Down
PRKCA	ENSG00000154229	protein_coding	-0.515041	1.63631e-06	300	516	355	528	814	499	Down
IER3	ENSG00000206478	protein_coding	-0.515109	0.0005401	150	232	143	255	354	216	Down
LURAP1	ENSG00000171357	protein_coding	-0.516951	0.00448149	92	125	87	138	198	143	Down
MT1E	ENSG00000169715	protein_coding	-0.517337	0.0102512	211	363	189	322	582	300	Down
CNN1	ENSG00000130176	protein_coding	-0.518091	0.0209559	5262	14307	9505	9490	22587	13345	Down
HIST1H2BG	ENSG00000273802	protein_coding	-0.519271	0.0348227	62	89	76	100	164	98	Down
INSR	ENSG00000171105	protein_coding	-0.520789	6.42365e-11	1064	1322	1088	1877	2093	1532	Down
TNRC6C-AS1	ENSG00000204282	lncRNA	-0.521039	0.000619799	263	399	280	453	587	444	Down
CLCNKB	ENSG00000184908	protein_coding	-0.523486	0.000111866	337	410	338	642	618	469	Down
B3GALT5-AS1	ENSG00000184809	lncRNA	-0.524234	0.0164309	114	125	109	195	213	148	Down
PPP1R12C	ENSG00000125503	protein_coding	-0.524789	4.69231e-08	786	983	693	1161	1607	1139	Down
EPSTI1	ENSG00000133106	protein_coding	-0.527333	0.0291373	275	544	363	693	686	491	Down
DPP3P2	ENSG00000221844	processed_pseudogene	-0.528711	0.0200904	69	52	68	124	81	96	Down
RELL1	ENSG00000181826	protein_coding	-0.529673	0.000113472	343	569	500	641	902	680	Down
JUN	ENSG00000177606	protein_coding	-0.529756	1.63631e-06	2798	5373	3731	5271	8547	4992	Down
HIST1H2AC	ENSG00000180573	protein_coding	-0.530069	0.00560846	975	1023	826	1252	2007	1254	Down
NMB	ENSG00000197696	protein_coding	-0.530648	0.00097643	201	276	202	303	551	260	Down
SHC2	ENSG00000129946	protein_coding	-0.531092	0.000153658	828	1385	938	1408	2205	1401	Down
HLA-C	ENSG00000233841	protein_coding	-0.532686	0.0125913	99	156	123	203	251	150	Down
COLEC12	ENSG00000158270	protein_coding	-0.533319	8.14056e-08	729	2078	1557	1446	3130	2100	Down
LTBP1	ENSG00000049323	protein_coding	-0.534105	1.17235e-10	10677	18202	14791	16878	30567	22447	Down
MLF1	ENSG00000178053	protein_coding	-0.534661	2.25893e-09	2006	2859	2062	3014	4882	3216	Down
AC068733.3	ENSG00000282556	lncRNA	-0.534774	2.1474e-05	322	477	356	494	841	525	Down
DNAJB2	ENSG00000135924	protein_coding	-0.535966	0.0470886	593	1296	672	1401	1541	1057	Down
HIST2H2BE	ENSG00000184678	protein_coding	-0.536094	0.00204296	4381	4396	3804	5455	8890	5847	Down
ATP2B4	ENSG00000058668	protein_coding	-0.536254	2.09409e-06	5328	8267	7241	9219	12501	11150	Down
ARHGAP24	ENSG00000138639	protein_coding	-0.538566	5.053e-05	270	438	355	572	629	481	Down
HSPB1	ENSG00000106211	protein_coding	-0.54029	5.55606e-11	19771	32244	21694	31566	56509	31533	Down
FBXL19-AS1	ENSG00000260852	lncRNA	-0.54059	0.000861608	131	208	134	189	323	246	Down
MN1	ENSG00000169184	protein_coding	-0.541589	0.00747467	205	252	167	330	414	259	Down
PCDHGC4	ENSG00000242419	protein_coding	-0.543717	0.0343269	77	86	64	132	125	107	Down
PAQR4	ENSG00000162073	protein_coding	-0.544457	0.00214773	172	246	164	284	379	270	Down
PDE10A	ENSG00000112541	protein_coding	-0.545161	1.54126e-05	454	798	520	813	1172	823	Down
VAMP8	ENSG00000118640	protein_coding	-0.54566	0.000875846	150	240	179	281	422	221	Down
NES	ENSG00000132688	protein_coding	-0.547048	5.12044e-07	6551	10952	9467	11880	19638	11912	Down
DAPK3	ENSG00000167657	protein_coding	-0.549035	1.57686e-10	3211	6103	4033	6171	8829	6067	Down
TNS1	ENSG00000079308	protein_coding	-0.550068	3.67921e-05	1716	2857	2190	3653	3715	3309	Down
KCNA5	ENSG00000130037	protein_coding	-0.551622	0.0383033	134	342	320	325	563	326	Down
SELENBP1	ENSG00000143416	protein_coding	-0.55357	0.0387704	181	334	200	392	444	309	Down
MYRF	ENSG00000124920	protein_coding	-0.554159	0.022803	1046	2723	1792	2536	3381	2381	Down
ADGRG2	ENSG00000173698	protein_coding	-0.555341	0.000605443	216	212	197	377	346	290	Down
FBXL22	ENSG00000197361	protein_coding	-0.555588	2.70568e-08	1336	1980	1437	1876	3719	2258	Down
EMILIN1	ENSG00000138080	protein_coding	-0.556051	0.0224139	88	176	92	122	269	184	Down
TMC7	ENSG00000170537	protein_coding	-0.559536	0.00420311	91	165	120	147	261	201	Down
SLMAP	ENSG00000163681	protein_coding	-0.560205	6.70119e-15	3972	5031	4146	6433	8444	6485	Down
PPP1R13L	ENSG00000104881	protein_coding	-0.562319	0.000803994	110	191	110	183	281	199	Down
SEMA3B	ENSG00000012171	protein_coding	-0.566561	1.48197e-06	580	873	628	1143	1261	959	Down
ANKRD1	ENSG00000148677	protein_coding	-0.572319	4.93175e-11	15853	27811	19480	30934	44859	26769	Down
NAT8L	ENSG00000185818	protein_coding	-0.572415	0.000722013	200	287	178	380	367	323	Down
HES4	ENSG00000188290	protein_coding	-0.579243	5.55704e-05	573	1080	681	1027	1869	978	Down
CYP2J2	ENSG00000134716	protein_coding	-0.585069	0.000163662	1668	2646	2122	2495	4975	3294	Down
COL12A1	ENSG00000111799	protein_coding	-0.585683	0.0065766	172	327	274	341	485	428	Down
CEACAM19	ENSG00000186567	protein_coding	-0.586659	0.0343743	54	55	48	73	120	70	Down
PRKG1	ENSG00000185532	protein_coding	-0.589426	0.0493967	200	312	210	271	559	371	Down
PDLIM1	ENSG00000107438	protein_coding	-0.59033	9.30817e-11	6682	11089	8509	12608	18717	12245	Down
HIST1H2BJ	ENSG00000124635	protein_coding	-0.592185	0.0250142	54	66	60	72	129	100	Down
THSD4	ENSG00000187720	protein_coding	-0.592208	0.00725989	515	668	595	1152	1018	828	Down
GABRE	ENSG00000102287	protein_coding	-0.593056	0.0303379	138	105	116	229	201	167	Down
BBOX1-AS1	ENSG00000254560	lncRNA	-0.597084	0.00300332	103	186	132	257	259	183	Down
SERP2	ENSG00000151778	protein_coding	-0.597727	0.00462197	198	179	145	315	334	224	Down
MAP2	ENSG00000078018	protein_coding	-0.598178	0.0324169	110	240	167	130	469	303	Down
HHIPL1	ENSG00000182218	protein_coding	-0.599552	0.0461402	59	63	46	77	140	72	Down
C8orf88	ENSG00000253250	protein_coding	-0.600359	0.00012743	180	242	202	284	482	294	Down
ADD2	ENSG00000075340	protein_coding	-0.603532	9.18829e-05	163	223	184	352	336	264	Down
TMEM91	ENSG00000142046	protein_coding	-0.606907	0.00801816	60	81	56	115	124	91	Down
LZTS3	ENSG00000088899	protein_coding	-0.607004	4.70964e-09	509	738	628	902	1248	983	Down
PCDHA10	ENSG00000250120	protein_coding	-0.609326	1.95086e-07	300	307	293	522	588	411	Down
WASF3	ENSG00000132970	protein_coding	-0.610812	5.49333e-09	387	540	470	645	970	740	Down
ITGA5	ENSG00000161638	protein_coding	-0.611986	1.58691e-06	2424	6014	4646	5495	9010	6580	Down
LMOD2	ENSG00000170807	protein_coding	-0.620658	0.0037757	1700	2847	2122	3514	4836	3031	Down
NHLRC1	ENSG00000187566	protein_coding	-0.621415	0.00955861	204	185	111	329	270	232	Down
PHF24	ENSG00000122733	protein_coding	-0.621957	1.29571e-05	289	444	385	589	669	601	Down
PGF	ENSG00000119630	protein_coding	-0.622422	0.0263409	48	115	89	94	220	116	Down
CHST3	ENSG00000122863	protein_coding	-0.624249	1.20305e-10	503	710	566	928	1131	942	Down
CLCNKA	ENSG00000186510	protein_coding	-0.62535	0.0353537	46	76	43	95	119	65	Down
FOLR1	ENSG00000110195	protein_coding	-0.626314	0.0342213	68	103	78	141	191	92	Down
KCNK3	ENSG00000171303	protein_coding	-0.62641	1.17685e-09	648	893	754	985	1781	1199	Down
RRAS	ENSG00000126458	protein_coding	-0.629074	8.50629e-12	967	1630	1092	1646	2981	1716	Down
STARD13	ENSG00000133121	protein_coding	-0.629642	0.000793978	137	224	150	303	308	252	Down
AP001107.5	ENSG00000254510	lncRNA	-0.630265	1.21685e-05	230	385	275	420	659	432	Down
LIN9	ENSG00000183814	protein_coding	-0.630764	1.48824e-09	777	1043	926	1534	1780	1374	Down
CREB5	ENSG00000146592	protein_coding	-0.633846	1.63756e-08	469	803	633	973	1343	903	Down
CPA4	ENSG00000128510	protein_coding	-0.63609	5.71283e-05	116	353	285	234	622	403	Down
C10orf71	ENSG00000177354	protein_coding	-0.637885	0.000793261	682	936	749	1484	1416	1188	Down
RASSF2	ENSG00000101265	protein_coding	-0.638243	0.000638257	130	256	254	309	380	367	Down
GDF15	ENSG00000130513	protein_coding	-0.638772	0.00624538	635	1172	773	1015	2205	1314	Down
ZBTB42	ENSG00000179627	protein_coding	-0.64398	7.7932e-07	262	415	282	516	671	455	Down
MGST1	ENSG00000008394	protein_coding	-0.647986	1.00226e-06	1078	2261	1661	2543	3489	2292	Down
FHL1	ENSG00000022267	protein_coding	-0.651634	4.39403e-18	2790	4968	3661	4684	9363	5923	Down
CYP27A1	ENSG00000135929	protein_coding	-0.65289	0.000120979	220	334	213	435	482	385	Down
IRX2	ENSG00000170561	protein_coding	-0.654318	0.000660541	113	150	96	234	223	166	Down
STRA6	ENSG00000137868	protein_coding	-0.655417	0.000130197	450	850	527	945	1248	932	Down
CSRP1	ENSG00000159176	protein_coding	-0.655628	9.19424e-15	1756	3099	2171	3273	5350	3522	Down
CYP2E1	ENSG00000130649	protein_coding	-0.656107	0.000574446	149	146	119	262	251	205	Down
CSDC2	ENSG00000172346	protein_coding	-0.659402	0.000177842	242	539	374	491	898	599	Down
LINC00842	ENSG00000285294	lncRNA	-0.659553	0.00250138	134	190	149	296	322	203	Down
ESRP1	ENSG00000104413	protein_coding	-0.660371	8.80408e-05	147	233	163	230	453	278	Down
AC093849.2	ENSG00000286039	lncRNA	-0.665302	0.0282668	488	383	295	1315	449	511	Down
PRRX1	ENSG00000116132	protein_coding	-0.667906	2.20193e-07	1084	818	826	2065	1512	1256	Down
ARID5A	ENSG00000196843	protein_coding	-0.668392	0.000164837	372	614	368	736	979	626	Down
SOX13	ENSG00000143842	protein_coding	-0.668571	0.00080248	91	151	107	178	230	193	Down
PRDM16-DT	ENSG00000177133	lncRNA	-0.669157	0.0457127	45	42	31	94	59	56	Down
FGF1	ENSG00000113578	protein_coding	-0.672619	3.55048e-11	2322	3052	2479	4333	5283	4147	Down
AC092919.2	ENSG00000279673	TEC	-0.673543	8.93547e-07	169	283	226	292	542	365	Down
CSPG5	ENSG00000114646	protein_coding	-0.677482	3.71806e-05	105	134	109	172	276	172	Down
BANCR	ENSG00000278910	lncRNA	-0.687529	0.00829389	329	356	242	566	666	412	Down
MAFK	ENSG00000198517	protein_coding	-0.689396	0.00442774	79	213	122	208	294	213	Down
CXCR4	ENSG00000121966	protein_coding	-0.689534	4.73265e-09	194	469	319	412	821	491	Down
EGR1	ENSG00000120738	protein_coding	-0.689637	0.00109942	107	124	108	170	288	157	Down
CHRM3	ENSG00000133019	protein_coding	-0.691755	0.0341553	52	39	57	101	90	73	Down
AIF1L	ENSG00000126878	protein_coding	-0.693399	1.53272e-09	837	1530	1145	1614	2748	1838	Down
CHMP4C	ENSG00000164695	protein_coding	-0.693852	5.60963e-07	163	230	140	257	408	283	Down
ANKRD37	ENSG00000186352	protein_coding	-0.695093	0.0049401	44	57	51	85	118	71	Down
DNAJB5	ENSG00000137094	protein_coding	-0.695199	0.00029664	1960	3646	2181	3566	6588	3751	Down
NELL2	ENSG00000184613	protein_coding	-0.695399	0.0487169	20	108	92	39	203	151	Down
AC010624.5	ENSG00000287001	lncRNA	-0.695898	0.0192514	25	72	32	55	135	42	Down
ALDH3A2	ENSG00000072210	protein_coding	-0.696429	2.60892e-16	3499	5646	4539	5819	11383	7572	Down
SHISA2	ENSG00000180730	protein_coding	-0.699601	1.08312e-06	225	295	282	342	654	466	Down
PHLDB2	ENSG00000144824	protein_coding	-0.706627	5.54499e-18	3484	6121	4773	7439	10418	7586	Down
LINC00884	ENSG00000233058	lncRNA	-0.709937	0.0497671	32	55	28	43	86	75	Down
FSTL3	ENSG00000070404	protein_coding	-0.70996	1.6189e-07	746	2357	1517	1974	3626	2269	Down
NPPA	ENSG00000175206	protein_coding	-0.71163	2.44436e-07	39630	47380	34371	69163	92561	58231	Down
ARHGEF6	ENSG00000129675	protein_coding	-0.714379	1.82427e-05	575	713	658	729	1775	1240	Down
CFAP46	ENSG00000171811	protein_coding	-0.716015	0.00988447	130	140	140	230	313	205	Down
PKD1L2	ENSG00000166473	polymorphic_pseudogene	-0.716387	0.0031786	34	62	57	63	127	88	Down
FIGNL2	ENSG00000261308	protein_coding	-0.717987	0.00867984	29	48	29	51	85	56	Down
HIST1H2BF	ENSG00000277224	protein_coding	-0.720326	0.0438248	18	41	21	50	53	41	Down
CEND1	ENSG00000184524	protein_coding	-0.723316	3.42099e-05	127	163	112	245	294	192	Down
CCDC88B	ENSG00000168071	protein_coding	-0.724209	0.0204731	28	42	28	61	71	46	Down
DOK3	ENSG00000146094	protein_coding	-0.727938	0.0208473	27	67	26	52	92	70	Down
NMRK2	ENSG00000077009	protein_coding	-0.728115	6.58226e-05	66	197	122	116	405	199	Down
IGFBP2	ENSG00000115457	protein_coding	-0.729893	0.011484	1393	2339	1485	2208	4480	2827	Down
PLAC8	ENSG00000145287	protein_coding	-0.73088	0.000126067	45	376	238	116	693	325	Down
CPNE8	ENSG00000139117	protein_coding	-0.733726	0.00464969	40	90	92	80	214	122	Down
A4GALT	ENSG00000128274	protein_coding	-0.735704	5.34162e-12	1066	1506	1149	2508	2530	1802	Down
GPC1	ENSG00000063660	protein_coding	-0.737002	5.19448e-17	12388	18995	13479	26572	31296	23512	Down
EPPK1	ENSG00000261150	protein_coding	-0.737782	0.000386001	654	1392	1067	1276	2469	1887	Down
AL139398.1	ENSG00000284391	lncRNA	-0.73779	0.00130185	67	103	83	139	194	131	Down
AL161910.1	ENSG00000285907	lncRNA	-0.738664	0.0145638	42	113	64	108	149	121	Down
GNGT1	ENSG00000127928	protein_coding	-0.742578	3.61612e-05	150	160	117	250	371	182	Down
SYTL2	ENSG00000137501	protein_coding	-0.7436	2.27351e-06	192	239	219	363	473	363	Down
DIRAS3	ENSG00000162595	protein_coding	-0.748054	0.0488135	80	85	82	87	230	154	Down
TMEM40	ENSG00000088726	protein_coding	-0.748602	3.17712e-07	201	291	216	305	622	408	Down
SHROOM2	ENSG00000146950	protein_coding	-0.755925	1.21771e-05	413	741	645	1059	1168	997	Down
SGCA	ENSG00000108823	protein_coding	-0.76168	0.0164309	419	660	410	829	1177	766	Down
ARRDC4	ENSG00000140450	protein_coding	-0.762696	1.21993e-06	221	551	464	571	898	728	Down
SELENOM	ENSG00000198832	protein_coding	-0.763972	6.55998e-09	381	850	505	545	1948	948	Down
PMEL	ENSG00000185664	protein_coding	-0.764131	3.52865e-05	345	1048	730	486	2427	1460	Down
AL512422.1	ENSG00000231441	lncRNA	-0.766553	0.038971	27	19	27	41	62	36	Down
RCAN1	ENSG00000159200	protein_coding	-0.773637	3.82382e-22	1961	3570	2807	3398	7533	5052	Down
RAB6B	ENSG00000154917	protein_coding	-0.775285	4.32759e-05	196	298	178	372	576	323	Down
P2RY2	ENSG00000175591	protein_coding	-0.775512	0.0300551	28	63	36	60	96	78	Down
AK4	ENSG00000162433	protein_coding	-0.77624	5.58572e-14	648	1020	885	1053	2324	1575	Down
HOOK2	ENSG00000095066	protein_coding	-0.781934	2.27702e-15	510	676	556	1096	1261	940	Down
AC021504.1	ENSG00000267313	lncRNA	-0.782232	0.015506	43	41	45	82	102	62	Down
AL109809.5	ENSG00000286288	lncRNA	-0.783806	0.0329501	18	27	24	39	61	33	Down
HBEGF	ENSG00000113070	protein_coding	-0.784308	3.58461e-11	1003	2283	1585	2688	3570	2599	Down
GCK	ENSG00000106633	protein_coding	-0.785104	1.63347e-06	263	167	141	505	310	270	Down
LINC02201	ENSG00000251538	lncRNA	-0.785756	2.80808e-07	135	203	163	229	435	300	Down
CA3	ENSG00000164879	protein_coding	-0.787245	0.0471675	16	49	42	26	126	61	Down
TRH	ENSG00000170893	protein_coding	-0.787312	0.0222304	1044	1526	1147	3602	2262	1765	Down
SLC45A2	ENSG00000164175	protein_coding	-0.788231	0.0062739	30	52	27	51	96	61	Down
TNFRSF12A	ENSG00000006327	protein_coding	-0.790485	7.91264e-16	3659	8180	5096	9033	14160	8291	Down
EXTL1	ENSG00000158008	protein_coding	-0.795578	1.96248e-16	1585	2261	1623	2927	4369	3168	Down
TUBA4A	ENSG00000127824	protein_coding	-0.797722	3.36605e-07	193	288	249	482	546	378	Down
ABRA	ENSG00000174429	protein_coding	-0.797896	0.00443875	945	1388	1272	1191	3670	2386	Down
AP000892.3	ENSG00000280143	TEC	-0.802069	0.00020958	36	113	69	96	188	121	Down
TUBB2B	ENSG00000137285	protein_coding	-0.803729	3.29099e-12	210	566	371	451	987	713	Down
CLDN9	ENSG00000213937	protein_coding	-0.806766	0.0262773	24	18	13	51	29	27	Down
TCAP	ENSG00000173991	protein_coding	-0.808534	0.00226028	3763	5475	3764	8771	10104	6532	Down
PLEKHA4	ENSG00000105559	protein_coding	-0.814051	0.00016452	101	134	113	206	292	182	Down
SEMA5B	ENSG00000082684	protein_coding	-0.822126	2.05537e-05	330	521	409	778	942	722	Down
MYOZ3	ENSG00000164591	protein_coding	-0.822193	7.374e-05	67	135	90	174	239	152	Down
ATF3	ENSG00000162772	protein_coding	-0.823978	4.22734e-07	296	696	454	850	1073	754	Down
CACNA1S	ENSG00000081248	protein_coding	-0.826743	0.000311815	50	84	81	124	146	144	Down
EYA1	ENSG00000104313	protein_coding	-0.828155	0.00224558	38	45	34	62	81	85	Down
ADA2	ENSG00000093072	protein_coding	-0.828884	1.60992e-18	592	767	555	1215	1430	1085	Down
KCNV1	ENSG00000164794	protein_coding	-0.830656	0.00685871	33	46	50	87	93	73	Down
VAMP5	ENSG00000168899	protein_coding	-0.832614	9.4633e-12	380	539	295	847	923	589	Down
AC018464.1	ENSG00000234520	lncRNA	-0.832904	0.000112259	92	114	78	170	256	139	Down
TAGLN	ENSG00000149591	protein_coding	-0.833694	2.98371e-25	6914	19446	13280	16127	37481	22098	Down
PITPNM1	ENSG00000110697	protein_coding	-0.834523	6.63916e-06	1109	3028	2228	3235	4996	3643	Down
ADAMTSL4	ENSG00000143382	protein_coding	-0.837136	0.00423256	525	1330	780	1394	1939	1444	Down
SH3TC1	ENSG00000125089	protein_coding	-0.83714	0.0462598	26	58	52	41	136	99	Down
GPR173	ENSG00000184194	protein_coding	-0.839705	0.0229584	18	23	22	52	41	33	Down
SOX9	ENSG00000125398	protein_coding	-0.840934	4.34769e-11	315	588	530	624	1326	898	Down
INPP4B	ENSG00000109452	protein_coding	-0.840987	9.61465e-06	260	487	323	545	925	633	Down
PLCE1	ENSG00000138193	protein_coding	-0.845101	1.21886e-12	253	469	436	566	974	732	Down
CASQ2	ENSG00000118729	protein_coding	-0.84515	0.00496275	624	1258	1032	1328	2632	1809	Down
CSPG4	ENSG00000173546	protein_coding	-0.845891	8.14667e-06	329	1016	609	914	1445	1245	Down
AC119427.1	ENSG00000282221	lncRNA	-0.850322	0.000118434	43	74	54	95	134	109	Down
AC020916.1	ENSG00000267519	lncRNA	-0.851056	0.00797577	55	153	76	120	237	188	Down
AL391069.2	ENSG00000237976	lncRNA	-0.854617	0.0224119	18	25	19	39	55	31	Down
FAM149A	ENSG00000109794	protein_coding	-0.855727	1.07699e-09	177	205	170	428	383	294	Down
LINC02018	ENSG00000272690	lncRNA	-0.856969	0.0407858	16	34	20	28	81	34	Down
MEGF9	ENSG00000106780	protein_coding	-0.860305	0.00275416	25	34	27	53	67	52	Down
RIN3	ENSG00000100599	protein_coding	-0.863869	8.63465e-08	166	255	184	466	399	340	Down
ANKRD2	ENSG00000165887	protein_coding	-0.869222	0.0330831	13	29	35	44	72	40	Down
VSIR	ENSG00000107738	protein_coding	-0.869684	0.00775298	180	465	321	651	654	459	Down
FGFR3	ENSG00000068078	protein_coding	-0.875022	2.9664e-06	64	241	192	174	476	322	Down
NECAB2	ENSG00000103154	protein_coding	-0.877789	2.20891e-06	27	130	96	71	279	156	Down
SHROOM1	ENSG00000164403	protein_coding	-0.877797	1.39353e-07	190	297	198	325	607	467	Down
UNC13D	ENSG00000092929	protein_coding	-0.878571	0.00434551	79	175	132	173	351	255	Down
SLC47A1	ENSG00000142494	protein_coding	-0.888624	6.72364e-15	420	881	762	754	2207	1390	Down
SBSPON	ENSG00000164764	protein_coding	-0.906508	0.030532	199	586	408	834	773	582	Down
ARVCF	ENSG00000099889	protein_coding	-0.907253	7.5589e-25	1209	2113	1565	2883	4139	2958	Down
AP002956.1	ENSG00000076706	protein_coding	-0.909365	1.79095e-20	3297	5267	3325	7823	9467	6993	Down
DIRAS2	ENSG00000165023	protein_coding	-0.911133	0.00395705	28	49	39	75	92	72	Down
ALKAL2	ENSG00000189292	protein_coding	-0.912254	0.00967092	20	32	25	54	58	47	Down
DAND5	ENSG00000179284	protein_coding	-0.914146	0.000619799	39	40	28	68	92	63	Down
AC110285.2	ENSG00000262877	lncRNA	-0.915452	0.00579937	21	29	13	44	52	35	Down
TNNT1	ENSG00000105048	protein_coding	-0.91637	5.12269e-06	518	1140	841	1767	1935	1363	Down
IP6K3	ENSG00000161896	protein_coding	-0.924846	2.27162e-08	131	249	178	347	475	317	Down
S100A4	ENSG00000196154	protein_coding	-0.929731	6.71171e-21	432	764	415	983	1606	802	Down
GPR85	ENSG00000164604	protein_coding	-0.930131	5.84589e-05	60	75	48	161	137	91	Down
GATA2	ENSG00000179348	protein_coding	-0.936493	0.000965625	35	145	94	33	394	236	Down
OVAAL	ENSG00000236719	lncRNA	-0.940509	1.11366e-07	50	91	81	108	219	145	Down
STAT4	ENSG00000138378	protein_coding	-0.947435	3.13569e-13	610	1116	825	1419	2307	1647	Down
TNFRSF11B	ENSG00000164761	protein_coding	-0.947525	0.000175456	30	91	65	30	269	141	Down
C1QTNF1	ENSG00000173918	protein_coding	-0.948076	0.00401912	79	164	101	205	314	209	Down
RFESD	ENSG00000175449	protein_coding	-0.958257	0.000502282	24	36	41	67	93	58	Down
RAB17	ENSG00000124839	protein_coding	-0.960513	0.0014278	83	111	71	192	246	135	Down
GOLGA2	ENSG00000167110	protein_coding	-0.960538	5.95576e-28	1121	1487	1125	2494	3387	2168	Down
ADAMTSL5	ENSG00000185761	protein_coding	-0.960877	2.67205e-12	269	538	335	727	1038	655	Down
PIK3AP1	ENSG00000155629	protein_coding	-0.96834	1.80176e-05	32	206	137	98	461	232	Down
AC103740.2	ENSG00000259727	lncRNA	-0.969292	0.000649255	24	52	34	59	116	64	Down
VIPR2	ENSG00000106018	protein_coding	-0.970392	8.92471e-15	435	436	386	865	1072	793	Down
CLDN3	ENSG00000165215	protein_coding	-0.971901	0.00240399	16	29	12	30	62	32	Down
C1QTNF2	ENSG00000145861	protein_coding	-0.981832	0.0159619	16	41	21	37	90	44	Down
RPL7P3	ENSG00000226094	processed_pseudogene	-0.987259	0.0122229	20	17	12	34	37	35	Down
DOC2GP	ENSG00000231793	transcribed_unitary_pseudogene	-0.996666	0.0020645	18	20	16	38	44	37	Down
LAD1	ENSG00000159166	protein_coding	-0.997636	8.67667e-08	189	451	295	665	781	560	Down
NCKAP5	ENSG00000176771	protein_coding	-1.0029	0.000219291	29	90	60	71	177	143	Down
LTK	ENSG00000062524	protein_coding	-1.01323	0.00024172	19	35	22	38	72	59	Down
EYA4	ENSG00000112319	protein_coding	-1.02043	0.00192428	48	48	20	91	100	64	Down
GPR143	ENSG00000101850	protein_coding	-1.02465	0.000821323	31	118	57	133	172	110	Down
FSTL5	ENSG00000168843	protein_coding	-1.02924	0.000101643	31	52	44	47	153	98	Down
MT1F	ENSG00000198417	protein_coding	-1.03201	1.10294e-10	142	254	145	287	699	286	Down
IRX1	ENSG00000170549	protein_coding	-1.03336	4.39352e-06	42	70	49	134	131	99	Down
CACNA1B	ENSG00000148408	protein_coding	-1.04725	4.71331e-13	234	379	281	636	701	648	Down
AC117488.1	ENSG00000288022	lncRNA	-1.05875	0.000365854	27	25	23	61	69	44	Down
SLC30A2	ENSG00000158014	protein_coding	-1.0608	3.5518e-08	120	151	121	257	370	278	Down
DNAH5	ENSG00000039139	protein_coding	-1.07028	0.000408863	18	34	21	46	64	56	Down
TMEM178A	ENSG00000152154	protein_coding	-1.072	2.16381e-26	445	906	701	1243	2131	1334	Down
MMP23B	ENSG00000189409	protein_coding	-1.07323	3.36167e-05	104	156	80	265	298	213	Down
GLT1D1	ENSG00000151948	protein_coding	-1.07507	0.0410625	2	18	15	23	34	20	Down
RIBC1	ENSG00000158423	protein_coding	-1.0797	0.0353537	7	14	17	33	29	27	Down
TLX1	ENSG00000107807	protein_coding	-1.0861	0.00299672	19	48	29	36	144	57	Down
C1QTNF1-AS1	ENSG00000265096	lncRNA	-1.08774	4.56695e-05	36	65	46	109	116	117	Down
LINC01531	ENSG00000205786	lncRNA	-1.08867	0.017635	9	21	25	37	41	51	Down
RNASE1	ENSG00000129538	protein_coding	-1.09112	0.0445692	49	104	70	48	336	196	Down
CAVIN4	ENSG00000170681	protein_coding	-1.10396	1.55163e-07	619	1532	1147	1808	3383	2454	Down
AL354892.2	ENSG00000232640	lncRNA	-1.10733	0.0367512	8	7	9	23	22	13	Down
PROS1	ENSG00000184500	protein_coding	-1.12473	1.53756e-60	3235	4215	3668	7794	10553	8366	Down
AC005052.1	ENSG00000279601	TEC	-1.14819	0.0164091	7	12	9	17	31	21	Down
CHRNA10	ENSG00000129749	protein_coding	-1.14985	0.021119	11	19	11	27	46	28	Down
RIPOR2	ENSG00000111913	protein_coding	-1.15464	4.30075e-15	272	902	714	875	2155	1430	Down
FAM129A	ENSG00000135842	protein_coding	-1.15918	4.77581e-11	506	1284	966	1388	3144	2070	Down
KCNE1B	ENSG00000276289	protein_coding	-1.1609	2.98457e-07	32	127	78	132	255	165	Down
SLC6A4	ENSG00000108576	protein_coding	-1.16167	1.1531e-05	85	68	32	194	157	102	Down
AC127526.4	ENSG00000287312	lncRNA	-1.16467	0.0339728	3	9	10	14	23	17	Down
PDLIM3	ENSG00000154553	protein_coding	-1.16759	4.04454e-41	1142	3219	2338	2843	8844	5115	Down
LINC00702	ENSG00000233117	lncRNA	-1.17557	0.000789806	8	33	18	30	61	51	Down
ACADL	ENSG00000115361	protein_coding	-1.17799	5.75523e-05	21	27	27	50	78	59	Down
AC069277.1	ENSG00000189229	lncRNA	-1.18462	0.00619852	17	13	23	42	49	39	Down
AL365203.2	ENSG00000273038	lncRNA	-1.19213	0.0242837	4	11	8	13	27	18	Down
C5orf46	ENSG00000178776	protein_coding	-1.19802	2.35517e-05	33	41	22	78	107	58	Down
MIR210HG	ENSG00000247095	lncRNA	-1.20258	0.00300182	19	28	35	42	115	61	Down
AC018816.1	ENSG00000235978	lncRNA	-1.20508	0.0302406	6	22	7	22	43	23	Down
EDN2	ENSG00000127129	protein_coding	-1.21944	0.00090108	6	31	22	38	56	50	Down
CALHM5	ENSG00000178033	protein_coding	-1.22357	0.0243735	7	12	23	13	62	41	Down
PNMA3	ENSG00000183837	protein_coding	-1.23695	2.9021e-08	39	68	44	105	163	120	Down
LINC00595	ENSG00000230417	lncRNA	-1.23882	0.000383418	12	27	29	41	85	52	Down
DNAAF3	ENSG00000167646	protein_coding	-1.2396	8.74644e-17	94	172	125	275	428	307	Down
MMP19	ENSG00000123342	protein_coding	-1.24055	2.72353e-06	14	51	27	40	124	73	Down
SLC6A13	ENSG00000010379	protein_coding	-1.2418	0.00179967	22	10	25	43	52	54	Down
ATP1A2	ENSG00000018625	protein_coding	-1.24289	0.00618465	65	149	113	265	367	237	Down
SLC9A7P1	ENSG00000227825	transcribed_processed_pseudogene	-1.24529	1.93405e-07	76	78	78	239	209	165	Down
AL512594.1	ENSG00000236701	processed_pseudogene	-1.25016	0.0390111	11	16	3	33	29	17	Down
CSRP3	ENSG00000129170	protein_coding	-1.25665	1.59872e-28	18687	47219	33445	65727	116610	71417	Down
HNMT	ENSG00000150540	protein_coding	-1.26037	4.00799e-05	13	35	22	38	99	50	Down
GALNT5	ENSG00000136542	protein_coding	-1.26376	9.44672e-08	43	133	89	88	416	234	Down
SOX2	ENSG00000181449	protein_coding	-1.26761	0.0276084	10	21	14	11	85	41	Down
COL9A2	ENSG00000049089	protein_coding	-1.27463	3.05598e-07	35	106	72	103	294	171	Down
APOC3	ENSG00000110245	protein_coding	-1.29436	0.0363368	8	15	8	42	23	18	Down
GJA5	ENSG00000265107	protein_coding	-1.29471	0.00627535	49	60	62	118	195	145	Down
GFY	ENSG00000261949	protein_coding	-1.3015	0.0200853	3	14	5	11	25	22	Down
KCNJ4	ENSG00000168135	protein_coding	-1.30234	0.0301698	12	42	33	84	120	51	Down
AC090409.1	ENSG00000267279	lncRNA	-1.32781	2.42133e-09	38	102	61	90	320	164	Down
PDE1A	ENSG00000115252	protein_coding	-1.32797	5.90401e-05	31	47	36	69	149	100	Down
BCAN	ENSG00000132692	protein_coding	-1.32973	0.0368833	11	5	13	12	49	26	Down
NR0B1	ENSG00000169297	protein_coding	-1.33132	0.0424381	1	10	18	12	55	16	Down
MIXL1	ENSG00000185155	protein_coding	-1.33252	2.22266e-09	47	154	122	226	369	246	Down
CLDN6	ENSG00000184697	protein_coding	-1.33461	6.7791e-08	2192	5962	4150	11445	12033	8811	Down
KCNE1	ENSG00000180509	protein_coding	-1.34947	8.14667e-06	13	20	19	24	69	55	Down
CASQ1	ENSG00000143318	protein_coding	-1.36524	3.68472e-21	106	285	248	321	882	612	Down
AL451069.1	ENSG00000226900	lncRNA	-1.36551	1.10316e-08	156	218	155	426	626	441	Down
GPR68	ENSG00000119714	protein_coding	-1.38477	0.0015188	15	19	23	67	61	37	Down
MYH3	ENSG00000109063	protein_coding	-1.38679	2.00667e-08	34	61	64	56	264	176	Down
SYNDIG1	ENSG00000101463	protein_coding	-1.39089	9.91745e-31	499	1035	756	1851	2809	1865	Down
PNCK	ENSG00000130822	protein_coding	-1.40504	0.000838888	31	57	42	61	193	133	Down
RNASEL	ENSG00000135828	protein_coding	-1.43035	3.25175e-17	87	80	88	227	298	235	Down
APOA1	ENSG00000118137	protein_coding	-1.43923	2.72544e-33	2438	4361	3116	9884	12113	7457	Down
MELTF	ENSG00000163975	protein_coding	-1.44178	1.79535e-16	176	623	369	629	1619	1129	Down
PITPNM3	ENSG00000091622	protein_coding	-1.44428	0.000311135	10	19	9	25	51	39	Down
IPCEF1	ENSG00000074706	protein_coding	-1.44616	0.0291142	9	18	2	21	46	19	Down
AC116049.2	ENSG00000249413	lncRNA	-1.45636	0.0108562	5	7	3	15	18	13	Down
LMO2	ENSG00000135363	protein_coding	-1.45662	1.40312e-06	41	142	76	78	482	281	Down
AL022323.1	ENSG00000203280	lncRNA	-1.46221	0.0119073	7	7	3	19	19	14	Down
ATP1B4	ENSG00000101892	protein_coding	-1.46897	0.0477293	0	6	11	6	27	16	Down
XIRP2	ENSG00000163092	protein_coding	-1.47043	0.00813119	7	13	5	22	36	19	Down
AC010136.1	ENSG00000223923	lncRNA	-1.47296	5.21166e-07	23	30	25	74	102	65	Down
SPOCK2	ENSG00000107742	protein_coding	-1.47661	0.0012353	4	13	11	25	31	29	Down
LINC01778	ENSG00000223382	lncRNA	-1.47864	0.00192428	9	13	13	18	41	51	Down
LINC00207	ENSG00000187012	lncRNA	-1.48727	0.000545	10	15	7	26	43	30	Down
AC092198.1	ENSG00000223486	lncRNA	-1.49487	0.00786598	3	10	8	16	35	16	Down
AL162727.1	ENSG00000233817	lncRNA	-1.50073	0.019872	5	16	7	23	32	25	Down
UNCX	ENSG00000164853	protein_coding	-1.5062	6.54992e-05	316	253	148	674	958	583	Down
SYT11	ENSG00000132718	protein_coding	-1.54266	1.15642e-22	172	223	185	614	681	548	Down
ISL2	ENSG00000159556	protein_coding	-1.54513	0.0301171	4	5	4	9	20	14	Down
DES	ENSG00000175084	protein_coding	-1.56245	3.88312e-37	1602	3210	2459	4080	13071	7929	Down
IL20RB	ENSG00000174564	protein_coding	-1.56387	0.00150381	7	6	6	13	24	26	Down
LINC01405	ENSG00000185847	lncRNA	-1.59239	1.75523e-13	439	984	561	2277	2670	1581	Down
DUOX2	ENSG00000140279	protein_coding	-1.60858	0.000383086	22	34	42	47	143	149	Down
KRT80	ENSG00000167767	protein_coding	-1.68249	2.12947e-20	48	117	118	224	450	315	Down
AP004247.2	ENSG00000255146	lncRNA	-1.72164	0.0116851	3	3	4	17	14	7	Down
NPPB	ENSG00000120937	protein_coding	-1.7222	1.36254e-25	8152	31301	19645	44290	101401	53661	Down
CPXM2	ENSG00000121898	protein_coding	-1.74029	1.84134e-06	2	20	25	27	94	46	Down
LRRC38	ENSG00000162494	protein_coding	-1.74126	4.50323e-06	10	17	23	28	122	48	Down
CSPG4P10	ENSG00000276710	transcribed_unprocessed_pseudogene	-1.74456	0.0356922	2	5	1	11	8	11	Down
NGFR	ENSG00000064300	protein_coding	-1.74911	3.95142e-18	87	583	354	531	1718	1176	Down
AL590666.2	ENSG00000229953	lncRNA	-1.76962	0.00852715	2	6	5	6	33	13	Down
GATA2-AS1	ENSG00000244300	lncRNA	-1.7732	0.00270059	2	15	9	6	82	24	Down
ACE2	ENSG00000130234	protein_coding	-1.83145	9.46401e-16	27	67	50	76	312	197	Down
AC011504.1	ENSG00000280061	TEC	-1.86089	0.026343	3	1	9	21	11	14	Down
MYL2	ENSG00000111245	protein_coding	-1.86499	1.03869e-17	3954	7946	5515	17480	33797	19163	Down
AC002525.1	ENSG00000279314	TEC	-1.86697	0.0182704	2	1	4	6	13	10	Down
COL21A1	ENSG00000124749	protein_coding	-1.94271	8.89172e-36	170	237	190	825	963	741	Down
SRPK3	ENSG00000184343	protein_coding	-1.94339	1.52312e-10	6	12	15	38	55	47	Down
DUOXA2	ENSG00000140274	protein_coding	-1.94983	0.0298093	13	11	16	17	107	51	Down
KCNMB1	ENSG00000145936	protein_coding	-1.9643	9.88599e-06	5	15	9	21	60	39	Down
CDH20	ENSG00000101542	protein_coding	-1.97391	0.0193075	4	2	2	3	17	17	Down
IL33	ENSG00000137033	protein_coding	-2.03652	0.00391082	5	8	7	5	66	41	Down
TPPP3	ENSG00000159713	protein_coding	-2.03992	6.47206e-07	10	12	11	21	80	58	Down
SLC2A2	ENSG00000163581	protein_coding	-2.04768	1.36254e-25	19	88	48	134	332	208	Down
ALPK3	ENSG00000136383	protein_coding	-2.05374	1.05506e-28	493	894	696	3116	3515	2857	Down
HOPX	ENSG00000171476	protein_coding	-2.06453	8.87448e-40	157	482	295	755	2334	1256	Down
TMEM71	ENSG00000165071	protein_coding	-2.12159	7.12748e-20	97	274	204	866	980	817	Down
NRAP	ENSG00000197893	protein_coding	-2.18339	0.0113259	3	1	3	12	8	15	Down
APLNR	ENSG00000134817	protein_coding	-2.19257	6.39141e-06	0	8	12	1	57	43	Down
SNTG2	ENSG00000172554	protein_coding	-2.21703	0.0428134	0	6	0	5	12	12	Down
LINC01956	ENSG00000258910	lncRNA	-2.2794	0.00812644	0	4	2	12	8	11	Down
LINC00346	ENSG00000255874	lncRNA	-2.28627	0.0321519	1	3	1	1	16	14	Down
ASB10	ENSG00000146926	protein_coding	-2.32271	0.000242303	2	3	7	19	34	16	Down
CASC18	ENSG00000257859	lncRNA	-2.64302	0.00289951	0	1	4	9	14	10	Down
NPR3	ENSG00000113389	protein_coding	-3.26234	8.52751e-09	4	6	5	7	101	84	Down
AC073840.1	ENSG00000286035	lncRNA	-3.26779	0.0285228	0	0	1	8	1	4	Down
ALDH3B2	ENSG00000132746	protein_coding	-3.38701	1.96602e-15	2	7	3	37	67	37	Down
SNAP91	ENSG00000065609	protein_coding	-3.74912	0	488	495	509	7369	8260	6523	Down
DUSP26	ENSG00000133878	protein_coding	-6.94911	1.48156e-68	3	1	2	320	324	217	Down
C3orf56	ENSG00000214324	protein_coding	-7.48153	3.86919e-13	0	0	0	31	28	12	Down

## Sheet: Nsp8_vs_control
gene_name	gene_id	gene_type	logFC.Nsp8_vs_Control	FDR.Nsp8_vs_Control	X3_Nsp8	X8_Nsp8	X13_Nsp8	X1_control	X6_control	X11_control	Change
H3.Y	ENSG00000269466	protein_coding	10.0389	1.25875e-23	14	200	141	0	0	0	Up
AC233724.9	ENSG00000250386	processed_pseudogene	9.2412	6.53843e-08	12	130	67	0	0	0	Up
AC106774.2	ENSG00000249620	processed_pseudogene	8.59691	1.94056e-08	12	54	40	0	0	0	Up
TAF11L11	ENSG00000283740	protein_coding	8.32277	1.01885e-25	5	55	59	0	0	0	Up
TAF11L12	ENSG00000249156	protein_coding	8.16404	4.53176e-22	7	54	43	0	0	0	Up
TRIM49B	ENSG00000182053	protein_coding	8.03861	3.55116e-19	5	43	45	0	0	0	Up
RFPL4B	ENSG00000251258	protein_coding	8.02841	5.40771e-20	4	56	36	0	0	0	Up
PRAMEF12	ENSG00000116726	protein_coding	7.62687	7.69963e-08	13	18	26	0	0	0	Up
SLPI	ENSG00000124107	protein_coding	7.59633	3.1073e-11	37	11	21	0	0	0	Up
TRIM43B	ENSG00000144010	protein_coding	7.52597	3.35875e-14	7	31	26	0	0	0	Up
TRIM53AP	ENSG00000225581	unprocessed_pseudogene	7.06897	1.89476e-12	4	25	19	0	0	0	Up
APOA2	ENSG00000158874	protein_coding	6.9916	5.12285e-12	7	20	18	0	0	0	Up
AC106774.4	ENSG00000268799	protein_coding	6.98007	5.19175e-11	5	19	21	0	0	0	Up
TRIM53CP	ENSG00000254764	unprocessed_pseudogene	6.96457	3.17323e-08	1	23	25	0	0	0	Up
TAF11L13	ENSG00000283776	protein_coding	6.6784	1.12583e-07	1	17	17	0	0	0	Up
C3	ENSG00000125730	protein_coding	6.67462	6.25431e-55	229	160	127	1	1	3	Up
SPRR2F	ENSG00000244094	protein_coding	6.63558	2.94177e-09	11	15	10	0	0	0	Up
SLITRK2	ENSG00000185985	protein_coding	6.539	3.31189e-08	13	7	14	0	0	0	Up
TRIM43	ENSG00000144015	protein_coding	6.50369	4.096e-07	2	22	9	0	0	0	Up
PRR9	ENSG00000203783	protein_coding	6.41028	7.05722e-08	9	15	7	0	0	0	Up
UGT2B7	ENSG00000171234	protein_coding	6.3513	3.62322e-07	3	19	7	0	0	0	Up
TAF11L14	ENSG00000250782	protein_coding	6.236	3.37527e-07	1	15	12	0	0	0	Up
AP000547.3	ENSG00000283633	lncRNA	6.20773	3.1894e-19	19	27	54	1	0	0	Up
TPTEP1	ENSG00000100181	transcribed_unprocessed_pseudogene	6.09828	1.52782e-30	75	69	69	0	3	0	Up
PRAMEF14	ENSG00000204481	protein_coding	6.01703	0.00128167	0	11	18	0	0	0	Up
PRAMEF1	ENSG00000116721	protein_coding	5.99947	0.000128382	1	11	12	0	0	0	Up
AP006261.1	ENSG00000286593	lncRNA	5.92711	2.23907e-06	7	9	6	0	0	0	Up
C9orf64	ENSG00000165118	protein_coding	5.90085	4.96518e-70	176	247	268	3	3	6	Up
SSU72P2	ENSG00000284306	protein_coding	5.87873	1.38474e-05	3	6	11	0	0	0	Up
TRIM51CP	ENSG00000249910	unprocessed_pseudogene	5.86075	7.73445e-06	0	9	13	0	0	0	Up
SSU72P8	ENSG00000230268	protein_coding	5.83585	1.28283e-05	0	15	6	0	0	0	Up
TRIM49C	ENSG00000204449	protein_coding	5.7141	3.91971e-05	3	5	11	0	0	0	Up
TRIM49	ENSG00000168930	protein_coding	5.5018	4.60354e-07	5	28	20	0	1	0	Up
ZSCAN4	ENSG00000180532	protein_coding	5.46153	1.7371e-18	5	72	65	0	3	0	Up
TRIM64B	ENSG00000189253	protein_coding	5.13153	0.000804656	0	8	4	0	0	0	Up
SV2B	ENSG00000185518	protein_coding	5.08623	7.28447e-08	22	5	17	1	0	0	Up
KDM4E	ENSG00000235268	protein_coding	4.6256	0.00587446	0	5	4	0	0	0	Up
AFP	ENSG00000081051	protein_coding	4.60653	2.68789e-22	10	66	45	0	4	1	Up
SLC22A3	ENSG00000146477	protein_coding	4.4977	2.14944e-37	32	182	103	4	5	5	Up
ODAPH	ENSG00000174792	protein_coding	4.45525	7.04917e-08	5	17	28	1	0	1	Up
MIR31HG	ENSG00000171889	lncRNA	4.4136	0.000174071	1	10	19	0	0	1	Up
CDCP1	ENSG00000163814	protein_coding	4.11597	1.51643e-09	17	35	15	1	3	0	Up
SLC39A2	ENSG00000165794	protein_coding	4.03483	1.75227e-10	9	32	25	1	2	1	Up
KLHDC7B	ENSG00000130487	protein_coding	4.0324	2.55669e-07	5	21	10	0	2	0	Up
TTR	ENSG00000118271	protein_coding	3.96548	0.00571818	27	23	8	0	1	5	Up
EDNRB	ENSG00000136160	protein_coding	3.94497	6.22443e-11	16	33	28	2	2	1	Up
CAPN6	ENSG00000077274	protein_coding	3.91799	8.59198e-21	131	60	79	17	1	2	Up
HOXA13	ENSG00000106031	protein_coding	3.90719	3.95672e-09	3	27	19	2	1	0	Up
PLA2G7	ENSG00000146070	protein_coding	3.86478	7.91209e-06	8	13	10	1	1	0	Up
AC106872.1	ENSG00000236941	processed_pseudogene	3.84549	6.58691e-08	7	19	18	0	2	1	Up
TNC	ENSG00000041982	protein_coding	3.80465	3.63819e-88	489	1510	1236	52	112	73	Up
ADGRF4	ENSG00000153294	protein_coding	3.79122	7.41791e-05	5	12	13	0	1	1	Up
LINC01090	ENSG00000231689	lncRNA	3.76682	7.87537e-17	26	33	34	1	3	3	Up
GABRA2	ENSG00000151834	protein_coding	3.73945	2.80273e-14	23	69	44	4	1	5	Up
THBS2	ENSG00000186340	protein_coding	3.71023	8.58289e-27	74	56	83	13	2	2	Up
TBX18	ENSG00000112837	protein_coding	3.70419	4.59999e-43	74	126	98	6	10	8	Up
ACTA1	ENSG00000143632	protein_coding	3.67248	3.45774e-13	99	118	88	2	17	8	Up
ANKRD20A5P	ENSG00000186481	transcribed_unprocessed_pseudogene	3.62424	8.90293e-21	38	93	63	7	5	4	Up
RSPO2	ENSG00000147655	protein_coding	3.5704	1.86043e-84	90	440	376	14	45	20	Up
DECR1	ENSG00000104325	protein_coding	3.56151	7.67135e-06	10	16	11	1	0	2	Up
DCN	ENSG00000011465	protein_coding	3.46681	1.8964e-36	181	84	101	17	10	8	Up
NKAIN4	ENSG00000101198	protein_coding	3.39856	1.18928e-21	79	170	142	16	15	7	Up
SLC22A2	ENSG00000112499	protein_coding	3.37102	0.000263357	2	16	6	2	0	0	Up
AKR1B10	ENSG00000198074	protein_coding	3.33936	0.000222702	7	11	4	1	1	0	Up
C5orf63	ENSG00000164241	protein_coding	3.32289	0.00398377	11	9	2	0	2	0	Up
CPNE7	ENSG00000178773	protein_coding	3.31085	9.58507e-40	117	216	151	10	22	20	Up
CDH1	ENSG00000039068	protein_coding	3.28753	7.03583e-11	30	30	30	1	5	4	Up
DPP4	ENSG00000197635	protein_coding	3.26684	4.05228e-40	64	214	175	16	11	20	Up
CHL1	ENSG00000134121	protein_coding	3.2302	0.000139096	12	7	10	0	0	3	Up
LINC00968	ENSG00000246430	lncRNA	3.2034	0.000604317	7	8	5	1	1	0	Up
HSD17B2	ENSG00000086696	protein_coding	3.1629	0.0159599	0	4	8	1	0	0	Up
BNC2	ENSG00000173068	protein_coding	3.14368	7.19187e-68	235	396	366	33	46	40	Up
PITX1	ENSG00000069011	protein_coding	3.13047	7.97349e-08	51	297	201	9	37	17	Up
TMEM151A	ENSG00000179292	protein_coding	3.09961	9.59991e-15	58	87	79	14	10	4	Up
BDKRB1	ENSG00000100739	protein_coding	3.09263	8.66213e-13	12	49	29	1	6	4	Up
LINC02086	ENSG00000244649	lncRNA	3.06515	5.29267e-06	10	27	12	1	3	2	Up
VDR	ENSG00000111424	protein_coding	3.05295	8.61227e-05	7	17	8	0	3	1	Up
CCN4	ENSG00000104415	protein_coding	3.02221	1.50149e-10	154	476	418	39	34	40	Up
HOXB-AS3	ENSG00000233101	lncRNA	2.9894	0.00696183	0	17	9	0	3	0	Up
SERPINE3	ENSG00000253309	protein_coding	2.95589	4.5426e-06	7	15	25	1	4	1	Up
AC097652.1	ENSG00000250658	lncRNA	2.95279	0.0010551	6	20	7	1	0	3	Up
PSG4	ENSG00000243137	protein_coding	2.91668	3.25842e-12	7	66	43	5	7	3	Up
PLAC9	ENSG00000189129	protein_coding	2.91085	4.27206e-14	34	61	41	9	6	4	Up
LINC01638	ENSG00000233521	lncRNA	2.90826	0.00123126	3	15	6	1	1	1	Up
TRPM6	ENSG00000119121	protein_coding	2.89248	0.00886015	1	20	12	1	3	0	Up
EGFL6	ENSG00000198759	protein_coding	2.88495	3.46803e-29	28	225	148	15	19	18	Up
PAMR1	ENSG00000149090	protein_coding	2.88464	2.95529e-15	20	88	68	6	11	7	Up
LAYN	ENSG00000204381	protein_coding	2.87423	3.97381e-28	74	130	111	8	26	13	Up
AC103702.2	ENSG00000272763	lncRNA	2.86764	0.000996692	7	13	10	4	0	0	Up
AC138776.1	ENSG00000286406	transcribed_unprocessed_pseudogene	2.85222	0.00351197	3	8	12	2	1	0	Up
PTPN5	ENSG00000110786	protein_coding	2.84333	2.64856e-06	6	32	20	2	4	2	Up
ANXA8L1	ENSG00000264230	protein_coding	2.84267	5.08526e-18	108	97	108	23	15	9	Up
SLITRK4	ENSG00000179542	protein_coding	2.83041	1.7348e-61	180	427	359	40	59	42	Up
MCTP2	ENSG00000140563	protein_coding	2.82152	3.71754e-11	36	60	42	2	6	13	Up
AC104131.1	ENSG00000213115	processed_pseudogene	2.81732	1.63064e-17	60	73	59	16	9	4	Up
LHX2	ENSG00000106689	protein_coding	2.79796	2.75266e-05	14	18	15	3	1	3	Up
DIO3	ENSG00000197406	protein_coding	2.79562	0.00840097	1	14	9	2	1	0	Up
C17orf51	ENSG00000212719	protein_coding	2.74849	2.69718e-16	71	80	80	12	14	11	Up
TMEM200A	ENSG00000164484	protein_coding	2.7386	9.37144e-42	42	209	171	9	31	26	Up
CLEC1B	ENSG00000165682	protein_coding	2.72825	1.47349e-06	7	35	22	1	7	2	Up
STRIT1	ENSG00000240045	protein_coding	2.69766	1.75758e-08	20	33	32	3	10	1	Up
STK32B	ENSG00000152953	protein_coding	2.68847	7.96331e-23	51	98	81	7	17	14	Up
ZNF253	ENSG00000256771	protein_coding	2.6839	0.000114289	18	20	11	2	5	1	Up
AL121827.2	ENSG00000275620	lncRNA	2.66533	0.00521876	4	10	6	1	0	2	Up
PLEKHH2	ENSG00000152527	protein_coding	2.62863	0.00034309	7	17	10	0	5	1	Up
HOXC8	ENSG00000037965	protein_coding	2.62583	1.1548e-05	9	30	25	6	3	1	Up
ADM2	ENSG00000128165	protein_coding	2.61741	2.61323e-36	82	277	228	26	46	26	Up
RUNX1	ENSG00000159216	protein_coding	2.6158	9.0937e-06	7	33	28	2	5	4	Up
IL7R	ENSG00000168685	protein_coding	2.58853	3.47024e-08	4	44	31	3	6	4	Up
LRP2	ENSG00000081479	protein_coding	2.56045	2.84321e-45	731	1721	1486	151	253	286	Up
KCNK12	ENSG00000184261	protein_coding	2.54194	2.09215e-08	11	49	33	4	6	6	Up
COL8A2	ENSG00000171812	protein_coding	2.521	0.0014569	6	25	13	5	2	0	Up
PRKCB	ENSG00000166501	protein_coding	2.47226	6.41004e-25	123	220	210	10	66	38	Up
AP001005.3	ENSG00000282965	lncRNA	2.45928	1.0309e-07	24	31	28	6	7	3	Up
C4BPB	ENSG00000123843	protein_coding	2.45447	0.000914043	4	18	17	2	4	1	Up
RASGRF1	ENSG00000058335	protein_coding	2.45403	2.94354e-07	28	19	29	7	5	3	Up
IL34	ENSG00000157368	protein_coding	2.44848	0.00121824	8	16	3	2	3	0	Up
MME	ENSG00000196549	protein_coding	2.44533	3.33562e-21	410	988	810	114	174	119	Up
C6orf141	ENSG00000197261	protein_coding	2.43262	1.47169e-07	12	39	21	3	10	1	Up
ARSI	ENSG00000183876	protein_coding	2.39846	9.34727e-05	58	315	230	30	38	25	Up
TACR1	ENSG00000115353	protein_coding	2.39089	0.000633121	8	15	12	0	6	1	Up
HOXB9	ENSG00000170689	protein_coding	2.36294	0.000482014	7	17	25	2	6	2	Up
PLPP2	ENSG00000141934	protein_coding	2.36009	1.42668e-15	39	123	96	10	29	14	Up
ZNF835	ENSG00000127903	protein_coding	2.359	0.0152409	6	4	6	0	2	1	Up
UPK1B	ENSG00000114638	protein_coding	2.35528	2.45548e-12	90	60	80	21	12	15	Up
LIN28A	ENSG00000131914	protein_coding	2.35087	1.89327e-18	51	131	143	14	31	23	Up
GREM2	ENSG00000180875	protein_coding	2.33469	6.78694e-09	11	63	58	4	10	12	Up
IL11	ENSG00000095752	protein_coding	2.33192	5.47053e-05	9	42	53	1	16	6	Up
LRRN1	ENSG00000175928	protein_coding	2.32665	7.95944e-30	153	206	208	25	57	40	Up
SEZ6L	ENSG00000100095	protein_coding	2.315	0.000332821	11	13	15	3	1	4	Up
EGFLAM	ENSG00000164318	protein_coding	2.31455	3.11436e-13	25	244	189	13	42	32	Up
HOXD9	ENSG00000128709	protein_coding	2.30666	0.00759247	9	5	6	1	3	0	Up
ALDH1A3	ENSG00000184254	protein_coding	2.30659	3.81619e-06	15	34	17	1	7	6	Up
ANXA8	ENSG00000265190	protein_coding	2.30013	4.18748e-10	243	237	210	76	51	25	Up
SYNE4	ENSG00000181392	protein_coding	2.2883	5.94787e-20	124	116	84	19	39	14	Up
ITGB4	ENSG00000132470	protein_coding	2.28732	3.91304e-07	57	22	34	8	5	11	Up
TUBB8P12	ENSG00000173213	protein_coding	2.27043	4.4915e-12	39	84	81	12	16	16	Up
FUT1	ENSG00000174951	protein_coding	2.27027	1.56163e-19	70	164	137	21	38	22	Up
LAMP3	ENSG00000078081	protein_coding	2.26551	2.47144e-23	76	129	155	15	34	31	Up
SLC6A15	ENSG00000072041	protein_coding	2.26164	7.60836e-19	46	101	69	7	24	17	Up
F2RL1	ENSG00000164251	protein_coding	2.2388	2.18459e-13	43	250	221	24	43	33	Up
CYP2S1	ENSG00000167600	protein_coding	2.235	2.19784e-13	69	208	115	24	33	27	Up
ICAM1	ENSG00000090339	protein_coding	2.23173	1.63111e-17	114	179	136	26	39	32	Up
KLRG2	ENSG00000188883	protein_coding	2.22927	0.000264127	6	17	14	3	3	2	Up
LOX	ENSG00000113083	protein_coding	2.2278	3.33067e-23	640	3278	2525	247	635	399	Up
CYP26A1	ENSG00000095596	protein_coding	2.22023	2.74283e-05	18	36	13	3	6	6	Up
CRHBP	ENSG00000145708	protein_coding	2.19074	1.41926e-30	75	330	213	29	70	40	Up
LUM	ENSG00000139329	protein_coding	2.18999	4.62869e-18	1173	1802	1653	309	422	340	Up
BNC1	ENSG00000169594	protein_coding	2.1855	7.10899e-08	298	565	469	116	81	87	Up
PID1	ENSG00000153823	protein_coding	2.17911	2.20221e-22	145	168	164	50	34	28	Up
KCNQ2	ENSG00000075043	protein_coding	2.1722	1.56711e-08	21	44	27	3	13	6	Up
NNMT	ENSG00000166741	protein_coding	2.16615	0.000870665	92	192	125	44	18	22	Up
TYRP1	ENSG00000107165	protein_coding	2.16352	1.08771e-12	56	167	132	16	33	33	Up
L1CAM	ENSG00000198910	protein_coding	2.16083	2.29937e-29	133	378	305	47	81	59	Up
ATP13A4	ENSG00000127249	protein_coding	2.14375	0.017322	4	9	22	5	2	2	Up
DAW1	ENSG00000123977	protein_coding	2.14374	0.000952709	12	12	22	2	7	3	Up
KCNMA1	ENSG00000156113	protein_coding	2.13805	3.81964e-47	496	736	690	162	161	135	Up
LCP1	ENSG00000136167	protein_coding	2.12408	3.12929e-06	5	51	46	5	16	3	Up
UPK3B	ENSG00000276184	protein_coding	2.11744	1.48773e-05	25	29	30	5	8	8	Up
FENDRR	ENSG00000268388	lncRNA	2.108	0.000943796	6	22	10	3	3	3	Up
CFAP77	ENSG00000188523	protein_coding	2.10155	1.30808e-14	77	64	57	23	16	11	Up
SLC7A11	ENSG00000151012	protein_coding	2.07799	1.75293e-17	197	568	376	73	93	108	Up
ASIC2	ENSG00000108684	protein_coding	2.07413	7.74429e-07	17	25	34	1	12	6	Up
F2RL2	ENSG00000164220	protein_coding	2.07397	4.87514e-06	27	37	35	5	12	8	Up
HOXC6	ENSG00000197757	protein_coding	2.07263	0.000582888	10	19	15	3	5	3	Up
AC015522.1	ENSG00000254202	lncRNA	2.07161	3.96271e-07	11	85	60	8	23	6	Up
ISM2	ENSG00000100593	protein_coding	2.06261	0.0278719	2	25	8	0	5	3	Up
HKDC1	ENSG00000156510	protein_coding	2.06069	5.1078e-06	24	51	33	4	12	12	Up
SCUBE1	ENSG00000159307	protein_coding	2.05616	0.0281779	2	8	7	0	0	4	Up
USH1G	ENSG00000182040	protein_coding	2.05476	0.00802502	9	10	5	0	2	4	Up
SMOC2	ENSG00000112562	protein_coding	2.05372	6.78836e-37	260	320	298	77	76	72	Up
AP000317.2	ENSG00000272657	lncRNA	2.02606	0.00723759	13	5	6	3	2	1	Up
MC5R	ENSG00000176136	protein_coding	2.02118	0.000167171	14	17	15	6	3	3	Up
GALNTL6	ENSG00000174473	protein_coding	2.01717	0.00250426	11	13	7	2	3	3	Up
RAB27B	ENSG00000041353	protein_coding	2.01717	1.03571e-05	7	28	29	5	5	6	Up
IL18	ENSG00000150782	protein_coding	2.0148	0.00242631	34	34	29	20	2	4	Up
ADAM12	ENSG00000148848	protein_coding	2.00125	4.17242e-05	78	363	318	37	76	67	Up
CYGB	ENSG00000161544	protein_coding	1.98365	5.55479e-08	35	72	41	6	23	12	Up
ALX1	ENSG00000180318	protein_coding	1.97868	3.30526e-11	61	63	60	19	17	14	Up
KCTD4	ENSG00000180332	protein_coding	1.97499	0.00514433	12	18	11	3	5	3	Up
TG	ENSG00000042832	protein_coding	1.95479	0.00225914	11	32	18	3	5	8	Up
HOXB13	ENSG00000159184	protein_coding	1.94888	3.03587e-15	73	121	89	19	38	22	Up
HSD3B2	ENSG00000203859	protein_coding	1.94445	0.0370016	0	12	7	0	3	2	Up
HRH3	ENSG00000101180	protein_coding	1.92923	5.7536e-05	20	29	16	4	7	7	Up
MBP	ENSG00000197971	protein_coding	1.92073	3.83636e-07	31	33	25	8	8	9	Up
AL592424.1	ENSG00000261168	lncRNA	1.91888	0.0227794	9	8	5	1	2	3	Up
ARHGAP9	ENSG00000123329	protein_coding	1.90161	3.96845e-05	34	46	50	10	22	6	Up
ANGPTL1	ENSG00000116194	protein_coding	1.89199	0.0390709	4	6	19	3	4	1	Up
CD81-AS1	ENSG00000238184	lncRNA	1.8909	0.00993822	12	8	8	4	3	1	Up
TNFRSF9	ENSG00000049249	protein_coding	1.88569	0.000129971	11	36	19	2	12	5	Up
SERPINE2	ENSG00000135919	protein_coding	1.88546	1.24295e-11	2386	9112	7037	1166	2190	1443	Up
MYH6	ENSG00000197616	protein_coding	1.88479	4.58887e-97	257810	271117	258560	84325	76848	67605	Up
GPRIN2	ENSG00000204175	protein_coding	1.88286	8.52852e-06	21	39	27	5	10	10	Up
ZDHHC22	ENSG00000177108	protein_coding	1.87317	6.03874e-11	94	119	69	25	30	27	Up
ITIH3	ENSG00000162267	protein_coding	1.87002	1.51412e-13	84	76	67	24	27	16	Up
GNAZ	ENSG00000128266	protein_coding	1.86658	4.11513e-05	52	40	48	15	10	16	Up
SLC7A14	ENSG00000013293	protein_coding	1.84355	8.54204e-08	51	84	118	31	22	17	Up
AC006329.1	ENSG00000232445	lncRNA	1.84006	0.0158035	4	15	10	3	2	3	Up
SAMD5	ENSG00000203727	protein_coding	1.8216	0.0253389	3	15	11	3	3	2	Up
KANK3	ENSG00000186994	protein_coding	1.81207	8.32776e-05	23	35	35	4	9	15	Up
CCDC148	ENSG00000153237	protein_coding	1.8109	0.0222454	13	22	10	4	4	5	Up
CNTNAP5	ENSG00000155052	protein_coding	1.81002	0.0483899	7	6	11	1	6	0	Up
NUPR1	ENSG00000176046	protein_coding	1.79108	4.89444e-05	68	85	66	17	34	18	Up
ADAM33	ENSG00000149451	protein_coding	1.78866	0.000220845	20	52	49	16	12	6	Up
LINC02478	ENSG00000285373	lncRNA	1.78222	0.0100787	12	19	6	5	2	4	Up
HSD3BP4	ENSG00000203855	unprocessed_pseudogene	1.7741	0.0116139	10	19	15	9	4	0	Up
ABCG2	ENSG00000118777	protein_coding	1.77378	1.28831e-08	17	89	67	9	29	14	Up
MARCH4	ENSG00000144583	protein_coding	1.76487	3.91119e-26	120	294	214	44	98	54	Up
TNFSF9	ENSG00000125657	protein_coding	1.76235	5.48347e-06	13	40	36	8	9	10	Up
SLC9A3R1	ENSG00000109062	protein_coding	1.74365	6.08929e-18	808	1920	1520	371	567	341	Up
KCNB1	ENSG00000158445	protein_coding	1.73701	0.020399	8	12	13	7	2	2	Up
SOWAHB	ENSG00000186212	protein_coding	1.73601	3.39032e-07	26	70	44	14	21	9	Up
NPY	ENSG00000122585	protein_coding	1.73404	3.27546e-22	193	320	227	97	93	52	Up
CDKN2B	ENSG00000147883	protein_coding	1.73395	9.59991e-15	401	1034	771	208	281	175	Up
PTGES	ENSG00000148344	protein_coding	1.73105	5.35954e-12	52	152	103	30	37	27	Up
PRELP	ENSG00000188783	protein_coding	1.72679	0.00186085	11	18	19	6	7	2	Up
DRD2	ENSG00000149295	protein_coding	1.72543	0.00576133	7	23	10	1	6	6	Up
WT1	ENSG00000184937	protein_coding	1.72267	5.75039e-06	60	73	43	26	14	16	Up
THY1	ENSG00000154096	protein_coding	1.72193	6.93393e-06	330	956	787	171	217	196	Up
GRAMD1C	ENSG00000178075	protein_coding	1.72007	0.000867174	10	22	23	2	12	4	Up
RGMA	ENSG00000182175	protein_coding	1.71745	0.000117103	16	23	27	9	7	5	Up
TGFBI	ENSG00000120708	protein_coding	1.71731	1.36354e-07	754	5015	3903	425	1345	887	Up
P4HA3	ENSG00000149380	protein_coding	1.71706	2.89542e-17	66	231	205	31	70	56	Up
AKR1B15	ENSG00000227471	protein_coding	1.71308	0.0104413	8	14	11	0	10	1	Up
POU5F1P4	ENSG00000237872	processed_pseudogene	1.71065	0.0250854	12	12	12	7	5	0	Up
GDAP1L1	ENSG00000124194	protein_coding	1.70519	0.00166972	28	46	37	9	10	17	Up
HOXB5	ENSG00000120075	protein_coding	1.70375	0.00144089	8	17	22	4	7	4	Up
EPHB1	ENSG00000154928	protein_coding	1.69719	0.00015651	24	32	32	13	10	6	Up
LINC02301	ENSG00000258743	lncRNA	1.69716	0.0160333	11	9	11	3	4	3	Up
DUOXA1	ENSG00000140254	protein_coding	1.69677	0.00363531	11	20	11	1	12	2	Up
MYL9	ENSG00000101335	protein_coding	1.69504	4.39473e-139	19556	29616	24001	6360	11263	6953	Up
COL4A4	ENSG00000081052	protein_coding	1.69139	1.2404e-07	49	56	46	11	21	18	Up
CYP1A1	ENSG00000140465	protein_coding	1.69135	7.05506e-12	487	282	277	104	126	102	Up
ODF3B	ENSG00000177989	protein_coding	1.68886	0.00554273	4	22	19	5	7	2	Up
PODXL	ENSG00000128567	protein_coding	1.68244	1.5687e-14	2104	3021	2780	825	962	795	Up
RASGRF2	ENSG00000113319	protein_coding	1.67303	1.01257e-11	70	290	246	37	71	78	Up
ST14	ENSG00000149418	protein_coding	1.6644	0.00229079	4	32	18	3	6	8	Up
AC006062.1	ENSG00000287171	lncRNA	1.66274	0.00323393	3	20	23	2	9	4	Up
CXCL6	ENSG00000124875	protein_coding	1.66057	0.00829627	3	29	18	5	6	4	Up
LPAR1	ENSG00000198121	protein_coding	1.65356	7.16852e-05	17	51	33	9	14	10	Up
NPTX2	ENSG00000106236	protein_coding	1.6532	0.0104925	18	32	27	2	19	7	Up
STK4-AS1	ENSG00000227477	lncRNA	1.64915	0.0221105	9	11	16	2	4	6	Up
CPEB1	ENSG00000214575	protein_coding	1.64864	0.000110045	25	41	36	13	12	9	Up
OVCH1-AS1	ENSG00000257599	lncRNA	1.64737	0.000184022	25	26	26	6	12	8	Up
AL390957.1	ENSG00000285280	lncRNA	1.64145	0.0424228	4	9	12	4	1	3	Up
MYBPHL	ENSG00000221986	protein_coding	1.63988	1.63389e-16	235	281	239	68	122	73	Up
HAGLR	ENSG00000224189	lncRNA	1.63061	0.00107102	30	11	13	15	2	3	Up
UPK3B	ENSG00000243566	protein_coding	1.62542	0.00180083	28	23	22	15	4	6	Up
ADRA2A	ENSG00000150594	protein_coding	1.62427	1.40197e-05	10	43	37	7	14	9	Up
HOXD11	ENSG00000128713	protein_coding	1.6229	0.00359342	15	13	19	5	5	6	Up
FCHO1	ENSG00000130475	protein_coding	1.61963	0.005433	5	20	14	3	3	7	Up
OLR1	ENSG00000173391	protein_coding	1.61656	1.27837e-10	75	181	142	35	54	45	Up
PIANP	ENSG00000139200	protein_coding	1.61625	0.0148034	8	13	8	1	5	4	Up
TCF21	ENSG00000118526	protein_coding	1.60456	0.00374398	5	17	26	1	11	5	Up
LAMA3	ENSG00000053747	protein_coding	1.59811	6.42502e-13	83	118	99	36	45	25	Up
TMEM108	ENSG00000144868	protein_coding	1.5951	1.35388e-19	375	429	352	170	126	112	Up
AC012512.1	ENSG00000226539	processed_pseudogene	1.59424	0.0353398	12	11	12	2	4	6	Up
DPP10	ENSG00000175497	protein_coding	1.58695	5.09854e-10	52	81	62	22	26	21	Up
SPON2	ENSG00000159674	protein_coding	1.58694	3.33552e-09	23	143	129	22	45	29	Up
PRKG2	ENSG00000138669	protein_coding	1.58074	7.74429e-07	46	69	66	18	24	22	Up
HOXB6	ENSG00000108511	protein_coding	1.58023	0.013215	1	36	25	2	11	7	Up
RGL3	ENSG00000205517	protein_coding	1.58005	0.000409388	5	32	23	4	12	5	Up
ACTG2	ENSG00000163017	protein_coding	1.5797	3.83502e-08	206	901	638	143	249	153	Up
MT-TK	ENSG00000210156	Mt_tRNA	1.57238	0.0164171	10	9	18	5	3	5	Up
RAB11FIP4	ENSG00000131242	protein_coding	1.57236	5.74233e-07	97	121	91	40	39	32	Up
ELOVL7	ENSG00000164181	protein_coding	1.57175	5.78549e-09	120	240	190	49	73	71	Up
ACTBL2	ENSG00000169067	protein_coding	1.56694	0.00181042	12	41	21	7	18	2	Up
ARSJ	ENSG00000180801	protein_coding	1.56295	1.9911e-42	374	724	630	178	243	191	Up
SCG2	ENSG00000171951	protein_coding	1.55982	6.59502e-05	46	194	136	45	43	35	Up
SPINT1	ENSG00000166145	protein_coding	1.55794	0.00015947	161	249	193	84	56	68	Up
CCN3	ENSG00000136999	protein_coding	1.55358	0.0134069	11	14	23	0	13	5	Up
HOXB7	ENSG00000260027	protein_coding	1.55085	0.000929202	17	45	34	13	15	6	Up
GFPT2	ENSG00000131459	protein_coding	1.54493	1.12706e-06	130	477	323	64	135	114	Up
NGF	ENSG00000134259	protein_coding	1.54008	0.000171628	24	26	31	9	12	9	Up
LRRK1	ENSG00000154237	protein_coding	1.5306	0.0136581	4	38	12	2	13	4	Up
MYH15	ENSG00000144821	protein_coding	1.52952	0.00052328	37	35	22	5	16	14	Up
DPP10-AS1	ENSG00000235026	lncRNA	1.5287	0.0471508	12	12	3	2	7	1	Up
MPZL3	ENSG00000160588	protein_coding	1.52828	4.15151e-08	53	82	52	22	25	22	Up
ULBP1	ENSG00000111981	protein_coding	1.52758	0.0413801	3	20	15	4	6	3	Up
TRIB3	ENSG00000101255	protein_coding	1.52576	1.19239e-10	969	1971	1656	461	768	442	Up
FBLN5	ENSG00000140092	protein_coding	1.52192	1.97807e-23	216	510	444	106	179	137	Up
NLRC5	ENSG00000140853	protein_coding	1.5189	0.00255614	5	32	27	7	7	8	Up
ZFP42	ENSG00000179059	protein_coding	1.5162	2.53089e-07	29	81	100	17	35	24	Up
AC126177.5	ENSG00000257951	unprocessed_pseudogene	1.51102	0.00167171	8	37	28	9	13	4	Up
NRXN3	ENSG00000021645	protein_coding	1.50356	7.32934e-08	45	107	80	9	45	35	Up
HOXD13	ENSG00000128714	protein_coding	1.501	2.69488e-07	94	98	80	33	42	28	Up
AC010435.1	ENSG00000279557	TEC	1.49879	0.00459951	17	21	22	8	11	4	Up
AC006511.2	ENSG00000255581	processed_pseudogene	1.49735	0.0246725	10	14	10	2	8	3	Up
ATP11A-AS1	ENSG00000232684	lncRNA	1.49467	0.00512477	13	17	15	8	6	3	Up
RIPOR3	ENSG00000042062	protein_coding	1.49059	2.21321e-06	53	69	66	7	36	32	Up
PRR29	ENSG00000224383	protein_coding	1.47186	0.0382782	11	20	4	3	5	5	Up
ICAM5	ENSG00000105376	protein_coding	1.47111	0.00052564	29	15	19	8	11	5	Up
DOK5	ENSG00000101134	protein_coding	1.46954	8.53663e-15	88	261	175	22	115	75	Up
KCNG1	ENSG00000026559	protein_coding	1.4686	9.42862e-09	160	419	343	76	178	97	Up
RIMBP2	ENSG00000060709	protein_coding	1.46392	1.15021e-10	148	101	138	44	67	38	Up
FAM131B	ENSG00000159784	protein_coding	1.4602	0.0024683	9	32	20	7	12	4	Up
AGBL4	ENSG00000186094	protein_coding	1.45597	0.0012089	38	27	30	8	14	14	Up
SMPD3	ENSG00000103056	protein_coding	1.44878	0.027334	11	13	12	4	7	3	Up
RHBDF2	ENSG00000129667	protein_coding	1.44861	5.48145e-15	106	242	222	59	89	68	Up
TMEM255A	ENSG00000125355	protein_coding	1.44127	8.29976e-12	78	113	125	38	56	31	Up
SSTR1	ENSG00000139874	protein_coding	1.43476	0.00158494	14	61	30	13	12	13	Up
DKK1	ENSG00000107984	protein_coding	1.43422	1.21288e-19	333	957	757	160	378	251	Up
SNAI1	ENSG00000124216	protein_coding	1.43094	0.00549547	14	33	21	7	9	10	Up
AC025178.1	ENSG00000250764	lncRNA	1.42888	0.0444218	11	13	14	3	11	2	Up
RBM47	ENSG00000163694	protein_coding	1.42431	1.13924e-05	31	81	60	12	34	23	Up
PLEKHD1	ENSG00000175985	protein_coding	1.41448	0.0179052	23	12	10	4	9	5	Up
TMEM229B	ENSG00000198133	protein_coding	1.40977	4.74846e-07	82	51	59	29	29	19	Up
LINC01218	ENSG00000251636	lncRNA	1.40497	0.00741807	11	16	17	3	11	4	Up
PBX4	ENSG00000105717	protein_coding	1.40449	0.0186159	8	15	15	8	5	2	Up
SPRN	ENSG00000203772	protein_coding	1.40373	0.00693621	8	23	20	4	7	9	Up
PLCE1-AS1	ENSG00000268894	lncRNA	1.40237	0.000606661	23	25	36	15	13	6	Up
SH2D3A	ENSG00000125731	protein_coding	1.40066	0.00654958	22	20	16	6	12	6	Up
AKR1C2	ENSG00000151632	protein_coding	1.39801	7.34579e-05	37	33	38	15	17	12	Up
PRKCD	ENSG00000163932	protein_coding	1.39725	1.40709e-09	81	213	128	37	73	58	Up
ANGPTL6	ENSG00000130812	protein_coding	1.39363	0.0219363	6	17	18	6	6	4	Up
HAPLN3	ENSG00000140511	protein_coding	1.3895	9.10902e-18	211	726	582	132	247	201	Up
KLHL29	ENSG00000119771	protein_coding	1.3887	1.19288e-08	141	275	191	86	87	65	Up
HOXD1	ENSG00000128645	protein_coding	1.38868	0.00697901	34	13	13	11	4	9	Up
ASPHD1	ENSG00000174939	protein_coding	1.38523	2.91261e-09	55	133	105	17	78	31	Up
SERPINB7	ENSG00000166396	protein_coding	1.38391	0.00718508	16	21	30	6	8	13	Up
AL356056.1	ENSG00000229227	lncRNA	1.3825	0.000594652	14	35	29	8	17	7	Up
LINC01588	ENSG00000214900	lncRNA	1.38129	0.0317173	14	18	5	8	2	5	Up
MAPK8IP2	ENSG00000008735	protein_coding	1.37582	1.47731e-08	58	128	104	34	44	38	Up
NPFFR2	ENSG00000056291	protein_coding	1.3739	0.00123867	49	47	30	16	24	13	Up
LRATD1	ENSG00000162981	protein_coding	1.36811	0.0183357	24	30	20	8	11	11	Up
GABRB3	ENSG00000166206	protein_coding	1.36256	3.55614e-16	133	262	182	60	103	75	Up
ALDH1L2	ENSG00000136010	protein_coding	1.35602	2.15736e-10	166	215	249	79	93	88	Up
PSAT1	ENSG00000135069	protein_coding	1.35312	6.41004e-25	2230	3250	2901	1199	1287	1000	Up
ADAM21	ENSG00000139985	protein_coding	1.35178	0.000586891	42	24	42	18	15	12	Up
AC011445.1	ENSG00000268262	lncRNA	1.35157	0.0383382	12	16	10	7	7	2	Up
CLMAT3	ENSG00000249035	lncRNA	1.35067	0.0283036	3	19	19	5	4	7	Up
MMP1	ENSG00000196611	protein_coding	1.35008	1.03545e-05	120	331	289	63	106	121	Up
PTGER4	ENSG00000171522	protein_coding	1.34896	0.00202185	46	39	38	13	17	22	Up
RASGEF1C	ENSG00000146090	protein_coding	1.34792	0.0222952	19	18	7	6	3	9	Up
B4GALNT1	ENSG00000135454	protein_coding	1.34726	0.0017908	23	37	24	12	15	8	Up
HTR1B	ENSG00000135312	protein_coding	1.34708	2.48617e-11	96	162	135	42	72	51	Up
KLHL14	ENSG00000197705	protein_coding	1.34663	0.000226811	44	32	39	20	14	14	Up
HPN	ENSG00000105707	protein_coding	1.34481	0.0358413	13	14	10	3	8	5	Up
CARD11	ENSG00000198286	protein_coding	1.33994	0.0196981	39	99	42	26	25	18	Up
SLC7A5P2	ENSG00000284023	transcribed_processed_pseudogene	1.33713	0.0337882	6	15	13	3	7	4	Up
POTEI	ENSG00000196834	protein_coding	1.33671	0.00591382	19	24	18	4	16	6	Up
SH2D5	ENSG00000189410	protein_coding	1.33505	4.26547e-05	29	99	56	9	33	35	Up
MAL2	ENSG00000147676	protein_coding	1.33344	0.00532768	45	164	125	47	33	36	Up
PRR5L	ENSG00000135362	protein_coding	1.33021	3.19806e-06	24	81	81	12	49	18	Up
AC127070.2	ENSG00000250790	lncRNA	1.32993	0.0237993	18	19	12	11	3	7	Up
OIT3	ENSG00000138315	protein_coding	1.32935	0.00149152	16	24	30	9	7	13	Up
AL137013.1	ENSG00000232186	processed_pseudogene	1.3261	0.00360964	29	16	26	12	10	8	Up
PELI2	ENSG00000139946	protein_coding	1.32488	7.75257e-06	81	157	127	45	61	47	Up
PIP5KL1	ENSG00000167103	protein_coding	1.3242	0.0245316	7	11	16	2	5	7	Up
TMEM158	ENSG00000249992	protein_coding	1.3235	4.01775e-06	35	112	87	32	39	23	Up
CILP2	ENSG00000160161	protein_coding	1.31596	4.0154e-08	74	111	88	28	50	40	Up
KREMEN2	ENSG00000131650	protein_coding	1.31583	0.00333576	22	25	18	9	12	7	Up
CLMN	ENSG00000165959	protein_coding	1.31562	5.22758e-05	18	58	67	9	34	17	Up
AKR1C3	ENSG00000196139	protein_coding	1.31296	5.67072e-07	230	143	182	86	92	59	Up
ERVH48-1	ENSG00000233056	lncRNA	1.31035	2.81793e-07	33	109	74	23	42	25	Up
ITPRIPL1	ENSG00000198885	protein_coding	1.30835	0.0440899	8	13	24	7	2	9	Up
SLC38A6	ENSG00000139974	protein_coding	1.30592	2.44e-14	151	281	247	60	132	103	Up
RSPO3	ENSG00000146374	protein_coding	1.30555	2.82012e-08	68	186	157	28	94	57	Up
BCAT1	ENSG00000060982	protein_coding	1.30433	2.05667e-37	686	1908	1496	316	747	674	Up
NFE2L3	ENSG00000050344	protein_coding	1.30375	1.8189e-09	96	154	115	52	49	54	Up
KCNIP3	ENSG00000115041	protein_coding	1.29726	0.000439173	20	49	30	7	20	16	Up
AC025034.1	ENSG00000258302	lncRNA	1.29401	0.0137697	16	21	14	2	7	13	Up
ADAMTS18	ENSG00000140873	protein_coding	1.29182	0.0160333	8	32	23	4	13	10	Up
HSD17B6	ENSG00000025423	protein_coding	1.28981	0.00142611	20	30	37	10	17	11	Up
ST8SIA1	ENSG00000111728	protein_coding	1.289	0.00144888	33	59	19	14	23	11	Up
COL25A1	ENSG00000188517	protein_coding	1.2885	6.98612e-11	97	279	219	54	125	76	Up
PEX5L	ENSG00000114757	protein_coding	1.28346	0.0467975	9	12	11	6	7	1	Up
EVA1A	ENSG00000115363	protein_coding	1.2801	2.2313e-17	133	304	215	65	150	74	Up
TOLLIP-AS1	ENSG00000255153	lncRNA	1.27775	0.00219777	48	43	25	26	16	10	Up
TOX2	ENSG00000124191	protein_coding	1.27241	0.0164097	10	34	25	9	16	4	Up
CLMP	ENSG00000166250	protein_coding	1.26898	6.73679e-07	29	112	83	8	67	29	Up
PCDH10	ENSG00000138650	protein_coding	1.2657	6.47221e-21	683	1530	1234	420	582	473	Up
MYO10	ENSG00000145555	protein_coding	1.26433	5.05302e-28	418	1378	1068	224	599	414	Up
INMT	ENSG00000241644	protein_coding	1.26107	0.0235133	15	20	9	13	5	2	Up
KCNK1	ENSG00000135750	protein_coding	1.26046	0.000221852	46	46	61	12	34	24	Up
GALNT18	ENSG00000110328	protein_coding	1.25921	2.29804e-17	240	286	254	110	126	112	Up
CCDC192	ENSG00000230561	protein_coding	1.25852	0.0416822	11	21	12	7	12	1	Up
C19orf66	ENSG00000130813	protein_coding	1.25774	1.16764e-05	33	62	48	18	29	17	Up
ELF4	ENSG00000102034	protein_coding	1.25133	5.2315e-13	92	199	170	33	101	76	Up
CCBE1	ENSG00000183287	protein_coding	1.24975	0.000409558	40	91	54	10	49	27	Up
NFASC	ENSG00000163531	protein_coding	1.24422	4.95888e-07	85	98	107	42	55	35	Up
RAB37	ENSG00000172794	protein_coding	1.23818	0.0426001	4	19	13	2	10	4	Up
RGCC	ENSG00000102760	protein_coding	1.23802	1.376e-05	41	89	53	25	39	19	Up
CDH6	ENSG00000113361	protein_coding	1.2355	1.02052e-05	68	130	174	52	55	52	Up
UBASH3B	ENSG00000154127	protein_coding	1.23358	3.62288e-05	26	99	61	23	31	25	Up
VGLL3	ENSG00000206538	protein_coding	1.23099	1.10961e-05	54	107	100	46	27	40	Up
NWD2	ENSG00000174145	protein_coding	1.22754	1.94333e-10	186	243	286	119	118	86	Up
AL731563.3	ENSG00000272630	lncRNA	1.22505	0.0339236	18	23	20	5	15	8	Up
Z99496.2	ENSG00000286339	lncRNA	1.22448	1.10354e-08	148	141	145	48	92	62	Up
HOXD10	ENSG00000128710	protein_coding	1.22168	0.00142237	29	28	19	14	12	9	Up
DEF6	ENSG00000023892	protein_coding	1.2206	0.0373479	6	20	17	5	9	5	Up
ULBP2	ENSG00000131015	protein_coding	1.21485	0.0201331	12	30	24	4	12	14	Up
FZD7	ENSG00000155760	protein_coding	1.21399	4.47104e-12	1346	2823	2354	785	1257	876	Up
C11orf87	ENSG00000185742	protein_coding	1.21115	0.00770978	31	20	15	11	7	12	Up
SYT10	ENSG00000110975	protein_coding	1.2108	7.51809e-16	160	257	247	95	132	78	Up
AFAP1L2	ENSG00000169129	protein_coding	1.20947	5.24172e-05	279	1055	835	147	514	321	Up
PRR15	ENSG00000176532	protein_coding	1.20843	0.000512073	30	36	25	15	13	14	Up
ADCY8	ENSG00000155897	protein_coding	1.20687	0.00052564	29	30	30	14	17	10	Up
GJD2	ENSG00000159248	protein_coding	1.20638	1.2567e-10	162	192	172	87	99	59	Up
CAMK2N1	ENSG00000162545	protein_coding	1.20302	0.0143339	8	54	34	14	15	10	Up
SPOCD1	ENSG00000134668	protein_coding	1.20279	0.000204527	17	129	107	22	56	27	Up
VEGFC	ENSG00000150630	protein_coding	1.20209	1.23217e-08	428	643	527	186	340	227	Up
DHRS9	ENSG00000073737	protein_coding	1.20186	6.84988e-15	338	286	283	162	153	111	Up
NDRG1	ENSG00000104419	protein_coding	1.19997	4.1785e-09	131	398	313	93	153	120	Up
ABLIM3	ENSG00000173210	protein_coding	1.19577	3.91119e-26	1481	1667	1637	888	740	612	Up
SMIM17	ENSG00000268182	protein_coding	1.19245	0.0165399	19	21	32	14	9	11	Up
AL031668.2	ENSG00000287853	lncRNA	1.18788	0.0156492	23	19	26	13	12	7	Up
NKAIN2	ENSG00000188580	protein_coding	1.18591	0.000147934	41	45	51	22	22	20	Up
RAB3B	ENSG00000169213	protein_coding	1.18507	1.38081e-19	234	468	440	151	220	155	Up
CFAP43	ENSG00000197748	protein_coding	1.18212	0.0441923	11	24	16	4	15	6	Up
DRAM1	ENSG00000136048	protein_coding	1.18169	5.51552e-18	161	400	316	90	180	136	Up
AC053545.1	ENSG00000287692	lncRNA	1.18081	0.000311162	46	27	31	27	16	7	Up
EEF1AKMT3	ENSG00000123427	protein_coding	1.18049	0.000264771	44	70	40	16	26	30	Up
TRPC4	ENSG00000133107	protein_coding	1.18001	4.59733e-07	64	173	136	43	82	46	Up
DISP2	ENSG00000140323	protein_coding	1.17998	0.00531339	12	33	33	6	14	16	Up
ITPR3	ENSG00000096433	protein_coding	1.17759	6.05222e-05	43	60	55	25	21	28	Up
HMX1	ENSG00000215612	protein_coding	1.17459	4.63555e-08	61	128	93	27	57	49	Up
EDA	ENSG00000158813	protein_coding	1.17408	2.1085e-06	140	101	116	58	66	47	Up
EPB41L4B	ENSG00000095203	protein_coding	1.17357	1.08213e-09	171	136	157	59	90	71	Up
PLA2R1	ENSG00000153246	protein_coding	1.16891	0.000219635	33	69	72	28	26	25	Up
PTPRN	ENSG00000054356	protein_coding	1.16796	3.81717e-09	68	263	238	38	154	78	Up
PEAR1	ENSG00000187800	protein_coding	1.16545	0.000388163	30	76	68	11	30	43	Up
CFAP69	ENSG00000105792	protein_coding	1.1641	0.031505	24	31	33	9	17	16	Up
FTLP2	ENSG00000232368	processed_pseudogene	1.16317	0.000123826	58	150	77	48	65	23	Up
PENK	ENSG00000181195	protein_coding	1.16307	0.000321899	169	380	283	92	201	105	Up
CEMIP	ENSG00000103888	protein_coding	1.16005	6.19938e-06	774	1978	1623	611	673	700	Up
NAAA	ENSG00000138744	protein_coding	1.15934	1.48073e-24	1417	2218	1845	714	1175	753	Up
EVX2	ENSG00000174279	protein_coding	1.15633	6.59502e-05	124	92	96	80	41	34	Up
ELOCP2	ENSG00000259838	unprocessed_pseudogene	1.15358	0.0460464	17	15	18	10	7	7	Up
RIMS2	ENSG00000176406	protein_coding	1.14711	1.89436e-07	63	109	86	38	53	33	Up
AC092428.1	ENSG00000287665	lncRNA	1.14596	0.0109194	19	33	21	8	22	6	Up
ZNF296	ENSG00000170684	protein_coding	1.14098	0.0382847	11	28	18	10	8	8	Up
SLC7A3	ENSG00000165349	protein_coding	1.13983	9.88879e-07	29	157	129	23	78	46	Up
ZNF486	ENSG00000256229	protein_coding	1.13938	4.69167e-05	52	83	72	37	48	18	Up
RHCE	ENSG00000188672	protein_coding	1.13764	0.0171733	18	41	27	8	17	16	Up
SUGT1P3	ENSG00000239827	transcribed_unprocessed_pseudogene	1.13753	0.0187835	23	19	12	8	8	10	Up
SYBU	ENSG00000147642	protein_coding	1.13576	0.0481411	19	22	14	8	15	5	Up
COL11A1	ENSG00000060718	protein_coding	1.13056	5.87421e-16	294	664	516	163	282	259	Up
VAC14-AS1	ENSG00000214353	lncRNA	1.12995	0.0122186	33	22	27	8	23	10	Up
WNT7A	ENSG00000154764	protein_coding	1.12978	0.00577169	42	40	35	11	28	21	Up
MTCO2P22	ENSG00000270225	processed_pseudogene	1.12889	0.00491674	24	26	15	14	9	9	Up
ANGPT1	ENSG00000154188	protein_coding	1.12828	0.0153767	23	22	16	15	11	4	Up
SEMA3C	ENSG00000075223	protein_coding	1.12684	1.45445e-35	1367	1896	1751	735	935	775	Up
CCDC80	ENSG00000091986	protein_coding	1.12568	1.86965e-07	1735	6954	5329	960	3552	2229	Up
AC022075.1	ENSG00000245648	lncRNA	1.1252	0.046185	11	21	16	4	14	6	Up
CDKL2	ENSG00000138769	protein_coding	1.12454	0.000707477	24	58	37	15	29	14	Up
DNER	ENSG00000187957	protein_coding	1.12378	2.21058e-07	124	135	124	51	61	76	Up
FBLL1	ENSG00000188573	protein_coding	1.12242	0.00458237	21	47	55	14	34	13	Up
KCTD8	ENSG00000183783	protein_coding	1.12046	7.84958e-06	103	111	101	58	67	32	Up
OSMR	ENSG00000145623	protein_coding	1.11993	1.91297e-06	60	147	134	18	108	51	Up
ADAP2	ENSG00000184060	protein_coding	1.11835	0.0469854	12	30	20	7	14	9	Up
KCTD16	ENSG00000183775	protein_coding	1.11155	0.0429711	30	61	66	19	34	24	Up
TRIM22	ENSG00000132274	protein_coding	1.10876	1.43883e-05	64	62	47	33	25	28	Up
WFDC2	ENSG00000101443	protein_coding	1.10869	0.00180229	35	82	73	27	44	21	Up
IFITM1	ENSG00000185885	protein_coding	1.10861	0.0221105	8	49	38	7	20	17	Up
SORL1	ENSG00000137642	protein_coding	1.10523	1.35133e-11	182	321	289	90	186	119	Up
TAFA5	ENSG00000219438	protein_coding	1.10063	0.000130912	39	64	79	25	46	20	Up
MTND1P23	ENSG00000225972	unprocessed_pseudogene	1.10023	0.0149094	24	19	15	9	11	9	Up
HLX	ENSG00000136630	protein_coding	1.09903	0.000333594	29	52	46	14	34	16	Up
ACTBP9	ENSG00000266920	processed_pseudogene	1.09698	0.009434	30	82	37	14	41	20	Up
ST6GALNAC5	ENSG00000117069	protein_coding	1.09566	1.33522e-12	358	495	466	178	281	205	Up
NUSAP1	ENSG00000137804	protein_coding	1.0906	0.0482748	22	14	14	12	12	2	Up
GCNT1	ENSG00000187210	protein_coding	1.08966	1.13044e-07	75	201	138	39	109	61	Up
XKR9	ENSG00000221947	protein_coding	1.08039	0.0360342	23	17	19	8	12	10	Up
MARCKS	ENSG00000277443	protein_coding	1.08038	1.8601e-25	543	1180	882	360	563	366	Up
DDIT4	ENSG00000168209	protein_coding	1.07867	1.18928e-21	482	1049	872	244	605	379	Up
ZNF860	ENSG00000197385	protein_coding	1.07843	0.0023732	24	54	49	16	16	30	Up
RSL24D1P6	ENSG00000224452	processed_pseudogene	1.07361	0.039985	13	18	14	11	8	4	Up
MGARP	ENSG00000137463	protein_coding	1.07154	5.92376e-08	128	299	221	110	130	76	Up
AC009245.1	ENSG00000230383	processed_pseudogene	1.07148	0.0290736	19	21	13	9	12	6	Up
AC063944.1	ENSG00000239828	lncRNA	1.07074	0.000980753	49	64	51	40	30	15	Up
KCNIP2	ENSG00000120049	protein_coding	1.06635	3.39767e-18	559	818	672	255	510	300	Up
UBE2V1P2	ENSG00000214192	processed_pseudogene	1.05905	0.0205817	19	22	21	13	14	5	Up
CORO2A	ENSG00000106789	protein_coding	1.05834	2.03456e-08	72	163	164	37	115	56	Up
GPRC5A	ENSG00000013588	protein_coding	1.05504	1.35061e-06	570	1297	962	415	514	426	Up
GPR158	ENSG00000151025	protein_coding	1.05465	4.96102e-06	208	330	325	61	234	174	Up
HS3ST1	ENSG00000002587	protein_coding	1.05301	0.00263317	43	126	93	38	58	31	Up
APH1B	ENSG00000138613	protein_coding	1.05142	1.43865e-12	398	462	498	286	202	214	Up
AC007743.1	ENSG00000233251	lncRNA	1.04881	0.00824997	56	41	76	21	41	27	Up
PRSS12	ENSG00000164099	protein_coding	1.04803	0.00807673	17	37	26	13	16	12	Up
AC022415.2	ENSG00000286132	protein_coding	1.04796	0.000517502	57	60	41	29	32	21	Up
PRSS16	ENSG00000112812	protein_coding	1.04795	0.00154768	39	49	51	17	28	27	Up
CCDC85A	ENSG00000055813	protein_coding	1.04769	3.10219e-05	130	89	87	41	68	49	Up
LURAP1L	ENSG00000153714	protein_coding	1.04675	8.5953e-09	114	224	220	83	127	75	Up
RFLNA	ENSG00000178882	protein_coding	1.0447	0.0200407	16	65	55	16	28	20	Up
GRIK1	ENSG00000171189	protein_coding	1.04072	6.09171e-08	240	310	257	101	179	143	Up
MCOLN3	ENSG00000055732	protein_coding	1.03986	5.19224e-12	256	294	304	154	161	129	Up
FER1L4	ENSG00000088340	transcribed_unitary_pseudogene	1.03765	0.00152727	24	75	53	25	42	11	Up
IQGAP1	ENSG00000140575	protein_coding	1.03739	1.3395e-35	1396	3719	2950	854	1936	1318	Up
CYBRD1	ENSG00000071967	protein_coding	1.03709	7.89152e-17	708	1045	912	482	499	387	Up
RSPH4A	ENSG00000111834	protein_coding	1.03538	0.0441923	21	12	24	7	15	8	Up
LIMA1	ENSG00000050405	protein_coding	1.03119	5.21694e-18	333	825	676	153	542	299	Up
NQO1	ENSG00000181019	protein_coding	1.03049	1.50589e-09	3594	3991	3397	1834	2328	1600	Up
GRIN3B	ENSG00000116032	protein_coding	1.02971	0.0186599	17	33	30	12	14	15	Up
GLIPR1	ENSG00000139278	protein_coding	1.028	3.55693e-05	43	123	108	36	65	38	Up
ACTBP11	ENSG00000188460	processed_pseudogene	1.02617	0.032111	18	35	29	5	25	14	Up
ITGA2	ENSG00000164171	protein_coding	1.01954	3.73033e-06	90	268	240	41	170	111	Up
CCDC184	ENSG00000177875	protein_coding	1.01902	1.78116e-07	72	143	145	33	101	59	Up
PLXNB3	ENSG00000198753	protein_coding	1.01724	0.0194887	32	36	40	7	23	30	Up
AC018755.3	ENSG00000269388	transcribed_processed_pseudogene	1.01538	0.00875394	32	40	22	16	21	13	Up
DCAF12L2	ENSG00000198354	protein_coding	1.01183	0.0151676	28	58	44	17	27	24	Up
AL139385.1	ENSG00000275880	lncRNA	1.01036	0.0448784	17	25	32	8	22	10	Up
BMP10	ENSG00000163217	protein_coding	1.00703	0.00552641	38	56	56	17	28	35	Up
ASTN1	ENSG00000152092	protein_coding	1.00611	0.0444948	21	43	38	8	20	28	Up
NEXMIF	ENSG00000050030	protein_coding	1.00604	2.44704e-07	188	200	208	97	148	75	Up
RADX	ENSG00000147231	protein_coding	1.00495	0.00437539	31	44	44	14	23	26	Up
LIPA	ENSG00000107798	protein_coding	1.00147	3.36391e-15	152	388	322	81	224	155	Up
CA8	ENSG00000178538	protein_coding	1.00067	1.08288e-06	179	407	341	70	258	184	Up
AC117402.1	ENSG00000206532	lncRNA	0.999514	0.0315863	16	26	18	5	12	15	Up
ANKRD24	ENSG00000089847	protein_coding	0.998986	1.17886e-05	97	146	124	51	92	55	Up
FAM209B	ENSG00000213714	protein_coding	0.998778	0.021573	20	22	26	10	10	16	Up
CNTN6	ENSG00000134115	protein_coding	0.998753	7.72336e-14	173	407	414	114	230	176	Up
CHRM4	ENSG00000180720	protein_coding	0.995691	6.82404e-05	109	96	116	50	83	40	Up
SYT3	ENSG00000213023	protein_coding	0.995531	0.000286578	55	72	59	35	46	20	Up
SLC13A3	ENSG00000158296	protein_coding	0.994044	0.0353633	15	42	27	11	19	14	Up
WNK4	ENSG00000126562	protein_coding	0.991237	0.0103931	28	32	25	14	22	10	Up
SYT14	ENSG00000143469	protein_coding	0.990104	0.00210309	69	74	63	38	48	27	Up
ADAMTS20	ENSG00000173157	protein_coding	0.988792	0.0138605	9	28	49	7	19	18	Up
FOSL1	ENSG00000175592	protein_coding	0.986931	2.36302e-06	64	224	165	33	140	75	Up
MFAP3L	ENSG00000198948	protein_coding	0.985713	1.28719e-05	109	159	162	64	80	86	Up
STMN3	ENSG00000197457	protein_coding	0.984727	0.000167171	137	259	179	66	137	110	Up
CCDC81	ENSG00000149201	protein_coding	0.984362	0.00183707	41	77	53	32	38	21	Up
ZNF804A	ENSG00000170396	protein_coding	0.978772	0.0353585	32	38	38	8	30	23	Up
ZNF788P	ENSG00000214189	transcribed_unprocessed_pseudogene	0.97867	0.0228353	18	32	24	18	11	11	Up
CCNO	ENSG00000152669	protein_coding	0.978289	0.000748709	41	58	71	32	34	25	Up
PIPOX	ENSG00000179761	protein_coding	0.977189	1.92265e-05	89	98	88	46	60	44	Up
ARFGEF3	ENSG00000112379	protein_coding	0.976652	5.68128e-05	180	295	315	119	171	133	Up
SLC16A9	ENSG00000165449	protein_coding	0.976472	0.00105971	39	84	56	25	42	29	Up
S100A11	ENSG00000163191	protein_coding	0.976157	4.51106e-20	587	2208	1632	390	1315	674	Up
PCDH18	ENSG00000189184	protein_coding	0.975206	5.47623e-09	157	299	284	74	180	151	Up
CARD10	ENSG00000100065	protein_coding	0.97343	2.00484e-05	77	134	133	30	112	52	Up
COL8A1	ENSG00000144810	protein_coding	0.973308	9.95956e-13	531	718	611	276	469	280	Up
ENHO	ENSG00000168913	protein_coding	0.973177	0.0178677	27	68	59	25	31	26	Up
CTSH	ENSG00000103811	protein_coding	0.971191	1.15987e-19	501	704	592	313	419	256	Up
TENT5C	ENSG00000183508	protein_coding	0.970838	3.27632e-06	152	207	234	112	131	83	Up
CD1D	ENSG00000158473	protein_coding	0.970514	0.032742	21	21	24	10	15	11	Up
PCDH19	ENSG00000165194	protein_coding	0.967543	0.00972911	17	58	45	17	23	22	Up
AC092490.1	ENSG00000249790	lncRNA	0.96655	0.00218025	30	101	52	16	56	28	Up
SORCS2	ENSG00000184985	protein_coding	0.966208	0.00152729	70	44	41	22	32	29	Up
ARHGEF28	ENSG00000214944	protein_coding	0.965082	2.55826e-05	123	187	140	101	85	58	Up
CCDC146	ENSG00000135205	protein_coding	0.96233	0.0111405	19	47	34	12	28	15	Up
CNTN4	ENSG00000144619	protein_coding	0.961286	3.30526e-11	797	847	828	414	521	429	Up
WNT2B	ENSG00000134245	protein_coding	0.956137	0.000530918	52	83	47	35	42	23	Up
CDHR2	ENSG00000074276	protein_coding	0.956134	0.00900867	59	36	40	26	21	27	Up
FAS	ENSG00000026103	protein_coding	0.955309	1.68913e-15	383	753	662	269	433	279	Up
LANCL3	ENSG00000147036	protein_coding	0.953333	0.0100009	48	103	73	22	64	39	Up
AP000763.2	ENSG00000256148	processed_pseudogene	0.951841	0.0138944	30	38	26	15	22	15	Up
VWDE	ENSG00000146530	protein_coding	0.951059	1.43646e-15	389	435	424	217	269	206	Up
TMEM268	ENSG00000157693	protein_coding	0.949179	2.24935e-12	177	315	285	109	178	140	Up
SEMA4F	ENSG00000135622	protein_coding	0.947801	2.42499e-11	312	589	471	205	299	242	Up
MAP3K14-AS1	ENSG00000267278	lncRNA	0.947591	0.00242631	38	39	37	18	22	23	Up
FTLP3	ENSG00000226608	processed_pseudogene	0.947317	1.13044e-07	150	309	192	110	164	85	Up
CACNG4	ENSG00000075461	protein_coding	0.946949	0.0174268	16	36	26	9	21	13	Up
DOC2A	ENSG00000149927	protein_coding	0.945413	0.000626531	87	91	86	62	46	41	Up
PSD4	ENSG00000125637	protein_coding	0.94273	0.0160333	49	31	48	25	27	20	Up
MYO1D	ENSG00000176658	protein_coding	0.941108	3.9079e-10	675	1522	1390	406	882	687	Up
SLC1A1	ENSG00000106688	protein_coding	0.939797	3.71714e-05	326	436	398	213	246	185	Up
GLIS3	ENSG00000107249	protein_coding	0.937433	0.00392687	64	139	108	27	100	55	Up
APBA1	ENSG00000107282	protein_coding	0.934992	0.00298127	51	48	50	32	29	23	Up
RAB39B	ENSG00000155961	protein_coding	0.932063	2.75327e-07	305	339	306	203	198	136	Up
COBLL1	ENSG00000082438	protein_coding	0.929856	1.63111e-17	420	720	694	233	490	315	Up
TENM2	ENSG00000145934	protein_coding	0.929082	5.3034e-07	208	431	342	131	187	218	Up
SAMD12	ENSG00000177570	protein_coding	0.927418	2.93907e-08	217	293	208	131	166	108	Up
NOX4	ENSG00000086991	protein_coding	0.927064	1.19288e-08	173	278	233	97	192	102	Up
AC011029.1	ENSG00000287352	lncRNA	0.925083	0.0371883	24	20	24	11	12	15	Up
UAP1L1	ENSG00000197355	protein_coding	0.921206	4.12823e-27	1044	2145	1615	600	1229	879	Up
CCL2	ENSG00000108691	protein_coding	0.921166	0.030223	120	182	135	27	160	82	Up
NEGR1	ENSG00000172260	protein_coding	0.920133	0.0155702	66	34	42	28	20	30	Up
BDNF	ENSG00000176697	protein_coding	0.919422	3.17323e-08	152	398	267	138	192	117	Up
GPR176	ENSG00000166073	protein_coding	0.919002	1.30808e-14	296	719	591	220	415	254	Up
RGS20	ENSG00000147509	protein_coding	0.91672	0.001216	37	77	53	29	48	18	Up
ITGA9	ENSG00000144668	protein_coding	0.911674	8.44223e-09	505	245	290	271	149	165	Up
SLC6A17	ENSG00000197106	protein_coding	0.907314	0.00947746	24	94	76	25	48	32	Up
AL035411.1	ENSG00000185839	processed_pseudogene	0.904213	0.0478	18	30	19	11	21	7	Up
STEAP2	ENSG00000157214	protein_coding	0.900428	0.0322196	73	29	62	40	31	22	Up
LRRC32	ENSG00000137507	protein_coding	0.899264	0.0177889	249	413	387	181	210	183	Up
LRRC43	ENSG00000158113	protein_coding	0.899127	0.0219363	33	47	38	14	38	17	Up
CKMT1A	ENSG00000223572	protein_coding	0.897539	0.00545872	55	96	66	35	64	28	Up
USP43	ENSG00000154914	protein_coding	0.895461	0.00578911	58	76	75	45	42	31	Up
VIM-AS1	ENSG00000229124	lncRNA	0.894748	0.0130902	37	46	34	25	26	17	Up
CMPK2	ENSG00000134326	protein_coding	0.894611	0.00692953	33	52	50	24	30	23	Up
FBXO40	ENSG00000163833	protein_coding	0.891665	1.3967e-07	517	398	422	281	238	244	Up
JADE2	ENSG00000043143	protein_coding	0.890279	2.75314e-06	107	216	171	88	110	80	Up
GAB3	ENSG00000160219	protein_coding	0.88882	0.0222952	72	37	43	28	34	24	Up
VEPH1	ENSG00000197415	protein_coding	0.887896	3.88238e-14	483	452	383	305	255	208	Up
AC112487.1	ENSG00000239482	lncRNA	0.884783	0.0404065	21	30	27	9	18	18	Up
OPCML	ENSG00000183715	protein_coding	0.880003	0.0023596	158	103	108	64	96	55	Up
ABCC4	ENSG00000125257	protein_coding	0.877966	6.69992e-07	651	985	804	477	536	388	Up
LINC00882	ENSG00000242759	lncRNA	0.876536	0.00018779	66	75	60	40	54	25	Up
FXYD5	ENSG00000089327	protein_coding	0.875451	3.52583e-08	138	436	315	77	291	159	Up
TMEM238	ENSG00000233493	protein_coding	0.874362	0.0439967	30	24	18	15	14	13	Up
WNT2	ENSG00000105989	protein_coding	0.870636	0.013449	13	59	61	13	40	22	Up
MFSD4A	ENSG00000174514	protein_coding	0.868989	0.0398193	42	37	35	31	16	20	Up
RAB8B	ENSG00000166128	protein_coding	0.864738	3.96845e-05	127	165	186	101	88	87	Up
SLC6A9	ENSG00000196517	protein_coding	0.86439	1.29136e-06	425	542	416	367	249	211	Up
FBXO2	ENSG00000116661	protein_coding	0.864243	4.81973e-15	526	724	571	359	463	260	Up
ABCB6	ENSG00000115657	protein_coding	0.863063	2.46972e-05	100	111	109	68	79	44	Up
ACTBP2	ENSG00000213763	processed_pseudogene	0.861456	0.0120352	56	171	85	44	91	43	Up
AC133041.1	ENSG00000272710	transcribed_unprocessed_pseudogene	0.860977	0.0495454	26	44	21	10	29	16	Up
DAAM2	ENSG00000146122	protein_coding	0.860627	4.30651e-06	123	327	256	95	188	122	Up
OSBPL10	ENSG00000144645	protein_coding	0.855593	1.03571e-05	620	1035	974	503	595	414	Up
GBX2	ENSG00000168505	protein_coding	0.853077	0.031505	15	34	27	9	24	12	Up
TYMP	ENSG00000025708	protein_coding	0.850744	6.4441e-06	140	324	179	93	183	102	Up
F3	ENSG00000117525	protein_coding	0.848064	0.00152729	108	189	107	51	120	74	Up
IL4R	ENSG00000077238	protein_coding	0.847523	5.48904e-07	220	420	385	113	293	222	Up
SLC35F2	ENSG00000110660	protein_coding	0.847052	1.20572e-12	292	771	675	193	561	287	Up
CEBPB	ENSG00000172216	protein_coding	0.844764	4.66765e-18	959	1051	969	667	681	448	Up
SLC8B1	ENSG00000089060	protein_coding	0.84288	1.15021e-10	269	391	321	160	258	170	Up
AC105940.2	ENSG00000234775	lncRNA	0.84265	0.0384486	76	36	53	24	35	35	Up
STAT5A	ENSG00000126561	protein_coding	0.842388	2.41356e-08	191	256	213	96	174	128	Up
PMAIP1	ENSG00000141682	protein_coding	0.84233	6.34363e-06	140	298	239	86	206	117	Up
AP003108.2	ENSG00000256591	protein_coding	0.839597	0.00687469	44	43	43	29	30	19	Up
TMCC3	ENSG00000057704	protein_coding	0.838248	0.000904563	109	331	240	87	198	109	Up
RELN	ENSG00000189056	protein_coding	0.836267	1.57587e-09	577	943	779	321	618	457	Up
KLHL35	ENSG00000149243	protein_coding	0.835602	0.000232894	104	115	117	62	104	41	Up
SPTLC3	ENSG00000172296	protein_coding	0.834634	0.0057803	54	58	70	29	53	28	Up
ENPP5	ENSG00000112796	protein_coding	0.834543	0.000238075	223	193	214	95	153	129	Up
AL139260.1	ENSG00000228436	lncRNA	0.831184	0.00141659	63	114	80	41	75	40	Up
PRKCQ	ENSG00000065675	protein_coding	0.829295	0.0205024	39	70	55	39	25	32	Up
SH2B3	ENSG00000111252	protein_coding	0.82834	5.85235e-07	222	338	290	153	194	160	Up
MTND2P28	ENSG00000225630	unprocessed_pseudogene	0.828186	2.37464e-11	586	859	657	403	542	331	Up
AC138207.8	ENSG00000266865	transcribed_unprocessed_pseudogene	0.825737	0.0481358	29	40	28	15	21	22	Up
HERC5	ENSG00000138646	protein_coding	0.825213	0.000241629	167	268	275	115	192	120	Up
ALAS2	ENSG00000158578	protein_coding	0.824892	0.00713743	57	56	36	38	25	27	Up
ELMO1	ENSG00000155849	protein_coding	0.820587	3.69654e-13	472	871	805	310	563	420	Up
SAP30L-AS1	ENSG00000245275	lncRNA	0.819509	0.000725761	43	99	78	45	49	36	Up
SNHG31	ENSG00000229267	lncRNA	0.819108	0.0186863	41	45	30	21	31	19	Up
HSD17B14	ENSG00000087076	protein_coding	0.818165	2.01361e-14	490	797	583	263	549	344	Up
VTN	ENSG00000109072	protein_coding	0.81751	5.50096e-07	183	481	375	162	250	187	Up
TTC39B	ENSG00000155158	protein_coding	0.817091	0.000650705	39	90	86	32	54	42	Up
AP1S3	ENSG00000152056	protein_coding	0.813372	0.00857138	25	52	59	18	46	19	Up
FTL	ENSG00000087086	protein_coding	0.81319	6.35013e-27	49851	95946	77147	34467	65205	36972	Up
LRAT	ENSG00000121207	protein_coding	0.811623	8.62357e-09	1169	1519	1376	762	989	729	Up
PLTP	ENSG00000100979	protein_coding	0.809562	7.97923e-15	2858	6765	5409	2281	4091	2500	Up
CDH4	ENSG00000179242	protein_coding	0.809458	0.0246258	40	69	57	36	47	17	Up
GPR61	ENSG00000156097	protein_coding	0.807021	0.0255552	104	61	53	34	47	48	Up
IL6R	ENSG00000160712	protein_coding	0.80566	0.0017222	48	138	114	49	83	45	Up
CYP1B1	ENSG00000138061	protein_coding	0.803167	0.00456216	507	1347	1053	404	791	534	Up
EHD2	ENSG00000024422	protein_coding	0.801955	2.03456e-08	665	1692	1299	496	1044	647	Up
DDIT3	ENSG00000175197	protein_coding	0.801204	9.83056e-13	788	1251	1048	481	882	557	Up
AP3B2	ENSG00000103723	protein_coding	0.800157	0.031505	34	34	44	25	25	18	Up
TESK2	ENSG00000070759	protein_coding	0.79997	0.0109847	54	49	34	25	32	27	Up
EIF3EP1	ENSG00000234882	processed_pseudogene	0.799958	0.0291567	34	24	33	19	20	17	Up
AL121832.3	ENSG00000275437	lncRNA	0.799174	0.0321422	35	55	32	23	33	19	Up
NTRK2	ENSG00000148053	protein_coding	0.795994	2.26273e-06	283	707	577	144	555	310	Up
TGFBR1	ENSG00000106799	protein_coding	0.794742	1.01712e-05	1330	2781	2389	1162	1375	1256	Up
BOC	ENSG00000144857	protein_coding	0.793533	0.00131272	47	110	81	33	70	43	Up
LRFN1	ENSG00000128011	protein_coding	0.792418	3.72132e-06	308	292	296	253	174	137	Up
NRG1	ENSG00000157168	protein_coding	0.790187	0.0199304	219	378	324	74	377	181	Up
UNC5A	ENSG00000113763	protein_coding	0.788734	0.0441592	38	40	34	33	23	16	Up
RIN1	ENSG00000174791	protein_coding	0.787179	0.000876236	48	183	109	31	122	58	Up
SH3TC2	ENSG00000169247	protein_coding	0.78667	5.89746e-10	506	407	429	321	280	233	Up
NMI	ENSG00000123609	protein_coding	0.785176	0.0211796	39	51	38	19	34	27	Up
MAP3K15	ENSG00000180815	protein_coding	0.78512	0.0485496	26	65	34	19	23	32	Up
SCARA3	ENSG00000168077	protein_coding	0.78484	1.4334e-06	126	298	218	74	196	130	Up
TEK	ENSG00000120156	protein_coding	0.781351	0.0043097	76	314	217	64	130	155	Up
AL357140.2	ENSG00000228150	lncRNA	0.780951	0.0208615	24	44	30	18	31	13	Up
HRK	ENSG00000135116	protein_coding	0.779422	1.01948e-07	2080	976	1039	1458	569	610	Up
FGFR2	ENSG00000066468	protein_coding	0.777658	4.60606e-10	1444	2640	2258	918	1873	1208	Up
GAD1	ENSG00000128683	protein_coding	0.775255	0.000121826	164	187	187	96	157	88	Up
TMEM87B	ENSG00000153214	protein_coding	0.773318	5.44254e-09	233	485	384	161	307	216	Up
AC021321.1	ENSG00000271966	lncRNA	0.772239	0.0220298	26	36	39	24	21	18	Up
TRIM7	ENSG00000146054	protein_coding	0.771248	0.00805584	47	45	39	33	29	21	Up
LONRF2	ENSG00000170500	protein_coding	0.770309	0.00134906	89	79	105	78	41	55	Up
DUSP2	ENSG00000158050	protein_coding	0.769838	0.00254714	133	141	122	50	126	79	Up
ADRA2C	ENSG00000184160	protein_coding	0.769263	0.00268391	63	75	78	41	53	42	Up
CNIH3	ENSG00000143786	protein_coding	0.767856	0.0386165	40	38	47	27	29	23	Up
CACNA1D	ENSG00000157388	protein_coding	0.766316	7.74057e-05	745	705	632	698	308	359	Up
PLPPR4	ENSG00000117600	protein_coding	0.764646	0.00130419	220	316	260	175	196	126	Up
PER3	ENSG00000049246	protein_coding	0.763651	1.43036e-05	214	217	185	160	112	120	Up
AL390800.1	ENSG00000286099	lncRNA	0.760201	0.0436407	38	39	30	21	29	18	Up
SLCO4A1	ENSG00000101187	protein_coding	0.75432	0.0392309	19	54	44	16	36	21	Up
NUAK2	ENSG00000163545	protein_coding	0.754202	7.84958e-06	328	749	620	268	410	351	Up
C1S	ENSG00000182326	protein_coding	0.748901	3.27303e-17	1859	1462	1479	1275	1006	806	Up
TSPAN15	ENSG00000099282	protein_coding	0.748108	0.000581552	79	189	115	63	96	77	Up
C2orf15	ENSG00000273045	protein_coding	0.746632	0.00224244	49	71	65	37	52	29	Up
COL26A1	ENSG00000160963	protein_coding	0.744761	0.00384109	102	139	141	44	146	68	Up
CROT	ENSG00000005469	protein_coding	0.744059	3.33553e-09	331	522	444	224	392	223	Up
COTL1	ENSG00000103187	protein_coding	0.743328	7.61117e-16	1714	4579	3529	1006	3496	1999	Up
RAB29	ENSG00000117280	protein_coding	0.742249	8.78342e-12	711	975	805	423	674	506	Up
MARVELD2	ENSG00000274671	protein_coding	0.741604	0.0341954	50	61	68	46	47	23	Up
DDR2	ENSG00000162733	protein_coding	0.74139	0.00732141	173	294	289	163	185	121	Up
ADAM1B	ENSG00000226469	unitary_pseudogene	0.740207	0.0108384	77	52	53	43	35	38	Up
ST6GALNAC3	ENSG00000184005	protein_coding	0.737212	1.03469e-07	235	544	463	151	402	252	Up
ADA	ENSG00000196839	protein_coding	0.737122	4.68139e-11	447	856	694	340	569	362	Up
CTSA	ENSG00000064601	protein_coding	0.735434	1.66234e-21	10544	14811	12877	6342	11288	7369	Up
MT-ND2	ENSG00000198763	protein_coding	0.733054	5.57423e-09	28220	44583	35682	21652	30643	18107	Up
ITM2A	ENSG00000078596	protein_coding	0.731999	0.000156879	145	141	125	88	103	75	Up
FAXC	ENSG00000146267	protein_coding	0.731834	0.00355415	57	118	87	31	89	52	Up
LIPG	ENSG00000101670	protein_coding	0.731749	0.0485729	27	135	67	21	55	62	Up
ESRP2	ENSG00000103067	protein_coding	0.730367	0.0381357	200	329	271	187	157	147	Up
SNURF	ENSG00000273173	protein_coding	0.730305	0.0144585	46	53	50	30	45	23	Up
DDX25	ENSG00000109832	protein_coding	0.728218	0.00510318	81	76	68	50	67	31	Up
RNF135	ENSG00000181481	protein_coding	0.728068	0.00139155	46	109	78	29	86	38	Up
RAB3IL1	ENSG00000167994	protein_coding	0.726715	2.24877e-06	174	375	299	100	261	192	Up
EPAS1	ENSG00000116016	protein_coding	0.722237	0.000201639	716	1790	1499	476	1194	918	Up
CRISPLD2	ENSG00000103196	protein_coding	0.718331	0.00038953	74	204	164	52	150	85	Up
NLGN4X	ENSG00000146938	protein_coding	0.718125	0.0303334	192	243	190	121	169	121	Up
AC010680.1	ENSG00000267784	lncRNA	0.717012	0.00948389	51	68	55	40	36	37	Up
VWCE	ENSG00000167992	protein_coding	0.71694	0.000137659	84	245	154	72	144	91	Up
NAV3	ENSG00000067798	protein_coding	0.715942	2.19911e-08	546	473	542	382	292	342	Up
NRP2	ENSG00000118257	protein_coding	0.715803	1.05447e-10	2666	3691	3270	2180	2163	1849	Up
FA2H	ENSG00000103089	protein_coding	0.714799	0.0289784	31	35	40	23	24	22	Up
ART3	ENSG00000156219	protein_coding	0.711592	0.000133531	501	287	326	432	150	188	Up
AL109955.1	ENSG00000218018	lncRNA	0.710981	5.13151e-05	160	149	141	118	91	87	Up
ASS1P12	ENSG00000237437	processed_pseudogene	0.710935	0.0435301	27	35	35	24	16	23	Up
EGFR	ENSG00000146648	protein_coding	0.710782	0.000408293	66	178	164	33	141	100	Up
C2orf91	ENSG00000205086	protein_coding	0.709262	0.0339729	34	79	46	16	54	35	Up
NEFL	ENSG00000277586	protein_coding	0.708318	2.29663e-05	2172	3567	2837	1266	2628	1815	Up
PCNX2	ENSG00000135749	protein_coding	0.707782	0.000395803	140	201	163	104	155	75	Up
PTPRZ1	ENSG00000106278	protein_coding	0.707459	0.00300183	72	108	94	38	83	61	Up
ADCY1	ENSG00000164742	protein_coding	0.705355	0.000205126	200	172	262	123	146	144	Up
LINC00886	ENSG00000240875	lncRNA	0.705323	0.00544388	74	108	90	72	53	53	Up
CYP2U1	ENSG00000155016	protein_coding	0.704585	4.392e-07	385	509	453	250	357	278	Up
MDH1B	ENSG00000138400	protein_coding	0.703429	0.000966009	90	104	81	56	76	50	Up
RPL39L	ENSG00000163923	protein_coding	0.702515	1.32706e-05	226	231	241	151	205	113	Up
RELL2	ENSG00000164620	protein_coding	0.701741	8.47563e-05	131	179	189	104	110	111	Up
F8	ENSG00000185010	protein_coding	0.701489	0.00832302	72	97	65	50	54	49	Up
CASC2	ENSG00000177640	lncRNA	0.700467	0.0161508	74	69	66	50	47	41	Up
SLFN12	ENSG00000172123	protein_coding	0.700296	0.0216718	43	58	38	20	42	30	Up
EML6	ENSG00000214595	protein_coding	0.698398	0.0363063	32	51	56	34	31	25	Up
AL845472.2	ENSG00000279561	TEC	0.697167	0.0477378	48	43	44	38	29	22	Up
LRRC37A3	ENSG00000176809	protein_coding	0.697159	0.0116499	50	55	50	29	42	32	Up
FTH1P7	ENSG00000232187	processed_pseudogene	0.695295	0.0356844	35	42	34	27	31	16	Up
RPS18P9	ENSG00000220848	transcribed_processed_pseudogene	0.693077	0.0324219	31	46	28	23	29	18	Up
RASGRP1	ENSG00000172575	protein_coding	0.693002	0.00992566	113	109	78	62	74	61	Up
TAGLN2	ENSG00000158710	protein_coding	0.688776	0.000923125	1233	4259	3347	923	3036	1822	Up
GALNT13	ENSG00000144278	protein_coding	0.687831	5.56329e-07	312	474	435	173	369	284	Up
SLC1A5	ENSG00000105281	protein_coding	0.68676	1.84871e-10	1592	3127	2540	1290	2065	1375	Up
FAM155B	ENSG00000130054	protein_coding	0.684804	0.0127872	90	117	75	63	70	54	Up
THRB	ENSG00000151090	protein_coding	0.683787	5.97436e-05	338	213	238	197	159	164	Up
TM6SF1	ENSG00000136404	protein_coding	0.683571	0.0172944	51	75	48	35	49	32	Up
PTK2B	ENSG00000120899	protein_coding	0.683439	1.62955e-13	3008	4572	4114	2076	3144	2549	Up
TMEM243	ENSG00000135185	protein_coding	0.682586	0.000151259	110	221	164	75	148	106	Up
HPDL	ENSG00000186603	protein_coding	0.680288	0.00181276	143	139	133	94	97	86	Up
RORB	ENSG00000198963	protein_coding	0.680272	0.0440899	40	48	47	23	41	26	Up
HMOX1	ENSG00000100292	protein_coding	0.679882	0.0384486	62	185	164	45	158	76	Up
ANXA1	ENSG00000135046	protein_coding	0.67947	5.94509e-10	997	2796	2313	653	2304	1243	Up
TRAF5	ENSG00000082512	protein_coding	0.679198	0.000604317	83	319	274	82	218	135	Up
PAPPA	ENSG00000182752	protein_coding	0.677609	0.000620069	690	1516	1288	677	895	636	Up
MACROD1	ENSG00000133315	protein_coding	0.677497	7.08542e-07	714	590	596	459	483	334	Up
SULF2	ENSG00000196562	protein_coding	0.677076	5.10113e-07	3482	6271	5403	3118	3889	2820	Up
ACTB	ENSG00000075624	protein_coding	0.675748	7.04772e-24	64934	169789	133512	47377	122979	75285	Up
LINC02381	ENSG00000250742	lncRNA	0.675312	0.0161702	43	90	76	30	68	43	Up
FAM181B	ENSG00000182103	protein_coding	0.674087	0.0472845	55	32	28	39	24	15	Up
MSX1	ENSG00000163132	protein_coding	0.672874	4.15151e-08	339	633	451	258	459	243	Up
COL9A3	ENSG00000092758	protein_coding	0.672659	1.56238e-05	336	463	369	181	378	241	Up
QSOX1	ENSG00000116260	protein_coding	0.672631	2.15375e-14	1545	2385	2082	1204	1720	1104	Up
CPNE1	ENSG00000214078	protein_coding	0.671848	1.70865e-13	5482	7427	6345	4166	4960	3742	Up
AL158206.1	ENSG00000260912	lncRNA	0.671561	0.0310145	62	92	97	45	73	50	Up
NMRK2	ENSG00000077009	protein_coding	0.669339	5.37313e-05	243	465	297	116	405	199	Up
ECM1	ENSG00000143369	protein_coding	0.668465	0.00322771	35	121	92	25	89	52	Up
MEST	ENSG00000106484	protein_coding	0.66738	0.00974853	4484	13213	10219	4983	6819	5012	Up
PCDHGB4	ENSG00000253953	protein_coding	0.664299	2.21058e-07	514	436	419	332	323	269	Up
OGFRL1	ENSG00000119900	protein_coding	0.664142	9.31538e-08	571	1001	802	426	638	519	Up
MCUB	ENSG00000005059	protein_coding	0.664086	0.000482014	113	242	209	100	148	122	Up
PRSS23	ENSG00000150687	protein_coding	0.663413	9.34881e-14	2865	5353	4614	2154	4021	2507	Up
ZNF883	ENSG00000228623	transcribed_unprocessed_pseudogene	0.662776	0.0331366	67	72	74	45	57	43	Up
SARM1	ENSG00000004139	protein_coding	0.661723	0.00196842	207	291	263	178	174	151	Up
PCDHA2	ENSG00000204969	protein_coding	0.661529	0.000712202	135	179	150	109	121	83	Up
NLGN3	ENSG00000196338	protein_coding	0.660444	5.0445e-07	605	576	458	476	352	296	Up
TKT	ENSG00000163931	protein_coding	0.659985	3.55221e-18	1322	2431	1870	914	1728	1171	Up
TAFA4	ENSG00000163377	protein_coding	0.659917	0.00305854	88	147	170	38	144	102	Up
FN1	ENSG00000115414	protein_coding	0.65988	1.64622e-08	30739	92795	80715	24050	59624	49864	Up
SLC43A1	ENSG00000149150	protein_coding	0.658301	0.0264477	90	122	131	65	92	75	Up
CD82	ENSG00000085117	protein_coding	0.657244	0.00031952	122	206	181	89	161	98	Up
CATSPER2	ENSG00000166762	protein_coding	0.653855	0.0377869	33	51	49	30	30	30	Up
TRIM46	ENSG00000163462	protein_coding	0.652573	0.00410004	38	109	128	29	79	75	Up
BMP4	ENSG00000125378	protein_coding	0.650633	4.66633e-10	498	1042	789	295	873	477	Up
SH3RF3-AS1	ENSG00000259863	lncRNA	0.649754	0.0127983	71	91	93	36	80	59	Up
SLC25A48	ENSG00000145832	protein_coding	0.648141	3.18145e-05	657	358	387	535	223	236	Up
GRM8	ENSG00000179603	protein_coding	0.646858	0.000412498	92	211	214	79	163	106	Up
TMEM178B	ENSG00000261115	protein_coding	0.646425	0.00224733	95	83	88	70	52	60	Up
SCPEP1	ENSG00000121064	protein_coding	0.646152	3.92828e-09	754	1191	984	620	810	559	Up
SLC39A8	ENSG00000138821	protein_coding	0.644455	5.1114e-17	1662	2450	2160	1309	1646	1305	Up
KIAA1324L	ENSG00000164659	protein_coding	0.643209	5.77026e-05	3196	4409	3930	2924	2612	2261	Up
RABGAP1L	ENSG00000152061	protein_coding	0.642366	4.34995e-07	671	992	812	586	636	462	Up
RPARP-AS1	ENSG00000269609	lncRNA	0.641094	0.00100996	149	125	139	93	105	86	Up
LYPD6B	ENSG00000150556	protein_coding	0.638483	0.00193029	101	247	149	94	142	96	Up
AMOTL1	ENSG00000166025	protein_coding	0.637071	0.000341433	704	1431	1157	643	869	665	Up
GCLM	ENSG00000023909	protein_coding	0.634335	1.07766e-07	450	580	538	331	424	327	Up
SLC12A8	ENSG00000221955	protein_coding	0.633505	0.0127872	77	104	91	70	69	48	Up
CADPS	ENSG00000163618	protein_coding	0.633292	1.19111e-12	2607	3098	2940	2100	2160	1708	Up
SLC4A8	ENSG00000050438	protein_coding	0.632889	5.11272e-07	412	658	584	330	440	358	Up
FBXO36	ENSG00000153832	protein_coding	0.632869	0.0174779	94	99	80	70	82	40	Up
ZNF204P	ENSG00000204789	processed_pseudogene	0.630384	0.00455463	136	172	161	96	148	85	Up
FBXO41	ENSG00000163013	protein_coding	0.629218	0.00518568	130	197	182	104	122	120	Up
FNDC5	ENSG00000160097	protein_coding	0.629068	4.53657e-07	592	417	387	366	314	278	Up
IRF6	ENSG00000117595	protein_coding	0.629065	2.11953e-06	478	303	335	336	248	193	Up
CDH13	ENSG00000140945	protein_coding	0.624371	6.11823e-11	2251	2215	2107	1333	1967	1317	Up
TPCN1	ENSG00000186815	protein_coding	0.624236	2.83959e-13	1778	1931	1815	1263	1454	1127	Up
ANKRD13B	ENSG00000198720	protein_coding	0.623652	0.000230603	197	249	213	158	194	109	Up
FBXO32	ENSG00000156804	protein_coding	0.623646	2.96093e-08	6245	5580	5380	4021	4559	3338	Up
GPR157	ENSG00000180758	protein_coding	0.623238	7.15873e-05	177	367	322	135	307	162	Up
STC2	ENSG00000113739	protein_coding	0.621535	2.4886e-12	2452	5580	4171	1944	3917	2522	Up
SLC2A4RG	ENSG00000125520	protein_coding	0.618656	0.000404499	214	295	283	166	258	136	Up
MANEAL	ENSG00000185090	protein_coding	0.617413	0.000760009	249	315	237	178	254	136	Up
MAFF	ENSG00000185022	protein_coding	0.616986	0.00300341	53	133	103	37	96	68	Up
CLSTN2	ENSG00000158258	protein_coding	0.616611	5.306e-07	5970	6686	6487	5365	4048	3947	Up
AC092718.3	ENSG00000260643	protein_coding	0.615638	0.0450789	35	62	52	28	44	32	Up
TBC1D8B	ENSG00000133138	protein_coding	0.615558	0.0014944	105	153	124	90	109	69	Up
EEF1AKMT4	ENSG00000284753	protein_coding	0.615076	0.00560603	119	132	116	78	128	58	Up
BCAR3	ENSG00000137936	protein_coding	0.614478	1.80211e-10	1111	1318	1260	871	995	723	Up
FNDC10	ENSG00000228594	protein_coding	0.613826	8.07023e-14	2463	2820	2428	1725	2214	1496	Up
B3GNT7	ENSG00000156966	protein_coding	0.613378	1.14339e-05	390	384	320	270	292	208	Up
ST3GAL5	ENSG00000115525	protein_coding	0.612854	3.35945e-10	494	1198	928	376	857	584	Up
C4orf19	ENSG00000154274	protein_coding	0.612439	0.0486892	64	49	49	35	46	32	Up
LGALSL	ENSG00000119862	protein_coding	0.611755	0.000341433	663	1016	880	532	735	513	Up
PLPPR3	ENSG00000129951	protein_coding	0.61165	0.000299503	233	430	339	173	378	169	Up
TNFRSF10A	ENSG00000104689	protein_coding	0.609936	0.000218689	204	404	364	202	251	205	Up
ABCA1	ENSG00000165029	protein_coding	0.604588	7.92153e-07	843	1363	1366	732	1002	734	Up
RAB32	ENSG00000118508	protein_coding	0.602769	1.76563e-08	542	997	759	390	802	451	Up
NBPF20	ENSG00000162825	protein_coding	0.602753	0.0499939	67	82	55	49	50	44	Up
SEPT11	ENSG00000138758	protein_coding	0.600822	2.53422e-05	3150	6264	5461	3047	4022	2990	Up
KCND3	ENSG00000171385	protein_coding	0.599475	0.000171681	312	267	290	266	188	170	Up
PAQR9	ENSG00000188582	protein_coding	0.598708	0.0105315	135	88	89	89	77	55	Up
NCR3LG1	ENSG00000188211	protein_coding	0.598144	6.85112e-05	349	477	465	327	304	270	Up
MT-TL1	ENSG00000209082	Mt_tRNA	0.597386	0.0148034	95	86	74	67	81	36	Up
THSD7A	ENSG00000005108	protein_coding	0.596964	3.58536e-05	467	405	425	420	290	223	Up
TNFAIP3	ENSG00000118503	protein_coding	0.596511	0.00443914	140	283	227	95	200	166	Up
MT-RNR1	ENSG00000211459	Mt_rRNA	0.595684	5.03962e-06	39788	80986	61139	37543	58167	32040	Up
OAF	ENSG00000184232	protein_coding	0.595052	5.77026e-05	237	365	300	180	269	190	Up
ATP9A	ENSG00000054793	protein_coding	0.59469	6.16449e-05	1017	1233	983	772	751	771	Up
AFF2	ENSG00000155966	protein_coding	0.594147	3.10219e-05	299	506	489	208	456	266	Up
CTH	ENSG00000116761	protein_coding	0.593736	0.00038953	202	335	337	203	240	168	Up
GAREM2	ENSG00000157833	protein_coding	0.592772	0.00251262	116	159	190	98	118	109	Up
AL159166.1	ENSG00000231811	lncRNA	0.592399	0.0081955	173	295	283	77	284	198	Up
LPAR2	ENSG00000064547	protein_coding	0.592252	0.00215285	139	233	219	86	181	158	Up
DOCK3	ENSG00000088538	protein_coding	0.592172	0.00103435	177	191	179	136	136	116	Up
SPARC	ENSG00000113140	protein_coding	0.591732	0.000166716	21614	46595	38645	20882	30314	21225	Up
TSPAN7	ENSG00000156298	protein_coding	0.591321	0.00155557	150	266	202	144	165	122	Up
ACTG1	ENSG00000184009	protein_coding	0.59029	1.20279e-16	23748	52594	42218	16540	42814	26531	Up
GRIN2A	ENSG00000183454	protein_coding	0.590255	0.0458324	41	82	88	25	79	47	Up
LPCAT2	ENSG00000087253	protein_coding	0.587679	1.01458e-05	302	566	533	281	418	285	Up
SNX21	ENSG00000124104	protein_coding	0.586973	3.35107e-10	2122	2674	2209	1591	2076	1360	Up
NT5DC3	ENSG00000111696	protein_coding	0.58635	0.000523822	150	205	197	104	164	127	Up
ZNF815P	ENSG00000235944	transcribed_unprocessed_pseudogene	0.585962	0.043221	90	84	60	58	55	53	Up
KALRN	ENSG00000160145	protein_coding	0.585803	1.58429e-12	2309	2820	2606	1626	2141	1755	Up
P3H3	ENSG00000110811	protein_coding	0.583297	2.43331e-06	170	592	440	142	428	274	Up
PRPS2	ENSG00000101911	protein_coding	0.582583	0.00191453	116	230	194	96	181	108	Up
IMPDH1	ENSG00000106348	protein_coding	0.581857	3.8782e-07	930	1824	1506	890	1196	867	Up
BMP7	ENSG00000101144	protein_coding	0.581697	1.0488e-13	23856	24016	22372	17185	19232	14088	Up
MOCOS	ENSG00000075643	protein_coding	0.579664	0.00663419	93	153	106	68	109	75	Up
SLC16A14	ENSG00000163053	protein_coding	0.579166	0.0019127	121	143	142	108	96	87	Up
CNTN5	ENSG00000149972	protein_coding	0.578314	0.00719445	430	175	327	279	194	177	Up
NTN4	ENSG00000074527	protein_coding	0.57732	0.00268391	1918	2581	2209	1654	1730	1386	Up
DBNDD1	ENSG00000003249	protein_coding	0.576452	7.15873e-05	254	332	296	172	295	174	Up
ROBO3	ENSG00000154134	protein_coding	0.575755	0.0437407	83	93	102	72	67	60	Up
BRSK2	ENSG00000174672	protein_coding	0.575335	0.014086	263	326	235	199	233	161	Up
PCSK1N	ENSG00000102109	protein_coding	0.574896	1.2336e-07	676	750	658	573	584	364	Up
MYH9	ENSG00000100345	protein_coding	0.574652	1.62396e-05	17636	32446	29231	15379	22383	17674	Up
FRAS1	ENSG00000138759	protein_coding	0.5746	0.00068654	6764	9205	7800	6668	5330	4901	Up
ATP2A2	ENSG00000174437	protein_coding	0.574206	3.03587e-15	122189	130417	119621	95967	92263	79443	Up
ACTA2	ENSG00000107796	protein_coding	0.574092	1.44628e-11	27924	64298	50009	21239	50499	30858	Up
CYP7B1	ENSG00000172817	protein_coding	0.573615	0.000205256	229	210	229	187	160	135	Up
RAVER2	ENSG00000162437	protein_coding	0.573533	9.23068e-10	1055	1235	1214	772	961	786	Up
ZNF25	ENSG00000175395	protein_coding	0.572162	0.00117624	256	270	258	205	175	183	Up
TTN	ENSG00000155657	protein_coding	0.571884	0.047762	96499	147920	125477	105473	86300	69182	Up
NABP1	ENSG00000173559	protein_coding	0.571506	6.5096e-05	230	422	332	201	279	217	Up
RALGAPB	ENSG00000170471	protein_coding	0.570755	1.01458e-05	3176	4404	4095	2875	2719	2686	Up
ADAM22	ENSG00000008277	protein_coding	0.570465	0.00690491	111	172	141	80	114	110	Up
DNASE1L2	ENSG00000167968	protein_coding	0.570028	0.0130737	106	189	146	85	152	83	Up
FCHSD1	ENSG00000197948	protein_coding	0.569609	0.00713157	110	185	157	58	146	130	Up
FRMPD4	ENSG00000169933	protein_coding	0.568866	0.0405561	71	97	110	61	74	64	Up
GNG7	ENSG00000176533	protein_coding	0.564243	0.000347288	434	226	269	274	191	194	Up
C20orf27	ENSG00000101220	protein_coding	0.561691	7.2742e-07	298	650	431	256	455	278	Up
SDC1	ENSG00000115884	protein_coding	0.561363	1.78875e-05	585	1034	836	492	729	535	Up
FAM53A	ENSG00000174137	protein_coding	0.560193	0.00693621	117	150	116	111	97	71	Up
COL3A1	ENSG00000168542	protein_coding	0.558773	0.000177595	9967	33832	27400	6974	26562	18775	Up
IL17RA	ENSG00000177663	protein_coding	0.558449	8.06594e-07	357	621	567	309	474	330	Up
HMCN1	ENSG00000143341	protein_coding	0.558195	0.0301989	118	299	224	136	182	122	Up
ARHGEF3	ENSG00000163947	protein_coding	0.557558	0.00061726	479	1023	802	490	620	481	Up
ADCY3	ENSG00000138031	protein_coding	0.556407	0.0200407	101	156	151	88	115	90	Up
FTH1P20	ENSG00000226564	processed_pseudogene	0.555878	0.0220013	96	126	90	67	97	64	Up
KCNQ1	ENSG00000053918	protein_coding	0.553921	1.9967e-07	606	484	515	480	374	324	Up
ABCA5	ENSG00000154265	protein_coding	0.553453	0.029053	102	102	95	53	110	60	Up
PODXL2	ENSG00000114631	protein_coding	0.55331	7.91209e-06	372	574	477	267	484	299	Up
RDH10	ENSG00000121039	protein_coding	0.552529	5.64204e-06	2404	3547	3034	2349	2280	1821	Up
PCDHGC3	ENSG00000240184	protein_coding	0.552395	1.61518e-09	1067	1261	1244	761	997	851	Up
GPT2	ENSG00000166123	protein_coding	0.552177	3.96998e-07	3042	4006	3466	2645	2795	2212	Up
FAM171B	ENSG00000144369	protein_coding	0.551807	0.0479843	143	171	133	89	128	110	Up
SHMT2	ENSG00000182199	protein_coding	0.55076	1.87178e-12	4681	5160	4698	3648	4111	2928	Up
CAPG	ENSG00000042493	protein_coding	0.549702	0.035979	122	264	216	143	164	109	Up
KDM6A	ENSG00000147050	protein_coding	0.549422	0.00038224	7224	11616	10499	6597	7944	6412	Up
ADAMTS5	ENSG00000154736	protein_coding	0.549405	0.00569236	99	191	141	72	138	104	Up
FLNA	ENSG00000196924	protein_coding	0.546985	0.000928234	18177	35054	31649	15463	25280	20027	Up
SYNGR3	ENSG00000127561	protein_coding	0.546896	4.32031e-05	667	1096	892	561	836	540	Up
SERPINE1	ENSG00000106366	protein_coding	0.546031	0.0415411	1113	3541	2794	1343	1961	1516	Up
TOP1MT	ENSG00000184428	protein_coding	0.545291	0.00117428	105	309	211	97	223	130	Up
MAB21L2	ENSG00000181541	protein_coding	0.544902	0.0168968	156	132	131	144	94	74	Up
GRPEL2	ENSG00000164284	protein_coding	0.544797	0.000255689	561	961	885	577	600	543	Up
FBLN2	ENSG00000163520	protein_coding	0.544135	3.64141e-08	959	3112	2484	749	2307	1688	Up
MTATP6P1	ENSG00000248527	unprocessed_pseudogene	0.541711	0.0145385	3856	5664	4200	3019	4914	2446	Up
GPR27	ENSG00000170837	protein_coding	0.541622	0.000519623	176	226	193	135	180	124	Up
PRRT3	ENSG00000163704	protein_coding	0.540194	5.0886e-06	607	640	533	516	443	360	Up
ARHGEF4	ENSG00000136002	protein_coding	0.539849	0.00488545	194	159	162	141	116	121	Up
ARFGEF2	ENSG00000124198	protein_coding	0.539132	7.68769e-09	4722	6079	5778	4181	4294	3642	Up
PVT1	ENSG00000249859	lncRNA	0.539066	0.0100916	92	201	174	89	128	116	Up
LINC01145	ENSG00000272419	transcribed_unprocessed_pseudogene	0.539031	0.0300513	126	112	109	117	85	59	Up
PCDHAC1	ENSG00000248383	protein_coding	0.538451	1.16791e-06	952	712	721	745	530	491	Up
PLLP	ENSG00000102934	protein_coding	0.537793	0.0487857	50	70	78	42	64	39	Up
DTX4	ENSG00000110042	protein_coding	0.537629	0.00137489	444	676	518	401	418	367	Up
TTPAL	ENSG00000124120	protein_coding	0.537573	1.01458e-05	1297	2032	1675	1089	1398	1157	Up
AC080112.1	ENSG00000266208	lncRNA	0.537077	0.00564913	143	148	126	97	111	99	Up
TRAM1L1	ENSG00000174599	protein_coding	0.536845	0.0282048	112	88	116	82	100	55	Up
SIAE	ENSG00000110013	protein_coding	0.536192	4.92443e-10	1557	1528	1376	1139	1174	978	Up
GRB14	ENSG00000115290	protein_coding	0.535698	0.00250758	305	353	325	190	355	197	Up
TUFT1	ENSG00000143367	protein_coding	0.535451	4.92217e-05	566	1169	934	577	810	525	Up
NRG3	ENSG00000185737	protein_coding	0.535409	0.0201884	171	76	127	119	84	71	Up
SLC39A11	ENSG00000133195	protein_coding	0.534953	3.70358e-06	367	441	388	272	333	278	Up
SERPINB8	ENSG00000166401	protein_coding	0.534865	0.00164081	138	268	241	121	242	119	Up
KCNJ5	ENSG00000120457	protein_coding	0.534437	0.000220845	2248	1378	1434	1843	960	1006	Up
SNX30	ENSG00000148158	protein_coding	0.534183	1.51625e-06	861	927	931	604	662	739	Up
REEP6	ENSG00000115255	protein_coding	0.53412	0.000268072	428	607	503	264	578	330	Up
NUDT10	ENSG00000122824	protein_coding	0.533792	0.0305382	57	137	102	62	99	54	Up
GPR37	ENSG00000170775	protein_coding	0.533398	0.000192633	1146	1247	1133	894	992	733	Up
RAI2	ENSG00000131831	protein_coding	0.532616	0.0375737	121	170	127	72	163	85	Up
COQ8A	ENSG00000163050	protein_coding	0.532178	5.96055e-07	6141	4454	4396	4252	3816	2958	Up
ZNF714	ENSG00000160352	protein_coding	0.531713	3.17582e-05	320	507	469	281	411	267	Up
NBL1	ENSG00000158747	protein_coding	0.530857	0.00361858	120	192	200	97	179	107	Up
GPAT3	ENSG00000138678	protein_coding	0.529773	2.45548e-12	4866	5490	4913	3459	4615	3309	Up
CEP85L	ENSG00000111860	protein_coding	0.528863	0.00187916	213	356	256	178	219	206	Up
GALNT14	ENSG00000158089	protein_coding	0.528471	0.0304317	118	99	112	66	101	79	Up
CSF1	ENSG00000184371	protein_coding	0.528415	0.000163323	1044	1085	989	729	880	701	Up
LRRC29	ENSG00000125122	protein_coding	0.526711	0.0155528	92	105	89	67	95	54	Up
DGKE	ENSG00000153933	protein_coding	0.52532	0.032111	82	155	165	81	107	104	Up
IRS2	ENSG00000185950	protein_coding	0.524953	0.00142794	947	1716	1387	872	1270	814	Up
CLCN2	ENSG00000114859	protein_coding	0.524725	0.0035348	139	186	153	113	137	105	Up
CHRM2	ENSG00000181072	protein_coding	0.523947	5.34548e-12	6627	6028	6013	5387	4632	3947	Up
EXT1	ENSG00000182197	protein_coding	0.523068	3.21386e-06	5828	8715	7500	5382	6026	4777	Up
PPP3CA	ENSG00000138814	protein_coding	0.521243	1.76681e-05	428	746	586	377	553	372	Up
HSPA12A	ENSG00000165868	protein_coding	0.521014	0.0206596	124	142	131	89	133	78	Up
IGFBP3	ENSG00000146674	protein_coding	0.519306	1.10491e-05	2066	4590	3740	2245	3255	2012	Up
NDNF	ENSG00000173376	protein_coding	0.518757	0.00127034	291	258	249	220	193	183	Up
NFS1	ENSG00000244005	protein_coding	0.51869	7.11295e-07	1292	1670	1644	1033	1417	1006	Up
CCDC74A	ENSG00000163040	protein_coding	0.517599	0.0250702	72	99	104	61	95	50	Up
NRK	ENSG00000123572	protein_coding	0.51676	0.0123857	85	165	165	56	155	102	Up
ADHFE1	ENSG00000147576	protein_coding	0.516368	0.00912008	214	213	159	154	167	118	Up
DGKA	ENSG00000065357	protein_coding	0.515512	7.93277e-07	447	867	662	359	629	478	Up
SH3RF1	ENSG00000154447	protein_coding	0.515307	0.00144274	167	496	361	132	393	239	Up
ATP7B	ENSG00000123191	protein_coding	0.51506	0.0337483	2565	3656	3188	2721	2065	2092	Up
AHR	ENSG00000106546	protein_coding	0.514117	0.0126339	103	166	154	57	139	125	Up
CAPS2	ENSG00000180881	protein_coding	0.514091	0.0282216	99	86	64	77	62	49	Up
CHAC1	ENSG00000128965	protein_coding	0.514005	0.0136214	344	258	248	258	211	169	Up
DPY19L2	ENSG00000177990	protein_coding	0.513981	6.27947e-05	497	612	612	451	497	347	Up
PCDHAC2	ENSG00000243232	protein_coding	0.513747	2.85294e-11	3191	2035	2179	2602	1508	1507	Up
CD9	ENSG00000010278	protein_coding	0.512474	0.0243245	69	423	325	97	272	173	Up
COL1A2	ENSG00000164692	protein_coding	0.510843	0.000612963	1658	7082	5868	1604	4940	3669	Up
PEG10	ENSG00000242265	protein_coding	0.510422	0.0147771	2823	3017	2735	2261	2234	1943	Up
INTS6L	ENSG00000165359	protein_coding	0.510394	1.04471e-05	1484	1957	1913	1120	1663	1243	Up
FRMPD1	ENSG00000070601	protein_coding	0.510301	9.80919e-05	341	351	340	283	259	234	Up
PCSK6	ENSG00000140479	protein_coding	0.509329	0.00669828	282	314	285	240	243	180	Up
AP001528.2	ENSG00000255471	lncRNA	0.50868	0.0119363	178	183	160	113	196	93	Up
UCHL1	ENSG00000154277	protein_coding	0.507075	2.07519e-10	13754	21963	18068	12610	16879	10857	Up
RNF125	ENSG00000101695	protein_coding	0.504414	0.0237662	59	108	91	50	91	54	Up
SDK1	ENSG00000146555	protein_coding	0.50428	0.000502576	720	1024	997	613	740	689	Up
GNAO1	ENSG00000087258	protein_coding	0.504207	0.0242926	155	134	128	140	95	83	Up
RORA	ENSG00000069667	protein_coding	0.50381	0.0130211	201	270	246	157	250	140	Up
PTPRU	ENSG00000060656	protein_coding	0.501965	0.00606772	160	302	287	136	270	159	Up
ANKRD29	ENSG00000154065	protein_coding	0.501117	0.00773828	241	248	248	144	252	173	Up
ICA1L	ENSG00000163596	protein_coding	0.499716	0.00269926	230	257	300	177	257	168	Up
EGFEM1P	ENSG00000206120	transcribed_unitary_pseudogene	0.498703	0.00100281	373	362	346	368	262	201	Up
STMN2	ENSG00000104435	protein_coding	0.496289	0.0118238	74	174	138	70	144	78	Up
RGS6	ENSG00000182732	protein_coding	0.496061	0.00288025	557	256	286	361	247	201	Up
IFT52	ENSG00000101052	protein_coding	0.495753	6.12115e-06	684	1102	887	605	810	596	Up
PLEKHB1	ENSG00000021300	protein_coding	0.49518	4.45105e-06	744	677	607	641	534	384	Up
ABALON	ENSG00000281376	lncRNA	0.491989	0.0348893	113	143	115	107	117	62	Up
EPOR	ENSG00000187266	protein_coding	0.491421	8.32633e-07	880	729	702	654	614	493	Up
APBB2	ENSG00000163697	protein_coding	0.49129	0.000179122	692	1318	1185	719	887	740	Up
TLE3	ENSG00000140332	protein_coding	0.490938	2.00701e-06	601	897	781	534	696	497	Up
MFAP5	ENSG00000197614	protein_coding	0.490805	0.00118595	370	423	363	240	408	250	Up
PARD6A	ENSG00000102981	protein_coding	0.490313	0.0468977	58	124	87	63	94	48	Up
PELI3	ENSG00000174516	protein_coding	0.487399	0.00313118	172	214	192	138	185	121	Up
ABHD6	ENSG00000163686	protein_coding	0.487037	0.000215285	465	570	468	320	470	361	Up
TP53TG1	ENSG00000182165	lncRNA	0.486778	0.0427211	130	138	126	75	151	85	Up
PLCG2	ENSG00000197943	protein_coding	0.486639	0.00520267	221	195	186	210	141	117	Up
MYO5C	ENSG00000128833	protein_coding	0.486402	0.010439	237	284	279	207	242	161	Up
RYR2	ENSG00000198626	protein_coding	0.485567	3.75457e-08	7521	8675	8398	7167	6008	5614	Up
EHBP1L1	ENSG00000173442	protein_coding	0.484733	0.0127971	98	266	165	70	187	145	Up
IGDCC4	ENSG00000103742	protein_coding	0.484485	0.0311845	2073	2778	2285	2221	1640	1553	Up
ABTB1	ENSG00000114626	protein_coding	0.484339	0.00254678	180	213	193	145	171	133	Up
ZFAS1	ENSG00000177410	lncRNA	0.484247	0.0001151	292	502	336	262	399	211	Up
ACSF2	ENSG00000167107	protein_coding	0.483822	1.76811e-09	1357	1486	1279	1085	1211	874	Up
CCND2	ENSG00000118971	protein_coding	0.483279	0.000534689	9878	14056	12185	9866	9386	8011	Up
FNIP2	ENSG00000052795	protein_coding	0.483174	5.48551e-07	4098	7227	6302	3358	5786	4287	Up
PPM1H	ENSG00000111110	protein_coding	0.482766	0.000267148	702	871	676	529	625	566	Up
GABPB2	ENSG00000143458	protein_coding	0.482429	0.0197109	143	130	113	98	105	92	Up
DUSP4	ENSG00000120875	protein_coding	0.481254	0.0020105	167	342	283	136	277	192	Up
MOSPD2	ENSG00000130150	protein_coding	0.480438	0.000341985	297	378	382	241	336	235	Up
PIGL	ENSG00000108474	protein_coding	0.480154	0.00214858	246	242	233	185	205	165	Up
MT-ATP8	ENSG00000228253	protein_coding	0.480141	0.0454842	3823	5452	4396	3098	4811	2767	Up
DCBLD1	ENSG00000164465	protein_coding	0.480103	0.00265824	231	808	647	254	623	361	Up
MYO5B	ENSG00000167306	protein_coding	0.479624	0.0386165	818	1148	1029	595	959	766	Up
BEX2	ENSG00000133134	protein_coding	0.478829	4.77358e-05	640	724	632	549	625	382	Up
TMEM14A	ENSG00000096092	protein_coding	0.478799	0.000897075	372	529	520	303	462	331	Up
FUCA1	ENSG00000179163	protein_coding	0.478543	7.7734e-07	1516	1871	1629	1188	1524	1147	Up
STX18	ENSG00000168818	protein_coding	0.477833	0.000100395	829	1123	1000	734	834	683	Up
AC097359.2	ENSG00000270194	lncRNA	0.476705	0.00878423	273	333	278	162	300	227	Up
MORC4	ENSG00000133131	protein_coding	0.475549	0.00228416	175	455	373	184	342	221	Up
AL133338.1	ENSG00000260000	lncRNA	0.474819	0.0367325	130	148	130	74	154	92	Up
DSC3	ENSG00000134762	protein_coding	0.474636	8.53791e-06	790	1574	1383	625	1294	959	Up
DZIP1	ENSG00000134874	protein_coding	0.473675	0.00231817	174	293	275	163	243	163	Up
RAD51B	ENSG00000182185	protein_coding	0.473575	0.0272781	130	163	137	107	125	99	Up
SLC25A43	ENSG00000077713	protein_coding	0.472455	0.00737751	156	272	255	157	218	145	Up
HS6ST2	ENSG00000171004	protein_coding	0.472383	1.58703e-07	2284	3866	3461	1897	3142	2338	Up
AC107294.2	ENSG00000272970	lncRNA	0.472025	0.0200378	554	365	373	408	303	276	Up
SLC4A11	ENSG00000088836	protein_coding	0.470653	0.010151	89	210	194	90	156	125	Up
HAPLN1	ENSG00000145681	protein_coding	0.470394	0.0495181	569	2517	1863	378	2402	1290	Up
ELMO2	ENSG00000062598	protein_coding	0.470117	2.28415e-07	4022	5220	4702	3480	4018	3230	Up
RGS19	ENSG00000171700	protein_coding	0.470074	0.00111247	370	428	345	294	358	238	Up
PPP1R3D	ENSG00000132825	protein_coding	0.469754	2.62998e-06	1098	1308	1125	927	1000	798	Up
ERBB4	ENSG00000178568	protein_coding	0.4695	7.07746e-06	1128	1224	1104	944	922	806	Up
CYP4V2	ENSG00000145476	protein_coding	0.468874	0.0212428	118	152	138	102	120	93	Up
DAB1	ENSG00000173406	protein_coding	0.468782	0.0116586	261	418	406	155	395	313	Up
OSER1	ENSG00000132823	protein_coding	0.468321	3.67186e-09	2150	2701	2227	1696	2262	1550	Up
SLC9A9	ENSG00000181804	protein_coding	0.468217	0.0441923	201	181	126	157	137	100	Up
PKDCC	ENSG00000162878	protein_coding	0.467743	1.6454e-07	5256	6373	5742	3817	5838	3933	Up
SNX10	ENSG00000086300	protein_coding	0.46711	0.0413801	93	135	120	79	112	78	Up
ALCAM	ENSG00000170017	protein_coding	0.466522	0.00088244	3144	3326	3071	3346	2139	2008	Up
NCEH1	ENSG00000144959	protein_coding	0.466394	9.25591e-05	337	470	439	305	365	291	Up
NCOA6	ENSG00000198646	protein_coding	0.464625	6.94702e-06	2881	4138	3617	2611	3173	2407	Up
CD200	ENSG00000091972	protein_coding	0.463028	7.60531e-05	291	647	516	260	517	340	Up
FGF2	ENSG00000138685	protein_coding	0.462677	0.028876	145	221	192	137	156	133	Up
POT1-AS1	ENSG00000224897	lncRNA	0.462492	0.0111209	256	437	387	238	395	210	Up
DISP1	ENSG00000154309	protein_coding	0.461209	0.00126847	319	346	416	289	323	230	Up
RBKS	ENSG00000171174	protein_coding	0.461047	0.012394	145	158	161	119	159	88	Up
MT-ATP6	ENSG00000198899	protein_coding	0.460989	0.0445436	28384	41735	32569	24363	37663	19837	Up
SKAP2	ENSG00000005020	protein_coding	0.460957	0.0441592	92	145	128	76	130	79	Up
COL5A2	ENSG00000204262	protein_coding	0.460621	0.0271844	2945	6550	5546	3405	4048	3490	Up
ARG2	ENSG00000081181	protein_coding	0.458492	0.000997843	841	1022	844	773	778	565	Up
TPM3P9	ENSG00000241015	transcribed_processed_pseudogene	0.458468	0.00153275	226	275	210	181	222	153	Up
CABLES1	ENSG00000134508	protein_coding	0.457969	0.00097383	430	495	441	384	371	309	Up
FRMD6	ENSG00000139926	protein_coding	0.457904	0.00201274	729	1499	1299	705	1069	873	Up
STK4	ENSG00000101109	protein_coding	0.454917	1.37573e-05	1085	1604	1385	974	1201	973	Up
POFUT1	ENSG00000101346	protein_coding	0.453904	5.9562e-09	3320	4280	4164	2942	3616	2630	Up
TCFL5	ENSG00000101190	protein_coding	0.453722	0.00312979	240	323	285	197	241	220	Up
TXNRD1	ENSG00000198431	protein_coding	0.453505	8.54972e-08	8210	10736	9618	7453	8135	6672	Up
NUDT8	ENSG00000167799	protein_coding	0.45279	0.000503925	395	585	469	288	558	316	Up
KIF26B	ENSG00000162849	protein_coding	0.452249	0.000323105	828	918	808	790	681	538	Up
MT-ND1	ENSG00000198888	protein_coding	0.451887	0.00133912	18135	22155	17399	15503	19613	11016	Up
COL4A6	ENSG00000197565	protein_coding	0.451795	7.7734e-07	6378	5842	6044	6024	4383	4031	Up
CPT1A	ENSG00000110090	protein_coding	0.451163	5.0793e-06	1026	842	930	938	709	573	Up
TP53I3	ENSG00000115129	protein_coding	0.450485	2.52681e-07	10755	16358	13673	8631	14913	8909	Up
MYZAP	ENSG00000263155	protein_coding	0.450136	9.35772e-07	3263	2679	2433	2907	1971	1765	Up
F11R	ENSG00000158769	protein_coding	0.449848	0.00312979	458	647	701	407	633	388	Up
PFKFB2	ENSG00000123836	protein_coding	0.449347	0.000323165	981	1291	1252	684	1130	957	Up
ANOS1	ENSG00000011201	protein_coding	0.449332	0.000949577	562	754	755	538	596	471	Up
PARD6B	ENSG00000124171	protein_coding	0.449201	0.000731927	1113	1406	1088	1003	1062	767	Up
SLC10A7	ENSG00000120519	protein_coding	0.449078	0.0317531	182	200	208	167	154	138	Up
ASTN2	ENSG00000148219	protein_coding	0.448161	1.7217e-05	837	778	733	774	567	518	Up
ACTR5	ENSG00000101442	protein_coding	0.447326	0.000143284	352	545	428	267	464	315	Up
SLC2A10	ENSG00000197496	protein_coding	0.447219	0.000507009	657	813	778	613	663	486	Up
ADGRG6	ENSG00000112414	protein_coding	0.447127	4.9226e-05	1187	2042	1744	985	1635	1266	Up
NR6A1	ENSG00000148200	protein_coding	0.446614	0.00776456	183	316	249	174	267	147	Up
FDXR	ENSG00000161513	protein_coding	0.446257	3.90455e-07	875	1577	1155	799	1187	818	Up
CGN	ENSG00000143375	protein_coding	0.444363	0.00332628	245	363	304	202	285	228	Up
DNASE2	ENSG00000105612	protein_coding	0.443876	0.000202534	860	1181	1078	725	1066	684	Up
ITPR1	ENSG00000150995	protein_coding	0.44344	0.00258468	320	518	511	314	419	316	Up
BHLHE40	ENSG00000134107	protein_coding	0.442562	0.00313753	277	630	460	190	555	355	Up
ITGA3	ENSG00000005884	protein_coding	0.442045	3.23738e-06	3983	5370	4756	3543	4195	3311	Up
FBN2	ENSG00000138829	protein_coding	0.44104	0.014135	21680	27205	25001	22707	16682	18382	Up
SMOX	ENSG00000088826	protein_coding	0.440074	0.00571818	122	280	184	107	206	144	Up
TP53RK	ENSG00000172315	protein_coding	0.44002	1.90151e-06	1354	1983	1612	1302	1443	1119	Up
ZFP64	ENSG00000020256	protein_coding	0.439944	2.46946e-06	737	1058	956	669	847	643	Up
SLC25A30	ENSG00000174032	protein_coding	0.439811	0.00388331	767	901	826	548	808	624	Up
SIPA1L1	ENSG00000197555	protein_coding	0.439652	0.0260661	3516	4592	4092	3808	2831	2859	Up
TSPAN11	ENSG00000110900	protein_coding	0.439549	0.011277	413	410	342	277	353	293	Up
FHOD1	ENSG00000135723	protein_coding	0.438063	0.0344156	96	176	128	86	139	90	Up
SPATA2	ENSG00000158480	protein_coding	0.437883	5.52763e-05	757	1113	850	651	922	583	Up
FAH	ENSG00000103876	protein_coding	0.433821	0.000145859	461	668	489	370	551	366	Up
ATP10D	ENSG00000145246	protein_coding	0.432933	0.000629565	571	1004	875	548	782	583	Up
C12orf76	ENSG00000174456	protein_coding	0.432146	0.00355662	258	280	227	198	240	172	Up
MYO1E	ENSG00000157483	protein_coding	0.432017	0.00125552	359	742	590	328	535	448	Up
ADAMTS19	ENSG00000145808	protein_coding	0.431219	0.0465895	662	813	682	732	496	482	Up
PI4K2B	ENSG00000038210	protein_coding	0.430611	0.00169576	426	678	645	417	522	427	Up
FAM161B	ENSG00000156050	protein_coding	0.429211	0.000639349	316	361	326	250	303	245	Up
OGFR	ENSG00000060491	protein_coding	0.429211	7.31327e-08	1574	2092	1851	1430	1711	1242	Up
BRINP1	ENSG00000078725	protein_coding	0.429043	0.0230158	353	478	412	238	493	283	Up
FSD1L	ENSG00000106701	protein_coding	0.427533	0.0136214	182	221	220	156	211	131	Up
TMEM159	ENSG00000011638	protein_coding	0.427372	0.000187424	1008	810	804	771	756	564	Up
DGCR11	ENSG00000273311	lncRNA	0.426355	0.0381357	166	234	206	166	170	141	Up
RNASET2	ENSG00000026297	protein_coding	0.426102	0.030007	153	279	221	117	256	154	Up
AL035071.1	ENSG00000260257	lncRNA	0.425678	0.00961842	308	456	422	315	392	233	Up
WARS	ENSG00000140105	protein_coding	0.425226	6.5073e-06	4768	7859	6474	4373	6405	4349	Up
DDX27	ENSG00000124228	protein_coding	0.425009	2.60881e-07	1662	2478	2212	1539	2117	1409	Up
BLVRB	ENSG00000090013	protein_coding	0.424612	0.00158494	475	717	621	369	704	404	Up
LIF	ENSG00000128342	protein_coding	0.424589	0.0329969	80	188	122	70	152	88	Up
LRBA	ENSG00000198589	protein_coding	0.423504	1.93597e-05	2386	2592	2744	2222	1930	1984	Up
HEATR1	ENSG00000119285	protein_coding	0.423377	0.00180201	1216	2108	2010	1269	1557	1300	Up
AMIGO2	ENSG00000139211	protein_coding	0.422351	0.0216505	105	535	461	81	486	315	Up
EPB41L2	ENSG00000079819	protein_coding	0.421747	0.00248662	355	663	505	274	572	382	Up
NXPE3	ENSG00000144815	protein_coding	0.421332	9.40806e-06	1020	1382	1357	954	1238	817	Up
RNF227	ENSG00000179859	protein_coding	0.421278	0.0384583	134	131	154	136	125	78	Up
AC009053.1	ENSG00000214331	transcribed_unprocessed_pseudogene	0.42037	0.0364945	185	160	168	165	152	98	Up
ZFP14	ENSG00000142065	protein_coding	0.419928	0.0381896	134	175	172	112	181	99	Up
AMDHD2	ENSG00000162066	protein_coding	0.419646	8.733e-05	721	981	914	677	853	571	Up
MTHFD2	ENSG00000065911	protein_coding	0.418682	7.40297e-05	1286	1940	1642	1245	1514	1114	Up
APLP1	ENSG00000105290	protein_coding	0.418403	3.39909e-06	2780	4160	3619	2335	3697	2467	Up
ABRAXAS1	ENSG00000163322	protein_coding	0.418397	0.00697612	218	283	270	187	258	176	Up
SNAI2	ENSG00000019549	protein_coding	0.417995	0.0111728	141	450	365	135	370	243	Up
RGS2	ENSG00000116741	protein_coding	0.417596	0.00792458	179	431	363	183	363	219	Up
NORAD	ENSG00000260032	lncRNA	0.417516	2.62998e-06	3683	4694	4263	3271	4194	2730	Up
GSS	ENSG00000100983	protein_coding	0.417417	2.039e-08	4543	6475	5192	3837	5445	3738	Up
ZFP37	ENSG00000136866	protein_coding	0.416762	0.0228415	155	163	146	132	121	119	Up
ENC1	ENSG00000171617	protein_coding	0.416384	0.00211651	491	1446	1106	364	1373	775	Up
BICDL1	ENSG00000135127	protein_coding	0.416362	0.0409663	115	175	174	89	162	122	Up
GALNT6	ENSG00000139629	protein_coding	0.415612	0.0438111	133	334	219	88	291	185	Up
CMTM5	ENSG00000166091	protein_coding	0.414964	0.0377348	517	941	665	410	763	530	Up
AARS	ENSG00000090861	protein_coding	0.4141	7.23351e-08	6796	8025	7578	6244	6427	5294	Up
IFRD1	ENSG00000006652	protein_coding	0.413283	3.58225e-06	1124	1636	1383	942	1361	1023	Up
YARS	ENSG00000134684	protein_coding	0.413261	1.03469e-07	8548	10815	9679	7547	9197	6648	Up
ANKMY1	ENSG00000144504	protein_coding	0.412144	0.0290392	172	172	156	167	138	100	Up
VAV2	ENSG00000160293	protein_coding	0.41131	0.000238384	1582	1905	1642	1459	1441	1213	Up
GMIP	ENSG00000089639	protein_coding	0.410902	0.00354906	397	713	538	372	543	392	Up
ZNFX1	ENSG00000124201	protein_coding	0.410638	8.91873e-06	1352	1782	1483	1089	1541	1103	Up
MPZL1	ENSG00000197965	protein_coding	0.409573	6.31883e-05	3328	6000	4986	3423	4331	3448	Up
SLC22A17	ENSG00000092096	protein_coding	0.409341	0.0192063	2569	1818	1621	1820	1744	1250	Up
PSMA7	ENSG00000101182	protein_coding	0.409109	1.76036e-07	12830	17494	15029	11721	15280	9800	Up
INA	ENSG00000148798	protein_coding	0.408258	0.000139636	729	1288	1131	651	1145	739	Up
MAP4K2	ENSG00000168067	protein_coding	0.408228	0.00866489	465	687	555	418	595	368	Up
AL118506.1	ENSG00000268858	lncRNA	0.40772	0.0121132	194	222	215	179	194	138	Up
YTHDF1	ENSG00000149658	protein_coding	0.407368	3.39731e-06	3510	4952	4046	3269	3736	3007	Up
SH3BGRL3	ENSG00000142669	protein_coding	0.406385	6.88105e-07	2246	4923	3684	2074	4302	2378	Up
TNFRSF10B	ENSG00000120889	protein_coding	0.406371	2.91916e-06	6711	9848	8420	5834	8178	6105	Up
MAMDC2	ENSG00000165072	protein_coding	0.406329	0.00906654	166	315	302	167	272	186	Up
CPT1C	ENSG00000169169	protein_coding	0.406326	1.3128e-05	2081	2203	2037	2016	1809	1323	Up
TM9SF4	ENSG00000101337	protein_coding	0.405897	3.46043e-05	5918	6669	6365	5097	5778	4463	Up
KCNK6	ENSG00000099337	protein_coding	0.405168	0.000478952	750	671	632	541	640	482	Up
CDH8	ENSG00000150394	protein_coding	0.405051	0.00696679	528	604	526	416	455	461	Up
FITM2	ENSG00000197296	protein_coding	0.404591	9.40806e-06	4108	5171	4717	3719	4262	3319	Up
MT-ND4L	ENSG00000212907	protein_coding	0.404282	0.00259519	9875	12208	10181	8823	12076	6117	Up
PIR	ENSG00000087842	protein_coding	0.403566	0.00112327	969	864	745	735	759	584	Up
TMEM182	ENSG00000170417	protein_coding	0.40271	0.0143929	204	234	190	152	215	145	Up
ZDHHC14	ENSG00000175048	protein_coding	0.402631	0.000125737	913	994	845	739	834	657	Up
SLC18B1	ENSG00000146409	protein_coding	0.401599	0.000589739	696	833	776	563	762	554	Up
SMIM29	ENSG00000186577	protein_coding	0.400993	0.0396897	238	420	384	205	366	272	Up
ERGIC3	ENSG00000125991	protein_coding	0.399729	7.84958e-06	6658	8919	7492	5698	7911	5233	Up
CLTCL1	ENSG00000070371	protein_coding	0.399489	0.0149563	191	231	214	166	190	159	Up
IQCB1	ENSG00000173226	protein_coding	0.398844	0.00017263	609	790	678	571	646	471	Up
CNN2	ENSG00000064666	protein_coding	0.398474	8.09942e-05	9246	17954	14571	9045	14488	9689	Up
MFSD12	ENSG00000161091	protein_coding	0.396102	2.6526e-05	1166	1559	1337	1062	1283	953	Up
GID8	ENSG00000101193	protein_coding	0.395436	2.76957e-05	2071	2689	2373	1838	2265	1698	Up
SNX8	ENSG00000106266	protein_coding	0.394786	0.00118264	449	988	728	480	728	507	Up
TMEM189	ENSG00000240849	protein_coding	0.393714	6.32165e-06	1369	2134	1669	1179	1847	1202	Up
TMEM116	ENSG00000198270	protein_coding	0.393096	4.60167e-05	1369	1408	1235	1058	1331	902	Up
RIMS3	ENSG00000117016	protein_coding	0.392679	0.00827087	286	366	307	248	315	221	Up
CPEB3	ENSG00000107864	protein_coding	0.392554	0.00404769	642	811	672	589	637	509	Up
TOR3A	ENSG00000186283	protein_coding	0.392355	6.57657e-05	1307	1779	1662	1195	1580	1103	Up
GLMP	ENSG00000198715	protein_coding	0.391701	8.92054e-06	1702	2456	1999	1455	2190	1412	Up
CEP250	ENSG00000126001	protein_coding	0.390016	0.00294108	863	1195	906	829	902	680	Up
ZNF443	ENSG00000180855	protein_coding	0.389953	0.0255516	200	253	219	164	248	143	Up
ATM	ENSG00000149311	protein_coding	0.389279	9.40806e-06	1255	1438	1527	1175	1259	1008	Up
CARF	ENSG00000138380	protein_coding	0.388616	0.0114182	326	377	329	280	303	260	Up
SYS1	ENSG00000204070	protein_coding	0.388237	7.74936e-05	1233	1855	1538	1128	1516	1117	Up
SNHG17	ENSG00000196756	lncRNA	0.388157	0.000657186	530	935	799	554	755	517	Up
AC020909.1	ENSG00000142530	protein_coding	0.386765	0.0315156	179	234	206	176	193	139	Up
CDK5RAP1	ENSG00000101391	protein_coding	0.38674	1.95256e-05	2051	3040	2501	1947	2444	1781	Up
PLPP6	ENSG00000205808	protein_coding	0.386464	0.0016771	559	538	539	422	567	368	Up
MTR	ENSG00000116984	protein_coding	0.386461	2.91356e-05	3056	4746	4140	3001	3713	2941	Up
ANKRD42	ENSG00000137494	protein_coding	0.385941	0.00123691	447	631	509	366	557	384	Up
TLE6	ENSG00000104953	protein_coding	0.385774	0.00992656	369	410	413	332	368	281	Up
PDK1	ENSG00000152256	protein_coding	0.385119	0.000142514	13565	20223	18323	13703	15565	12773	Up
MTHFD1L	ENSG00000120254	protein_coding	0.384543	6.1668e-06	1246	2010	1819	1181	1739	1213	Up
ETNK2	ENSG00000143845	protein_coding	0.384466	0.0117163	351	502	540	344	442	344	Up
PLK3	ENSG00000173846	protein_coding	0.38432	0.000579528	310	742	643	297	616	453	Up
NPTXR	ENSG00000221890	protein_coding	0.383656	6.53922e-05	1353	1218	1209	1186	1067	864	Up
ID1	ENSG00000125968	protein_coding	0.38357	0.00638809	302	817	622	199	838	475	Up
TEC	ENSG00000135605	protein_coding	0.382741	0.00398377	344	540	503	370	470	298	Up
MARCH11	ENSG00000183654	protein_coding	0.381421	0.00696183	1482	857	986	1111	931	668	Up
AP1AR	ENSG00000138660	protein_coding	0.381384	0.000677202	689	965	822	613	765	644	Up
PIGT	ENSG00000124155	protein_coding	0.380885	3.10219e-05	13924	17570	14990	12146	15624	10646	Up
DGAT2	ENSG00000062282	protein_coding	0.380407	0.0431672	556	429	431	328	467	358	Up
RPP25	ENSG00000178718	protein_coding	0.380292	2.4039e-06	2221	2813	2364	1970	2512	1644	Up
MBNL2	ENSG00000139793	protein_coding	0.380276	5.59708e-05	1338	1932	1762	1279	1580	1245	Up
MTG2	ENSG00000101181	protein_coding	0.379766	1.83598e-05	1805	2210	2054	1687	1861	1441	Up
NECAB3	ENSG00000125967	protein_coding	0.379582	1.92714e-07	3493	4129	3389	3049	3520	2520	Up
SLC40A1	ENSG00000138449	protein_coding	0.378813	1.73531e-05	2862	2853	2841	2306	2747	2013	Up
MCF2L2	ENSG00000053524	protein_coding	0.37847	0.0269073	310	447	381	276	422	246	Up
LDOC1	ENSG00000182195	protein_coding	0.378019	0.00162674	1239	1712	1429	1103	1624	927	Up
NCOA3	ENSG00000124151	protein_coding	0.377899	8.09662e-05	2642	3187	3144	2508	2531	2303	Up
PAN3	ENSG00000152520	protein_coding	0.377306	0.0138144	260	297	262	210	266	201	Up
CREBL2	ENSG00000111269	protein_coding	0.377255	0.000209674	1273	1534	1413	1088	1400	1005	Up
AC022168.1	ENSG00000285543	lncRNA	0.377169	0.0269733	352	327	312	245	318	254	Up
SKP2	ENSG00000145604	protein_coding	0.37704	5.22086e-05	2407	3482	3211	2315	2827	2268	Up
SAMHD1	ENSG00000101347	protein_coding	0.376743	0.00817277	621	736	647	635	540	470	Up
SSH3	ENSG00000172830	protein_coding	0.376486	0.0221862	328	463	447	353	371	285	Up
MT-CO2	ENSG00000198712	protein_coding	0.376085	0.0304421	97823	133803	110080	86543	131964	70676	Up
SMIM14	ENSG00000163683	protein_coding	0.375777	0.00123691	730	680	666	597	640	484	Up
FHOD3	ENSG00000134775	protein_coding	0.375475	1.07671e-05	7349	7731	7375	6775	6455	5321	Up
DEPP1	ENSG00000165507	protein_coding	0.375163	0.00328155	827	867	827	732	760	595	Up
ARL5A	ENSG00000162980	protein_coding	0.374096	0.00052564	1706	1518	1356	1352	1320	1097	Up
ERMP1	ENSG00000099219	protein_coding	0.373227	2.24257e-05	3592	4056	3828	3523	2996	2955	Up
RNF114	ENSG00000124226	protein_coding	0.372726	1.76036e-07	3165	3914	3429	2748	3569	2425	Up
CDH2	ENSG00000170558	protein_coding	0.372666	7.74429e-07	27713	34306	31755	24023	29910	23577	Up
RTF2	ENSG00000022277	protein_coding	0.372115	3.00626e-07	4887	6580	5526	4411	5682	3980	Up
MPP6	ENSG00000105926	protein_coding	0.371689	0.000334362	753	1040	888	660	976	602	Up
SLC35C2	ENSG00000080189	protein_coding	0.371628	6.08935e-06	2196	2462	2171	1912	2268	1517	Up
MRGBP	ENSG00000101189	protein_coding	0.371593	9.63384e-05	997	1222	1110	848	1121	800	Up
ZDHHC20	ENSG00000180776	protein_coding	0.371506	0.00637066	755	1039	949	713	815	724	Up
HM13	ENSG00000101294	protein_coding	0.371363	3.16542e-07	6227	8320	7093	5424	7330	5198	Up
TPD52L2	ENSG00000101150	protein_coding	0.371256	7.55219e-07	8699	12008	10276	7945	10415	7287	Up
UAP1	ENSG00000117143	protein_coding	0.37099	0.000203232	733	1402	1139	727	1111	828	Up
SNHG14	ENSG00000224078	lncRNA	0.370923	6.23774e-05	4830	6560	5505	4840	5084	3992	Up
RILPL2	ENSG00000150977	protein_coding	0.370093	0.00901674	381	410	364	300	435	242	Up
C1R	ENSG00000159403	protein_coding	0.369403	0.0362637	234	126	126	189	123	92	Up
CAMSAP3	ENSG00000076826	protein_coding	0.369368	0.0335739	265	356	309	244	324	206	Up
SLC9A7	ENSG00000065923	protein_coding	0.36876	0.010357	506	672	616	506	579	399	Up
KCNN2	ENSG00000080709	protein_coding	0.367936	0.00181321	1644	2051	1780	1238	1985	1357	Up
FAXDC2	ENSG00000170271	protein_coding	0.36784	0.00725071	785	720	649	582	731	480	Up
HERPUD1	ENSG00000051108	protein_coding	0.367335	4.51771e-05	5449	6807	6217	4487	6509	4458	Up
NBR2	ENSG00000198496	lncRNA	0.366711	0.00861111	282	305	295	256	279	201	Up
DHX35	ENSG00000101452	protein_coding	0.366646	0.00268391	692	858	881	687	719	603	Up
GMDS	ENSG00000112699	protein_coding	0.36631	0.0199036	215	322	303	182	317	204	Up
CERS4	ENSG00000090661	protein_coding	0.365677	0.0020386	642	651	576	575	584	407	Up
PDP2	ENSG00000172840	protein_coding	0.365639	0.010419	421	536	496	387	471	349	Up
TMEM135	ENSG00000166575	protein_coding	0.364824	4.73957e-05	1902	2667	2484	1838	2252	1736	Up
XPOT	ENSG00000184575	protein_coding	0.363959	3.55724e-06	4303	5887	5363	4111	4771	3971	Up
ANK1	ENSG00000029534	protein_coding	0.363561	0.00935733	769	1054	900	710	795	736	Up
ZSWIM1	ENSG00000168612	protein_coding	0.362725	0.00459951	386	528	416	344	444	320	Up
ZBTB24	ENSG00000112365	protein_coding	0.362678	0.0161893	276	312	333	241	313	214	Up
RABEPK	ENSG00000136933	protein_coding	0.362578	0.000546795	582	1060	929	517	1027	616	Up
ATRNL1	ENSG00000107518	protein_coding	0.362394	0.0265444	233	247	264	187	223	208	Up
NEDD4	ENSG00000069869	protein_coding	0.362007	0.00125552	837	1273	1094	824	1049	778	Up
WWOX	ENSG00000186153	protein_coding	0.361523	0.0251116	238	331	239	230	286	162	Up
CTNS	ENSG00000040531	protein_coding	0.361034	2.78148e-05	1213	1551	1295	1103	1372	923	Up
SORT1	ENSG00000134243	protein_coding	0.360678	0.000683999	10883	14656	13242	11260	10972	9722	Up
SERINC3	ENSG00000132824	protein_coding	0.360313	1.01712e-05	10719	14150	12172	9774	12099	8986	Up
EFHD2	ENSG00000142634	protein_coding	0.359713	0.0315156	333	451	347	330	353	258	Up
ABRACL	ENSG00000146386	protein_coding	0.358682	0.00596211	312	793	608	278	766	405	Up
SAMD10	ENSG00000130590	protein_coding	0.358154	0.00191453	663	940	766	633	748	586	Up
PDZD2	ENSG00000133401	protein_coding	0.357745	0.00101206	1208	852	1028	1080	691	813	Up
ELOVL4	ENSG00000118402	protein_coding	0.357629	0.00948389	1166	1641	1270	969	1419	1027	Up
DUSP1	ENSG00000120129	protein_coding	0.35749	0.0207971	1384	2618	2191	1512	2065	1431	Up
HAGHL	ENSG00000103253	protein_coding	0.357396	0.0213758	505	612	501	368	616	388	Up
SEC11C	ENSG00000166562	protein_coding	0.356956	0.001786	788	969	802	632	953	586	Up
CALD1	ENSG00000122786	protein_coding	0.356431	2.90602e-05	4262	8855	6774	4069	7782	4684	Up
MDGA2	ENSG00000139915	protein_coding	0.356274	0.00651845	778	947	739	593	840	644	Up
PCYOX1L	ENSG00000145882	protein_coding	0.356139	0.0211988	988	1243	1108	1084	983	727	Up
PHGDH	ENSG00000092621	protein_coding	0.355861	0.00280475	7666	7687	6945	8199	5977	4790	Up
ARFGAP1	ENSG00000101199	protein_coding	0.355605	0.000597075	2671	3922	3402	2645	3152	2471	Up
FLNB	ENSG00000136068	protein_coding	0.354776	0.0398337	2024	6271	5071	2310	4584	3518	Up
GCOM1	ENSG00000137878	protein_coding	0.354564	0.0494518	1781	1234	1218	1673	852	1087	Up
TDRD7	ENSG00000196116	protein_coding	0.354473	0.00808903	471	525	500	433	444	374	Up
ACD	ENSG00000102977	protein_coding	0.354392	0.017077	435	470	425	367	432	320	Up
DNM1	ENSG00000106976	protein_coding	0.354331	0.00875394	482	478	398	390	415	333	Up
CA13	ENSG00000185015	protein_coding	0.354278	0.0349031	241	305	304	200	289	224	Up
SRGAP1	ENSG00000196935	protein_coding	0.354191	0.000492461	1225	1821	1549	1177	1543	1106	Up
GLP1R	ENSG00000112164	protein_coding	0.354005	0.00443914	1441	864	900	1199	726	751	Up
ALG6	ENSG00000088035	protein_coding	0.353598	0.0162394	382	416	381	349	331	304	Up
GLA	ENSG00000102393	protein_coding	0.352334	0.000619594	580	947	774	526	869	544	Up
NAGLU	ENSG00000108784	protein_coding	0.351404	1.70039e-05	2111	3133	2618	2007	2614	1940	Up
MDM2	ENSG00000135679	protein_coding	0.350804	0.0260661	3101	5390	4394	3104	3981	3493	Up
LAMB2	ENSG00000172037	protein_coding	0.350632	2.18467e-05	64306	65039	60967	56807	54252	48653	Up
RAE1	ENSG00000101146	protein_coding	0.350357	1.58825e-06	3891	5203	4550	3483	4780	3250	Up
SUSD5	ENSG00000173705	protein_coding	0.349294	0.0190719	2164	3184	2740	2217	2399	2055	Up
FAM210B	ENSG00000124098	protein_coding	0.348988	0.000142018	2715	4221	3749	2609	3727	2601	Up
TMEM144	ENSG00000164124	protein_coding	0.348961	0.0161893	695	935	785	524	890	636	Up
TBC1D2B	ENSG00000167202	protein_coding	0.348586	0.00154022	633	640	631	582	548	473	Up
CHD6	ENSG00000124177	protein_coding	0.348563	0.00337123	1341	1788	1571	1384	1361	1177	Up
PGAP1	ENSG00000197121	protein_coding	0.348446	0.00514433	580	745	663	573	651	451	Up
EPB41L1	ENSG00000088367	protein_coding	0.348091	0.0208989	538	728	592	501	597	460	Up
PRDX1	ENSG00000117450	protein_coding	0.347891	0.000444471	12367	16695	14115	12334	14401	9636	Up
OAT	ENSG00000065154	protein_coding	0.34748	0.000384281	1393	2592	2237	1338	2267	1576	Up
NAGPA	ENSG00000103174	protein_coding	0.347399	0.00164456	861	1143	844	672	993	741	Up
GADD45B	ENSG00000099860	protein_coding	0.346875	7.02013e-05	2400	2372	2139	2024	2368	1504	Up
DAB2	ENSG00000153071	protein_coding	0.346202	3.20517e-05	1677	2138	1870	1575	1800	1403	Up
ARRB1	ENSG00000137486	protein_coding	0.345698	0.045661	532	613	493	481	495	400	Up
NCOA7	ENSG00000111912	protein_coding	0.34569	0.0447389	185	405	350	126	400	284	Up
RPS21	ENSG00000171858	protein_coding	0.34513	0.0108072	1783	2902	2049	1836	2768	1233	Up
HACL1	ENSG00000131373	protein_coding	0.343942	0.00058714	798	1011	885	799	832	643	Up
CDKN2AIP	ENSG00000168564	protein_coding	0.343671	0.003558	1001	1273	1192	909	1252	785	Up
ATP2B1	ENSG00000070961	protein_coding	0.343149	0.000557818	1834	2645	2169	1641	2194	1742	Up
TMEM35A	ENSG00000126950	protein_coding	0.343016	0.00402503	745	853	778	703	790	533	Up
ACOT8	ENSG00000101473	protein_coding	0.34297	9.68145e-05	2010	2564	2146	1874	2282	1543	Up
ABLIM1	ENSG00000099204	protein_coding	0.342532	0.00111575	41761	52405	47255	40939	43596	34481	Up
TTI1	ENSG00000101407	protein_coding	0.342286	3.65348e-05	1976	2326	2008	1817	1963	1549	Up
HSPBAP1	ENSG00000169087	protein_coding	0.342246	0.0283709	262	308	251	257	266	175	Up
WDR36	ENSG00000134987	protein_coding	0.341364	0.00265709	1428	1829	1598	1261	1627	1220	Up
CLCN7	ENSG00000103249	protein_coding	0.340896	7.05128e-05	4098	5200	4336	3890	4231	3375	Up
ITCH	ENSG00000078747	protein_coding	0.340677	0.00504406	2131	3140	2499	2105	2537	1874	Up
CASP7	ENSG00000165806	protein_coding	0.34066	0.00398929	651	587	554	557	565	402	Up
PFDN4	ENSG00000101132	protein_coding	0.33976	0.00457457	656	936	792	636	913	504	Up
GAA	ENSG00000171298	protein_coding	0.339737	0.000550327	3465	3461	3047	2803	3297	2373	Up
CAMK2D	ENSG00000145349	protein_coding	0.339536	0.000226856	12195	17640	15768	11032	15638	11813	Up
CBFA2T2	ENSG00000078699	protein_coding	0.338974	3.95154e-05	1768	2167	1988	1607	2089	1358	Up
SIPA1L2	ENSG00000116991	protein_coding	0.338924	0.000246718	16204	19526	19021	16574	16122	13518	Up
SS18L1	ENSG00000184402	protein_coding	0.338558	0.0142095	287	389	360	243	398	246	Up
SETDB2	ENSG00000136169	protein_coding	0.338225	0.000195813	1043	1534	1240	1007	1298	918	Up
ZNF521	ENSG00000198795	protein_coding	0.337794	0.000350853	1594	1593	1472	1492	1287	1174	Up
RFT1	ENSG00000163933	protein_coding	0.337735	0.00211651	562	759	603	548	632	449	Up
MIA2	ENSG00000150527	protein_coding	0.337669	0.0139168	643	862	808	610	786	568	Up
GSR	ENSG00000104687	protein_coding	0.337653	0.000458261	3298	4018	3409	2805	3707	2609	Up
SH3RF3	ENSG00000172985	protein_coding	0.337301	0.00562449	401	622	588	380	544	430	Up
FAM20A	ENSG00000108950	protein_coding	0.336679	0.000437038	1637	1367	1300	1404	1283	975	Up
TPST1	ENSG00000169902	protein_coding	0.336147	0.00143361	840	1202	1097	806	1102	752	Up
EDEM2	ENSG00000088298	protein_coding	0.336131	0.000188212	2851	3993	3466	2701	3566	2472	Up
RAB5IF	ENSG00000101084	protein_coding	0.335911	0.000171681	2532	3312	2769	2171	3288	1972	Up
ASIC1	ENSG00000110881	protein_coding	0.335823	0.00283179	858	883	848	882	759	575	Up
GCA	ENSG00000115271	protein_coding	0.333575	0.00371965	596	728	602	524	648	469	Up
VSIG10	ENSG00000176834	protein_coding	0.333335	0.0280089	205	283	289	198	257	201	Up
DNTTIP1	ENSG00000101457	protein_coding	0.332955	0.000278379	1866	2394	2168	1701	2328	1489	Up
LRRC8D	ENSG00000171492	protein_coding	0.331969	0.000219905	1880	1945	1817	1871	1513	1429	Up
KSR1	ENSG00000141068	protein_coding	0.331484	0.0427434	504	726	570	463	615	450	Up
LIN7A	ENSG00000111052	protein_coding	0.331087	0.00900276	460	502	499	411	474	362	Up
LAMA5	ENSG00000130702	protein_coding	0.329754	0.0390124	22553	27820	24303	23748	21448	18069	Up
UQCC1	ENSG00000101019	protein_coding	0.329432	9.40806e-06	5498	7061	6298	4729	6676	4745	Up
LINC00662	ENSG00000261824	lncRNA	0.328312	0.00062668	1749	2251	2090	1432	2178	1615	Up
PACRGL	ENSG00000163138	protein_coding	0.328279	0.0366928	295	363	299	291	333	200	Up
PDIA5	ENSG00000065485	protein_coding	0.328105	0.030789	191	376	279	177	321	220	Up
FLCN	ENSG00000154803	protein_coding	0.327498	0.0120352	380	601	482	380	509	356	Up
IQCJ-SCHIP1	ENSG00000283154	protein_coding	0.32699	0.0204091	316	352	301	264	332	236	Up
FAM228B	ENSG00000219626	protein_coding	0.326274	0.043221	230	256	215	207	249	151	Up
PLPP3	ENSG00000162407	protein_coding	0.326229	0.0164097	769	708	687	575	800	494	Up
GPR180	ENSG00000152749	protein_coding	0.32513	0.0107703	425	696	533	422	556	421	Up
ECHDC2	ENSG00000121310	protein_coding	0.325074	0.0173501	689	509	518	608	507	367	Up
RAB22A	ENSG00000124209	protein_coding	0.324921	0.000222408	1728	2370	1970	1582	2015	1572	Up
DYNC1I1	ENSG00000158560	protein_coding	0.324404	0.0173943	1015	1626	1382	956	1382	1071	Up
TSKU	ENSG00000182704	protein_coding	0.32435	0.00789393	722	1093	962	741	908	699	Up
GLUL	ENSG00000135821	protein_coding	0.324324	8.91481e-05	5269	7130	6191	4960	6260	4639	Up
ERAP1	ENSG00000164307	protein_coding	0.324247	0.0219696	588	710	579	516	589	495	Up
PRDM6	ENSG00000061455	protein_coding	0.323787	0.036777	539	889	762	600	693	542	Up
ACSS2	ENSG00000131069	protein_coding	0.322673	2.85508e-05	5797	6843	6079	5020	6210	4815	Up
ZNF778	ENSG00000170100	protein_coding	0.322408	0.0126436	541	635	657	510	535	515	Up
LRP1	ENSG00000123384	protein_coding	0.322112	0.0333778	2620	4065	3215	2796	3072	2441	Up
CAPN5	ENSG00000149260	protein_coding	0.322009	0.0263524	451	1118	973	504	985	618	Up
SHLD2	ENSG00000122376	protein_coding	0.321809	0.00988102	807	1211	1003	829	1012	725	Up
PCDHA4	ENSG00000204967	protein_coding	0.321204	0.00935232	960	1093	872	840	899	763	Up
BCAS4	ENSG00000124243	protein_coding	0.320939	0.0102215	515	862	658	543	732	466	Up
JPH2	ENSG00000149596	protein_coding	0.32066	0.0158077	22094	29287	26022	22347	24435	18997	Up
SPG21	ENSG00000090487	protein_coding	0.32043	1.20694e-05	4755	5666	5217	4415	5305	3749	Up
SLC38A9	ENSG00000177058	protein_coding	0.320001	0.0041622	433	631	592	422	538	449	Up
GARS	ENSG00000106105	protein_coding	0.3197	1.72399e-05	6458	8545	7739	6228	7445	5768	Up
MDN1	ENSG00000112159	protein_coding	0.319659	0.0388078	1308	1901	1680	1446	1443	1223	Up
GLS	ENSG00000115419	protein_coding	0.318057	0.000511302	6768	10168	8742	6455	8429	6962	Up
DPM1	ENSG00000000419	protein_coding	0.317948	0.00169217	1666	2042	1707	1454	1889	1329	Up
RPN2	ENSG00000118705	protein_coding	0.317421	0.000105806	20692	30521	26783	19461	27906	19572	Up
CBWD1	ENSG00000172785	protein_coding	0.317155	0.00206475	902	996	913	783	955	691	Up
BCL2L1	ENSG00000171552	protein_coding	0.315937	0.00554757	1388	2021	1735	1367	1723	1299	Up
TPD52L1	ENSG00000111907	protein_coding	0.315214	0.000929357	1630	2216	1986	1380	2263	1451	Up
MFAP4	ENSG00000166482	protein_coding	0.314398	0.0101292	1630	780	890	1450	740	671	Up
ZFP30	ENSG00000120784	protein_coding	0.314212	0.042444	300	279	302	266	275	220	Up
AC097448.1	ENSG00000288066	lncRNA	0.314179	0.0210299	529	465	427	466	420	341	Up
CCNYL1	ENSG00000163249	protein_coding	0.31414	0.0190722	494	944	845	506	809	611	Up
PALB2	ENSG00000083093	protein_coding	0.313984	0.0245316	519	693	567	502	559	459	Up
TANGO2	ENSG00000183597	protein_coding	0.313888	0.000374911	1255	1486	1413	1061	1493	1052	Up
RAP1GAP	ENSG00000076864	protein_coding	0.313265	0.0478713	412	415	364	409	362	265	Up
MOCS3	ENSG00000124217	protein_coding	0.31261	0.00186206	922	1215	959	888	1041	741	Up
DIDO1	ENSG00000101191	protein_coding	0.311965	0.000239181	2985	3837	3415	2958	3281	2568	Up
BLCAP	ENSG00000166619	protein_coding	0.311636	0.000241134	5986	7438	6337	5204	7184	4790	Up
KDM1B	ENSG00000165097	protein_coding	0.310943	0.00109171	1374	1511	1477	1268	1303	1183	Up
HERC6	ENSG00000138642	protein_coding	0.310766	0.0364945	560	557	529	442	535	444	Up
TRPM7	ENSG00000092439	protein_coding	0.310415	0.00103451	2462	2917	2773	2387	2467	2155	Up
HEXA	ENSG00000213614	protein_coding	0.309407	3.90753e-05	3820	4442	4042	3382	4231	3066	Up
PHLPP2	ENSG00000040199	protein_coding	0.308771	0.0213758	515	703	697	526	614	500	Up
PPP1R12B	ENSG00000077157	protein_coding	0.308176	3.29699e-05	22673	28224	25614	21449	25199	19449	Up
ZMAT3	ENSG00000172667	protein_coding	0.307446	0.000722154	3560	5490	4871	3374	5174	3501	Up
PKIG	ENSG00000168734	protein_coding	0.30735	0.000663159	5207	6159	5195	5303	5318	3779	Up
PNP	ENSG00000198805	protein_coding	0.306559	0.00817376	420	1140	794	420	925	641	Up
ZDHHC23	ENSG00000184307	protein_coding	0.306332	0.0440835	396	527	477	349	449	410	Up
FAM174B	ENSG00000185442	protein_coding	0.306305	0.00487009	1227	1431	1196	1257	1145	938	Up
NOMO2	ENSG00000185164	protein_coding	0.306176	0.000313652	3860	4080	3909	3551	3750	2976	Up
CMBL	ENSG00000164237	protein_coding	0.306162	0.0302222	285	378	340	271	357	243	Up
ZNF702P	ENSG00000242779	transcribed_processed_pseudogene	0.305861	0.000510175	1797	2636	2502	1676	2475	1842	Up
IDH1	ENSG00000138413	protein_coding	0.304964	9.43897e-05	3924	5978	5278	3782	5428	3899	Up
UBTD1	ENSG00000165886	protein_coding	0.304917	0.0193707	508	861	631	446	783	510	Up
PTPN1	ENSG00000196396	protein_coding	0.304679	0.00153056	2404	3854	3180	2325	3646	2232	Up
HEXB	ENSG00000049860	protein_coding	0.304377	0.000195726	1467	2560	2076	1358	2421	1531	Up
CNNM2	ENSG00000148842	protein_coding	0.303977	0.0238448	399	700	586	342	645	478	Up
KIF16B	ENSG00000089177	protein_coding	0.303922	0.00745335	490	596	617	450	591	437	Up
PLXDC2	ENSG00000120594	protein_coding	0.303727	0.0396429	601	689	657	424	790	520	Up
SLC9A8	ENSG00000197818	protein_coding	0.303488	0.013591	514	630	494	442	544	434	Up
TXN	ENSG00000136810	protein_coding	0.303152	0.00299537	3037	4023	3382	2884	3995	2345	Up
NEO1	ENSG00000067141	protein_coding	0.302913	4.74472e-05	4077	3759	3695	3738	3363	2923	Up
CTSD	ENSG00000117984	protein_coding	0.302432	0.00154022	2871	4154	3187	2912	3489	2432	Up
CYBA	ENSG00000051523	protein_coding	0.302258	0.00152729	3161	4700	3693	3164	4395	2555	Up
SEL1L	ENSG00000071537	protein_coding	0.30083	0.00355636	4272	5286	5155	4590	4172	3937	Up
EPS8L2	ENSG00000177106	protein_coding	0.3007	0.00452597	516	961	852	467	965	604	Up
SLC30A7	ENSG00000162695	protein_coding	0.30034	0.0146724	531	858	702	518	701	579	Up
OSBPL2	ENSG00000130703	protein_coding	0.298755	7.15873e-05	3084	3616	3277	2698	3518	2512	Up
CALCOCO2	ENSG00000136436	protein_coding	0.298268	0.00262347	1093	1383	1232	1042	1225	958	Up
EIF6	ENSG00000242372	protein_coding	0.298233	0.000168979	4576	6320	5233	4260	6047	3847	Up
TXNRD3	ENSG00000197763	protein_coding	0.297534	0.0193192	492	510	530	498	481	362	Up
CORO1C	ENSG00000110880	protein_coding	0.296585	0.00765171	5410	7862	7062	5554	6930	5085	Up
KIAA0930	ENSG00000100364	protein_coding	0.296324	0.00689697	618	893	847	644	792	603	Up
CLCN5	ENSG00000171365	protein_coding	0.295999	0.0443851	652	1183	1014	661	990	784	Up
PIP4K2C	ENSG00000166908	protein_coding	0.29599	0.000334362	2090	2938	2709	2111	2651	1957	Up
SLC26A11	ENSG00000181045	protein_coding	0.294712	0.00405195	1608	2042	1654	1562	1797	1276	Up
FAM241A	ENSG00000174749	protein_coding	0.294585	0.0480361	644	653	620	587	567	516	Up
PCYT2	ENSG00000185813	protein_coding	0.294501	0.000343854	3765	6130	5001	3804	5397	3709	Up
OSBPL6	ENSG00000079156	protein_coding	0.294299	0.0167845	340	524	469	316	480	364	Up
DMD	ENSG00000198947	protein_coding	0.294119	7.61894e-05	3899	4827	4411	3524	4528	3434	Up
GNPDA1	ENSG00000113552	protein_coding	0.293054	8.33883e-05	1928	3065	2568	1847	2860	1901	Up
IKBIP	ENSG00000166130	protein_coding	0.293011	0.0036975	633	1278	1006	646	1171	718	Up
NME3	ENSG00000103024	protein_coding	0.292849	0.00259041	1454	1640	1388	1367	1584	1013	Up
DEPDC5	ENSG00000100150	protein_coding	0.292623	0.0224383	640	638	684	564	651	503	Up
ZBTB2	ENSG00000181472	protein_coding	0.292308	0.00750987	602	767	750	552	735	566	Up
PRAF2	ENSG00000243279	protein_coding	0.292064	0.023112	838	1089	933	799	1088	642	Up
CYB561	ENSG00000008283	protein_coding	0.291981	0.0074633	1127	956	812	997	820	716	Up
GOLM1	ENSG00000135052	protein_coding	0.291957	0.000893019	3574	5162	4510	3516	4603	3402	Up
THNSL1	ENSG00000185875	protein_coding	0.291664	0.0290804	460	523	527	423	496	402	Up
DUSP6	ENSG00000139318	protein_coding	0.291552	0.0147496	1451	2077	1936	1139	2241	1500	Up
KCNK3	ENSG00000171303	protein_coding	0.291274	0.0105739	1170	1828	1492	985	1781	1199	Up
SLC16A10	ENSG00000112394	protein_coding	0.291013	0.00562449	651	835	731	606	766	569	Up
UPRT	ENSG00000094841	protein_coding	0.290999	0.00471619	1351	1672	1498	1128	1764	1122	Up
TCEA2	ENSG00000171703	protein_coding	0.289531	0.00253184	2389	2585	2397	2313	2425	1762	Up
CCDC115	ENSG00000136710	protein_coding	0.289269	0.0215319	736	967	760	682	900	587	Up
EDIL3	ENSG00000164176	protein_coding	0.289161	0.00584779	1058	2358	2099	1024	2224	1538	Up
GALNT10	ENSG00000164574	protein_coding	0.28899	0.0017908	2931	4059	3599	2646	3648	2970	Up
FUT8	ENSG00000033170	protein_coding	0.288723	0.0207722	895	1009	955	804	969	740	Up
NENF	ENSG00000117691	protein_coding	0.288549	0.046185	571	929	739	596	839	527	Up
PRPF6	ENSG00000101161	protein_coding	0.288099	0.001006	6156	8259	7040	5943	7192	5601	Up
HENMT1	ENSG00000162639	protein_coding	0.287554	0.035865	780	766	739	630	813	577	Up
ABCB9	ENSG00000150967	protein_coding	0.287544	0.047989	343	356	335	303	349	258	Up
SNHG18	ENSG00000250786	lncRNA	0.287533	0.00483527	686	864	706	610	852	537	Up
TPD52	ENSG00000076554	protein_coding	0.28737	0.02237	827	1039	953	714	967	793	Up
ZFYVE26	ENSG00000072121	protein_coding	0.287147	0.0344792	1172	1750	1511	1218	1414	1204	Up
CACHD1	ENSG00000158966	protein_coding	0.286671	0.01827	1841	1785	1728	1803	1483	1429	Up
EPHB2	ENSG00000133216	protein_coding	0.28623	0.0086694	941	1409	1134	806	1336	937	Up
IGF2R	ENSG00000197081	protein_coding	0.286046	0.0205792	9902	14078	12838	10327	10944	10594	Up
SPART	ENSG00000133104	protein_coding	0.286028	0.000288578	2187	2653	2401	2020	2468	1877	Up
TRIM3	ENSG00000110171	protein_coding	0.285723	0.016454	476	646	549	447	573	444	Up
ZDHHC13	ENSG00000177054	protein_coding	0.285083	0.00907327	1136	1399	1158	1018	1249	976	Up
SMPDL3A	ENSG00000172594	protein_coding	0.284585	0.0310546	566	648	520	566	517	439	Up
STK10	ENSG00000072786	protein_coding	0.284341	0.0487857	486	867	845	505	797	594	Up
SPSB1	ENSG00000171621	protein_coding	0.284001	0.0308132	418	584	499	451	470	390	Up
ZNF33B	ENSG00000196693	protein_coding	0.283771	0.0213001	944	966	832	822	898	698	Up
DCBLD2	ENSG00000057019	protein_coding	0.283339	0.00351751	21614	24414	22429	21861	20170	18121	Up
SLC8A1	ENSG00000183023	protein_coding	0.283275	0.00107075	14672	16755	14814	13725	14275	12586	Up
UGT3A2	ENSG00000168671	protein_coding	0.283267	0.0280812	381	568	492	354	550	368	Up
TMEM206	ENSG00000065600	protein_coding	0.283162	0.0490354	372	512	405	353	473	312	Up
ZNF761	ENSG00000160336	protein_coding	0.283146	0.0369431	348	415	429	305	408	335	Up
ZNF816	ENSG00000180257	protein_coding	0.282406	0.0416822	361	467	437	314	479	327	Up
COL4A5	ENSG00000188153	protein_coding	0.281944	0.00765171	6863	8098	7753	7154	6718	6039	Up
CTSL	ENSG00000135047	protein_coding	0.281657	0.000230603	3791	5304	4515	3489	5218	3374	Up
RBM39	ENSG00000131051	protein_coding	0.28164	0.000881793	5301	6897	5948	4945	6337	4702	Up
SLC1A3	ENSG00000079215	protein_coding	0.280231	0.00605441	3421	4815	4380	3743	4154	3146	Up
IMPAD1	ENSG00000104331	protein_coding	0.280045	0.00339447	5250	6786	5978	5133	5810	4853	Up
MEIS3	ENSG00000105419	protein_coding	0.280025	0.00262347	1201	1536	1364	1091	1552	1002	Up
NETO2	ENSG00000171208	protein_coding	0.279983	0.00177859	2089	2707	2390	1806	2723	1869	Up
SARS	ENSG00000031698	protein_coding	0.279758	0.00148113	6077	7892	6477	5691	7266	5115	Up
ACOX3	ENSG00000087008	protein_coding	0.279188	0.00043657	3199	3912	3578	2956	3814	2701	Up
LPCAT3	ENSG00000111684	protein_coding	0.278407	0.0125662	881	1087	907	881	961	701	Up
CARMIL1	ENSG00000079691	protein_coding	0.278206	0.0319104	556	670	668	607	587	474	Up
CNKSR2	ENSG00000149970	protein_coding	0.277493	0.0396101	574	711	614	629	627	428	Up
B3GLCT	ENSG00000187676	protein_coding	0.276956	0.0153397	1203	1291	1204	1100	1284	904	Up
ABHD4	ENSG00000100439	protein_coding	0.276081	0.000904563	2279	2557	2335	2262	2297	1797	Up
RCL1	ENSG00000120158	protein_coding	0.276051	0.0155437	593	868	795	614	808	566	Up
LMBR1	ENSG00000105983	protein_coding	0.275592	0.000831963	3480	3930	3637	3396	3516	2856	Up
LANCL1	ENSG00000115365	protein_coding	0.275498	0.000770253	6427	6425	6063	5810	5887	5027	Up
GRK5	ENSG00000198873	protein_coding	0.275106	0.0366887	581	487	474	564	441	371	Up
PPIP5K1	ENSG00000168781	protein_coding	0.274568	0.0398337	364	428	373	346	389	298	Up
TWF1	ENSG00000151239	protein_coding	0.274529	0.031031	954	1727	1507	1013	1495	1131	Up
CREBRF	ENSG00000164463	protein_coding	0.273652	0.0304112	813	1029	888	764	920	731	Up
DLGAP4	ENSG00000080845	protein_coding	0.272871	0.0169669	2396	3370	2669	2246	3249	2031	Up
ZSCAN5A	ENSG00000131848	protein_coding	0.272676	0.0370523	425	513	421	400	471	338	Up
IMPACT	ENSG00000154059	protein_coding	0.272422	0.00836136	973	1155	1080	939	1042	857	Up
PSAP	ENSG00000197746	protein_coding	0.272146	0.000160427	81175	86017	80517	72652	84840	62939	Up
C1orf216	ENSG00000142686	protein_coding	0.271477	0.00233543	1254	1338	1203	1174	1296	917	Up
SPCS3	ENSG00000129128	protein_coding	0.271313	0.0439037	2379	3251	2851	2305	2840	2335	Up
ERLIN1	ENSG00000107566	protein_coding	0.27016	0.0147771	673	1015	816	653	942	628	Up
NFAT5	ENSG00000102908	protein_coding	0.27011	0.0151762	2157	2700	2649	2300	2410	1916	Up
YWHAB	ENSG00000166913	protein_coding	0.269649	0.000561196	11032	15100	12661	10385	14697	9606	Up
TRIQK	ENSG00000205133	protein_coding	0.269244	0.0460538	416	537	450	388	475	381	Up
CTNNBL1	ENSG00000132792	protein_coding	0.269154	0.00510887	1763	2323	2030	1698	2137	1594	Up
ARFRP1	ENSG00000101246	protein_coding	0.269023	0.000857925	2781	3629	3034	2634	3462	2334	Up
KDSR	ENSG00000119537	protein_coding	0.267219	0.00799517	1061	1397	1195	995	1329	935	Up
PIDD1	ENSG00000177595	protein_coding	0.267087	0.0182437	1407	1829	1547	1450	1593	1199	Up
PRKAG1	ENSG00000181929	protein_coding	0.266998	0.00357366	1943	2165	1887	1796	2070	1492	Up
CACNB2	ENSG00000165995	protein_coding	0.26664	0.00884568	2817	3316	2856	2997	2685	2308	Up
LRRN4	ENSG00000125872	protein_coding	0.266484	0.0221394	7773	14021	11757	7569	13036	9059	Up
TPP1	ENSG00000166340	protein_coding	0.266033	0.0016255	3120	4410	3902	2855	4220	3116	Up
PHF20	ENSG00000025293	protein_coding	0.265994	0.00152729	1530	1931	1682	1472	1889	1251	Up
CDKAL1	ENSG00000145996	protein_coding	0.264991	0.0204337	1380	1815	1634	1468	1596	1222	Up
LMCD1	ENSG00000071282	protein_coding	0.264941	0.0197345	820	1647	1254	726	1644	989	Up
NOP14-AS1	ENSG00000249673	lncRNA	0.264882	0.0433782	696	846	708	664	797	552	Up
PAPSS1	ENSG00000138801	protein_coding	0.26422	0.0012029	2764	3757	3229	2344	3759	2666	Up
PTBP3	ENSG00000119314	protein_coding	0.26412	0.0329969	906	1657	1415	1023	1294	1133	Up
LHFPL6	ENSG00000183722	protein_coding	0.264113	0.0032609	3782	3793	3286	3305	3603	2782	Up
ARRDC3	ENSG00000113369	protein_coding	0.263467	0.00569521	2665	3290	2898	2740	2721	2411	Up
TFRC	ENSG00000072274	protein_coding	0.263331	0.00206475	15616	14917	15156	15336	12895	12547	Up
TGFBR2	ENSG00000163513	protein_coding	0.263227	0.0296486	1871	1899	1817	1922	1553	1516	Up
FAM217B	ENSG00000196227	protein_coding	0.263214	0.0006334	2280	2731	2442	2186	2557	1917	Up
EIF2S2	ENSG00000125977	protein_coding	0.263213	0.00292356	1790	2707	2181	1858	2537	1581	Up
ADRM1	ENSG00000130706	protein_coding	0.263008	0.00128126	5015	7027	5790	4963	6621	4368	Up
MMP24OS	ENSG00000126005	protein_coding	0.262752	0.0221262	650	839	714	577	810	586	Up
PPDPF	ENSG00000125534	protein_coding	0.261892	0.0219059	1940	2865	2148	1958	2716	1576	Up
TMTC4	ENSG00000125247	protein_coding	0.261864	0.00328099	2390	2218	2165	2336	2062	1685	Up
GLB1	ENSG00000170266	protein_coding	0.261171	0.000523822	5625	7288	6590	5333	7000	5119	Up
SLC48A1	ENSG00000211584	protein_coding	0.260258	0.0039996	1603	1546	1351	1499	1455	1089	Up
MFSD1	ENSG00000118855	protein_coding	0.260253	0.00466912	2204	2884	2534	2083	2720	2015	Up
PDRG1	ENSG00000088356	protein_coding	0.260245	0.00245588	2677	3406	2890	2609	3126	2287	Up
ACOT7	ENSG00000097021	protein_coding	0.259304	0.00559621	1636	2751	2148	1708	2439	1645	Up
ARL4A	ENSG00000122644	protein_coding	0.258738	0.0183668	760	956	882	671	995	681	Up
ARHGAP42	ENSG00000165895	protein_coding	0.258474	0.015271	3560	4930	4294	3475	4302	3592	Up
IVNS1ABP	ENSG00000116679	protein_coding	0.256876	0.0201791	32934	37790	34742	35387	30919	27813	Up
SPATA18	ENSG00000163071	protein_coding	0.256841	0.0129457	1189	1500	1402	1075	1462	1135	Up
MAN2A1	ENSG00000112893	protein_coding	0.256501	0.0148078	1049	1525	1374	965	1434	1133	Up
B4GALT1	ENSG00000086062	protein_coding	0.25635	0.0206816	860	1201	996	823	1069	839	Up
TTC19	ENSG00000011295	protein_coding	0.256289	0.000616865	3564	3779	3487	3240	3715	2787	Up
MAPRE1	ENSG00000101367	protein_coding	0.256076	0.000651879	9228	12405	10931	9078	11828	8323	Up
ZNF853	ENSG00000236609	protein_coding	0.256039	0.0237995	1194	1344	1290	1203	1268	967	Up
RIC1	ENSG00000107036	protein_coding	0.256037	0.0494295	1452	1835	1797	1474	1684	1370	Up
NELFCD	ENSG00000101158	protein_coding	0.255733	0.00116757	3973	5297	4518	3868	4852	3623	Up
NDRG3	ENSG00000101079	protein_coding	0.254857	0.00308189	4024	4350	3842	3551	4463	3029	Up
MAN2B1	ENSG00000104774	protein_coding	0.254087	0.0283165	1176	1596	1386	1157	1415	1140	Up
PLK2	ENSG00000145632	protein_coding	0.253906	0.0138291	3636	7873	6594	3003	8020	5546	Up
GNS	ENSG00000135677	protein_coding	0.252999	0.00187102	13115	17147	15522	12095	16272	12773	Up
PDGFD	ENSG00000170962	protein_coding	0.252612	0.0221662	6290	5429	5315	6067	4838	4446	Up
PPT1	ENSG00000131238	protein_coding	0.252524	0.00208906	3104	4389	3902	2954	4312	3003	Up
UXS1	ENSG00000115652	protein_coding	0.252389	0.00205885	1835	2733	2372	1710	2698	1855	Up
VAPB	ENSG00000124164	protein_coding	0.252314	0.00312979	3787	4684	4170	3443	4435	3487	Up
TOMM34	ENSG00000025772	protein_coding	0.251044	0.0011781	4583	6303	5256	4431	6089	4061	Up
ATP2C1	ENSG00000017260	protein_coding	0.2505	0.00630639	2937	4551	3845	3056	3917	3110	Up
WDFY2	ENSG00000139668	protein_coding	0.249974	0.0443851	605	589	622	540	644	462	Up
NCALD	ENSG00000104490	protein_coding	0.249592	0.0263524	918	926	851	850	850	727	Up
SLC39A14	ENSG00000104635	protein_coding	0.248225	0.0119077	5051	7218	6325	5097	6279	5261	Up
COQ10A	ENSG00000135469	protein_coding	0.248025	0.0322234	1394	1498	1339	1132	1632	1085	Up
TBC1D4	ENSG00000136111	protein_coding	0.247956	0.00650063	4990	5022	4887	4629	4753	4043	Up
STT3A	ENSG00000134910	protein_coding	0.247625	0.00426444	6038	8004	6988	5897	7332	5679	Up
CORO1B	ENSG00000172725	protein_coding	0.247469	0.0154901	1851	2890	2426	1824	2786	1854	Up
SYT9	ENSG00000170743	protein_coding	0.247157	0.0409723	2448	2220	2038	2704	1764	1663	Up
SLC50A1	ENSG00000169241	protein_coding	0.246754	0.00906654	1056	1439	1224	1030	1424	925	Up
MAGI2	ENSG00000187391	protein_coding	0.246427	0.0239694	723	819	873	674	825	676	Up
PRKX	ENSG00000183943	protein_coding	0.246102	0.0388719	610	955	926	641	961	638	Up
TGIF1	ENSG00000177426	protein_coding	0.246058	0.0278985	1229	1842	1715	1242	1764	1298	Up
PLOD2	ENSG00000152952	protein_coding	0.245556	0.0201363	3646	6068	5217	3827	5211	4233	Up
M6PR	ENSG00000003056	protein_coding	0.245553	0.00824997	4485	6661	5678	4542	6162	4416	Up
PPARGC1B	ENSG00000155846	protein_coding	0.245525	0.0261381	934	1064	901	817	1026	781	Up
DDX31	ENSG00000125485	protein_coding	0.245119	0.0428579	411	647	568	409	608	446	Up
GPCPD1	ENSG00000125772	protein_coding	0.245005	0.0371931	953	1230	1202	927	1192	932	Up
GUF1	ENSG00000151806	protein_coding	0.244886	0.012394	1803	2439	2104	1841	2112	1743	Up
MAN2A2	ENSG00000196547	protein_coding	0.244648	0.00507711	5662	5541	5496	5691	5069	4370	Up
RRP9	ENSG00000114767	protein_coding	0.243504	0.0368062	1171	1840	1335	1153	1634	1126	Up
UNC45A	ENSG00000140553	protein_coding	0.243481	0.00992566	2343	3593	2916	2448	3069	2405	Up
ZNF44	ENSG00000197857	protein_coding	0.243267	0.0465347	670	919	740	609	904	605	Up
ENOX1	ENSG00000120658	protein_coding	0.24258	0.0306392	939	1188	1000	915	1126	796	Up
BLOC1S2	ENSG00000196072	protein_coding	0.242536	0.00725071	1237	1890	1468	1238	1746	1173	Up
F2R	ENSG00000181104	protein_coding	0.242475	0.0400276	782	1630	1476	823	1500	1125	Up
PLS3	ENSG00000102024	protein_coding	0.241904	0.00148236	9688	15454	13703	9471	14533	10971	Up
SMARCA2	ENSG00000080503	protein_coding	0.240884	0.00486919	4181	4316	4184	4393	3800	3332	Up
MAN2B2	ENSG00000013288	protein_coding	0.2403	0.0373704	914	1159	1126	858	1107	927	Up
STT3B	ENSG00000163527	protein_coding	0.239722	0.00344194	9233	11091	10295	8820	10104	8751	Up
LHFPL2	ENSG00000145685	protein_coding	0.238877	0.00556215	4991	5163	4800	4548	4789	4205	Up
NR1D2	ENSG00000174738	protein_coding	0.238646	0.0149422	1931	1602	1723	1676	1640	1439	Up
ROMO1	ENSG00000125995	protein_coding	0.237743	0.047989	5155	6567	5198	5353	7058	3499	Up
KLF10	ENSG00000155090	protein_coding	0.237721	0.0427307	499	639	604	517	596	466	Up
LARGE1	ENSG00000133424	protein_coding	0.23772	0.0346507	1272	1094	997	1149	1034	872	Up
XPC	ENSG00000154767	protein_coding	0.237281	0.0145742	1217	1617	1342	1244	1472	1074	Up
SEC61A2	ENSG00000065665	protein_coding	0.237243	0.00257087	3382	3873	3483	3291	3709	2778	Up
MADD	ENSG00000110514	protein_coding	0.236529	0.0358188	2285	2476	2117	2220	2076	1940	Up
ALDH5A1	ENSG00000112294	protein_coding	0.236464	0.0247643	1124	1307	1166	1016	1240	1012	Up
PLAAT3	ENSG00000176485	protein_coding	0.236283	0.0481707	790	1171	976	797	1150	736	Up
PLA2G15	ENSG00000103066	protein_coding	0.236213	0.0198666	2269	2657	2208	2020	2593	1901	Up
SLC3A2	ENSG00000168003	protein_coding	0.236134	0.00510318	6814	9835	8423	7178	9207	6350	Up
KIF3B	ENSG00000101350	protein_coding	0.235516	0.0400236	1318	1845	1473	1294	1714	1205	Up
PDPR	ENSG00000090857	protein_coding	0.234547	0.033448	1697	1958	1972	1809	1767	1534	Up
HSDL1	ENSG00000103160	protein_coding	0.234501	0.00713899	3232	4047	3602	2882	4009	3041	Up
USP53	ENSG00000145390	protein_coding	0.23442	0.0248357	2183	2755	2476	2299	2427	1998	Up
LARP6	ENSG00000166173	protein_coding	0.233578	0.0164275	1289	1659	1404	1271	1625	1087	Up
TM7SF3	ENSG00000064115	protein_coding	0.233091	0.00235351	4732	6292	5597	4598	6103	4452	Up
ABCC5	ENSG00000114770	protein_coding	0.231437	0.014667	5292	5501	4957	4950	4976	4416	Up
CLDN12	ENSG00000157224	protein_coding	0.230678	0.018634	1217	1338	1243	1127	1235	1098	Up
IARS	ENSG00000196305	protein_coding	0.229269	0.00946238	13697	17894	16597	13897	15973	13830	Up
ZNF12	ENSG00000164631	protein_coding	0.228877	0.0160806	2033	2402	2035	1986	2176	1748	Up
SPTLC1	ENSG00000090054	protein_coding	0.22875	0.00777521	1826	2346	2080	1724	2277	1717	Up
PIGU	ENSG00000101464	protein_coding	0.228548	0.0292343	1628	1817	1670	1599	1862	1251	Up
LRPPRC	ENSG00000138095	protein_coding	0.228125	0.00725071	5770	7948	7045	5837	7136	5884	Up
MCFD2	ENSG00000180398	protein_coding	0.227494	0.0132897	4833	6717	6330	4919	6163	5141	Up
UGGT1	ENSG00000136731	protein_coding	0.227372	0.0388742	2813	3343	3239	2953	3036	2569	Up
LGMN	ENSG00000100600	protein_coding	0.227244	0.00248095	13932	14828	13762	13404	14823	10863	Up
RBM20	ENSG00000203867	protein_coding	0.226698	0.0426001	5222	6557	5901	5747	5685	4665	Up
SCARB1	ENSG00000073060	protein_coding	0.226656	0.0381891	747	1077	949	734	1051	752	Up
LLGL2	ENSG00000073350	protein_coding	0.226304	0.0492262	4168	5093	4368	4342	4575	3534	Up
ISCU	ENSG00000136003	protein_coding	0.22614	0.0142042	4555	5371	4748	4185	5800	3631	Up
CC2D1A	ENSG00000132024	protein_coding	0.224223	0.0278719	1858	2119	1932	1928	1940	1551	Up
SUMF2	ENSG00000129103	protein_coding	0.22414	0.00979991	2482	3080	2741	2586	2936	2106	Up
ALDH18A1	ENSG00000059573	protein_coding	0.223532	0.0391332	1860	3230	2747	2004	2944	2131	Up
LRRC58	ENSG00000163428	protein_coding	0.223531	0.043446	1088	1562	1353	1210	1354	1083	Up
STK38L	ENSG00000211455	protein_coding	0.223417	0.0120325	3059	4141	3595	2749	4048	3132	Up
HIP1	ENSG00000127946	protein_coding	0.223167	0.0123537	2440	2473	2441	2453	2330	1974	Up
NRP1	ENSG00000099250	protein_coding	0.222981	0.00311558	13111	14549	14117	12729	13942	11622	Up
INTS10	ENSG00000104613	protein_coding	0.222824	0.0182741	1616	2073	1762	1535	2088	1407	Up
CSE1L	ENSG00000124207	protein_coding	0.2227	0.0155638	6601	8862	7829	6893	7859	6469	Up
GMCL1	ENSG00000087338	protein_coding	0.222406	0.0215802	1192	1446	1320	1133	1403	1097	Up
FECH	ENSG00000066926	protein_coding	0.222299	0.00651016	2318	2743	2536	2399	2578	2002	Up
ANXA4	ENSG00000196975	protein_coding	0.221525	0.00751808	2025	2472	2003	1961	2372	1657	Up
ADK	ENSG00000156110	protein_coding	0.221473	0.0279833	1166	1495	1243	1155	1473	977	Up
SLIT3	ENSG00000184347	protein_coding	0.220996	0.0163895	9415	9540	8862	9663	8708	7287	Up
ACSL1	ENSG00000151726	protein_coding	0.22041	0.00683704	2950	2877	2777	2800	2844	2280	Up
MCCC2	ENSG00000131844	protein_coding	0.220243	0.0122186	2909	3212	2873	2892	3003	2382	Up
WDR55	ENSG00000120314	protein_coding	0.220107	0.0335739	1306	2010	1645	1392	1759	1365	Up
CASP6	ENSG00000138794	protein_coding	0.219688	0.0364945	750	988	825	710	998	664	Up
PRMT6	ENSG00000198890	protein_coding	0.219581	0.00361201	3187	3518	3251	3081	3533	2581	Up
PDLIM5	ENSG00000163110	protein_coding	0.219488	0.00576133	28147	36362	32031	28612	34218	25799	Up
RRBP1	ENSG00000125844	protein_coding	0.219472	0.0450339	1469	2915	2419	1588	2890	1743	Up
ZNF160	ENSG00000170949	protein_coding	0.219236	0.0419727	1237	1432	1294	1143	1385	1117	Up
MTAP	ENSG00000099810	protein_coding	0.219178	0.0409358	737	1009	888	744	941	730	Up
NNT	ENSG00000112992	protein_coding	0.218934	0.0040185	19385	20700	20537	18210	20374	17140	Up
PSPH	ENSG00000146733	protein_coding	0.218428	0.0364945	1404	1444	1316	1407	1506	969	Up
RHBDD1	ENSG00000144468	protein_coding	0.218253	0.0450789	806	956	892	788	894	756	Up
ROR2	ENSG00000169071	protein_coding	0.218085	0.0258077	2975	3012	2951	3315	2635	2338	Up
ANK2	ENSG00000145362	protein_coding	0.217349	0.043446	6195	6844	6875	6569	6036	5684	Up
CREG1	ENSG00000143162	protein_coding	0.217285	0.0136941	2203	2948	2523	2293	2847	1948	Up
HMGCL	ENSG00000117305	protein_coding	0.216492	0.0199569	1464	1753	1478	1417	1711	1215	Up
P3H1	ENSG00000117385	protein_coding	0.216221	0.00784481	1676	2921	2409	1664	2943	1866	Up
TPM4	ENSG00000167460	protein_coding	0.215919	0.0182437	6225	14150	11568	6538	13868	8703	Up
FOXRED2	ENSG00000100350	protein_coding	0.215559	0.030238	3160	2774	2706	3070	2701	2225	Up
CLTC	ENSG00000141367	protein_coding	0.215429	0.0478972	22271	31906	29477	23267	28350	24699	Up
WASHC2A	ENSG00000099290	protein_coding	0.213876	0.0121816	2228	3090	2692	2234	2883	2247	Up
SNTA1	ENSG00000101400	protein_coding	0.212583	0.00997966	28641	33380	28792	28812	32082	23276	Up
NDFIP2	ENSG00000102471	protein_coding	0.2121	0.0218152	2707	3250	2739	2683	3027	2325	Up
VCAN	ENSG00000038427	protein_coding	0.212	0.0312174	15837	19860	19107	17749	17443	15102	Up
OSBPL3	ENSG00000070882	protein_coding	0.211727	0.0367316	1152	1627	1500	1205	1505	1215	Up
NIPBL-DT	ENSG00000285967	lncRNA	0.209829	0.0361606	1565	1252	1252	1557	1147	1082	Up
UCP2	ENSG00000175567	protein_coding	0.209675	0.0306392	2405	3360	2831	2370	3477	2172	Up
ATP6V0A1	ENSG00000033627	protein_coding	0.209613	0.0168052	5434	6381	5720	5351	5918	4943	Up
TMEM106B	ENSG00000106460	protein_coding	0.209359	0.0477743	2332	2483	2194	2195	2336	1952	Up
FAF1	ENSG00000185104	protein_coding	0.208838	0.0124924	2475	2885	2603	2480	2744	2154	Up
SLC35F5	ENSG00000115084	protein_coding	0.208689	0.0209814	3691	4508	4122	3723	4197	3460	Up
SNX2	ENSG00000205302	protein_coding	0.207731	0.0341207	6089	8521	7532	5958	8753	5921	Up
PDZRN3	ENSG00000121440	protein_coding	0.207126	0.0321324	5181	5371	4970	4578	5506	4330	Up
GNPTG	ENSG00000090581	protein_coding	0.207046	0.0355322	2131	2133	1898	1964	2264	1537	Up
MTO1	ENSG00000135297	protein_coding	0.20665	0.0266105	1145	1456	1243	1099	1395	1072	Up
SEC61A1	ENSG00000058262	protein_coding	0.206521	0.0215964	14383	20809	18452	15225	19177	14977	Up
ATP13A2	ENSG00000159363	protein_coding	0.206109	0.0490914	3771	4545	4150	4093	4102	3342	Up
CCDC28B	ENSG00000160050	protein_coding	0.205983	0.0471717	1387	1474	1245	1309	1517	1018	Up
SESN1	ENSG00000080546	protein_coding	0.205561	0.0387923	1808	2769	2519	1878	2711	1970	Up
SLC29A1	ENSG00000112759	protein_coding	0.205461	0.0441432	1484	1359	1302	1338	1442	1077	Up
C1GALT1	ENSG00000106392	protein_coding	0.205402	0.0292288	2058	2596	2408	2038	2619	1914	Up
GSDME	ENSG00000105928	protein_coding	0.205218	0.0428579	1252	1747	1555	1232	1784	1226	Up
ST3GAL1	ENSG00000008513	protein_coding	0.205072	0.015845	11108	11609	10707	10044	12196	8918	Up
PLPPR2	ENSG00000105520	protein_coding	0.204771	0.030789	1253	1463	1316	1193	1464	1098	Up
SPATA20	ENSG00000006282	protein_coding	0.204765	0.0155258	4168	4251	3723	4155	4039	3126	Up
P3H4	ENSG00000141696	protein_coding	0.204483	0.0158751	4813	5931	5397	4867	6190	4068	Up
RYK	ENSG00000163785	protein_coding	0.204366	0.035865	2996	3439	3113	2901	3337	2637	Up
SOAT1	ENSG00000057252	protein_coding	0.203287	0.0322196	1837	2880	2622	1922	2904	1982	Up
MED8	ENSG00000159479	protein_coding	0.20323	0.0255234	1782	2334	2144	1731	2499	1639	Up
ACADVL	ENSG00000072778	protein_coding	0.202683	0.0118121	21487	23398	20344	20254	23546	17115	Up
NUCB1	ENSG00000104805	protein_coding	0.202523	0.00776456	9514	11299	9903	9358	11142	8157	Up
OSTM1	ENSG00000081087	protein_coding	0.201692	0.0452848	2905	3755	3355	2674	3725	2937	Up
FBXO22	ENSG00000167196	protein_coding	0.200686	0.0173339	2898	4046	3407	2997	3845	2783	Up
ULK3	ENSG00000140474	protein_coding	0.200251	0.0307542	2985	3361	2750	2983	3192	2331	Up
TSPAN2	ENSG00000134198	protein_coding	0.199516	0.0423912	1496	2161	1884	1454	2191	1537	Up
PTPRD	ENSG00000153707	protein_coding	0.199484	0.0380802	3420	4449	3975	3677	4177	3170	Up
NIPAL3	ENSG00000001461	protein_coding	0.19947	0.0250355	2340	2901	2675	2285	2859	2235	Up
TRPC4AP	ENSG00000100991	protein_coding	0.199426	0.0144585	9295	11569	10354	9502	11173	8423	Up
TM2D2	ENSG00000169490	protein_coding	0.199267	0.0204091	1830	2772	2357	1794	2887	1852	Up
P4HB	ENSG00000185624	protein_coding	0.198818	0.0188638	23138	32215	28220	22667	33625	22171	Up
PKIA	ENSG00000171033	protein_coding	0.198227	0.0222454	6025	7619	6449	6025	7160	5528	Up
CHPT1	ENSG00000111666	protein_coding	0.198042	0.0368541	2094	2284	2186	2146	2255	1746	Up
AGPAT2	ENSG00000169692	protein_coding	0.197988	0.043221	1760	2167	1798	1597	2226	1552	Up
ITGB5	ENSG00000082781	protein_coding	0.197585	0.00962983	19585	20592	18942	19065	19762	16359	Up
SEC24D	ENSG00000150961	protein_coding	0.197174	0.0332146	2063	3337	2942	2092	3187	2458	Up
QPRT	ENSG00000103485	protein_coding	0.197099	0.0235794	13414	15342	13290	13229	15477	10791	Up
CHID1	ENSG00000177830	protein_coding	0.196945	0.0343224	7439	8474	7463	7221	8586	6139	Up
VPS41	ENSG00000006715	protein_coding	0.196273	0.0163327	3092	3819	3557	3036	3973	2813	Up
C12orf49	ENSG00000111412	protein_coding	0.19524	0.0317253	2032	2648	2524	2026	2720	1997	Up
EDA2R	ENSG00000131080	protein_coding	0.195068	0.0385264	1255	2000	1783	1351	1893	1429	Up
MARS	ENSG00000166986	protein_coding	0.194839	0.0124726	13416	14979	13774	13644	14820	11111	Up
GPX1	ENSG00000233276	polymorphic_pseudogene	0.194793	0.0247744	8081	12536	10085	8201	13284	7638	Up
ALDH1B1	ENSG00000137124	protein_coding	0.193135	0.0486389	1270	2231	1966	1267	2346	1520	Up
GPX4	ENSG00000167468	protein_coding	0.191887	0.0346783	8644	10608	8959	8264	11676	6959	Up
EPB41L3	ENSG00000082397	protein_coding	0.191862	0.025532	8805	11806	10607	9019	11210	8921	Up
TMEM184C	ENSG00000164168	protein_coding	0.191022	0.0239279	3155	4029	3608	3193	3911	3008	Up
MAN1B1	ENSG00000177239	protein_coding	0.189775	0.0180549	2988	3793	3520	3026	3763	2874	Up
PCYOX1	ENSG00000116005	protein_coding	0.189554	0.0370443	6715	8906	7750	7241	8213	6415	Up
IDH3A	ENSG00000166411	protein_coding	0.189015	0.019668	7428	8155	7622	7030	8208	6569	Up
ARHGAP5	ENSG00000100852	protein_coding	0.187341	0.0450339	4912	5499	4940	5116	5069	4243	Up
ATP6V1A	ENSG00000114573	protein_coding	0.185633	0.0376754	3058	4179	3747	3031	4060	3221	Up
XBP1	ENSG00000100219	protein_coding	0.185353	0.025266	7197	8384	7492	6902	8815	6142	Up
ILVBL	ENSG00000105135	protein_coding	0.184727	0.0357072	4405	4868	4165	4316	4783	3592	Up
RSAD1	ENSG00000136444	protein_coding	0.183983	0.0436012	1935	2367	2118	2004	2407	1672	Up
CMYA5	ENSG00000164309	protein_coding	0.183292	0.0224811	9406	9619	9055	9335	9565	7632	Up
EIF4G3	ENSG00000075151	protein_coding	0.175088	0.0489033	4161	5326	4915	4338	5145	4126	Up
GADD45A	ENSG00000116717	protein_coding	0.174979	0.0486389	5619	7529	6493	5367	8222	5257	Up
WWTR1	ENSG00000018408	protein_coding	0.170051	0.0463326	4677	5215	4895	4791	4874	4371	Up
HSPA9	ENSG00000113013	protein_coding	0.169701	0.0339236	16644	22188	19795	16914	22450	16468	Up
CDIPT	ENSG00000103502	protein_coding	0.169546	0.04484	4770	5377	4704	4691	5568	3951	Up
RBM38	ENSG00000132819	protein_coding	0.165481	0.0476539	22433	27462	23575	22520	28272	19680	Up
SLC39A6	ENSG00000141424	protein_coding	0.164789	0.0487612	3162	4271	3894	3344	4211	3230	Up
AHCYL1	ENSG00000168710	protein_coding	0.163811	0.0473298	4044	5281	4735	3944	5501	4030	Up
ADD3	ENSG00000148700	protein_coding	0.162451	0.0464025	7685	9108	8399	7969	9188	6972	Up
CCDC141	ENSG00000163492	protein_coding	0.162365	0.0431124	7405	8436	7939	7449	8538	6773	Up
PRMT2	ENSG00000160310	protein_coding	-0.165364	0.0398103	5517	6793	5990	7044	8826	6197	Down
KIF1BP	ENSG00000198954	protein_coding	-0.165434	0.0450789	3776	4848	4226	4747	6279	4454	Down
SEPT6	ENSG00000125354	protein_coding	-0.171031	0.0475712	2754	3330	2937	3401	4469	3076	Down
GALE	ENSG00000117308	protein_coding	-0.174326	0.0448845	2564	3331	2804	3244	4444	2902	Down
BPTF	ENSG00000171634	protein_coding	-0.17492	0.0450789	2013	2658	2223	2695	3369	2293	Down
CELF2	ENSG00000048740	protein_coding	-0.175593	0.0381588	7596	9699	8439	10188	12039	8881	Down
OAZ2	ENSG00000180304	protein_coding	-0.180037	0.0362806	9005	9640	8355	11206	12519	9142	Down
RRM1	ENSG00000167325	protein_coding	-0.181565	0.0470267	3050	3317	3130	3930	4194	3410	Down
HNRNPA2B1	ENSG00000122566	protein_coding	-0.182424	0.0494518	24233	30917	26338	32347	38785	27963	Down
SYNGR2	ENSG00000108639	protein_coding	-0.182619	0.0309636	14026	13431	11749	17921	17964	12229	Down
SEPT10	ENSG00000186522	protein_coding	-0.184743	0.0455873	1984	2318	2114	2514	2957	2337	Down
ADH5	ENSG00000197894	protein_coding	-0.184965	0.0264734	8873	11449	10077	11635	14934	10536	Down
RTN3	ENSG00000133318	protein_coding	-0.185997	0.0187102	4842	5122	4861	6119	6778	5210	Down
GUCY1A1	ENSG00000164116	protein_coding	-0.187354	0.0348424	9124	9698	8675	12607	11270	9692	Down
ZC3H13	ENSG00000123200	protein_coding	-0.187844	0.0450339	2159	2796	2388	2902	3778	2358	Down
ZNF512	ENSG00000243943	protein_coding	-0.189351	0.0498665	1217	1359	1300	1593	1760	1384	Down
PPIL1	ENSG00000137168	protein_coding	-0.190504	0.0290736	2312	2676	2264	2885	3520	2496	Down
CBX5	ENSG00000094916	protein_coding	-0.19071	0.0204091	9064	10011	9436	11894	13270	9819	Down
HNRNPH3	ENSG00000096746	protein_coding	-0.190926	0.0229033	3351	4018	3340	4362	4880	3829	Down
MEF2C	ENSG00000081189	protein_coding	-0.191682	0.0366928	6318	8781	7699	7722	11439	8764	Down
ITGB1	ENSG00000150093	protein_coding	-0.191923	0.0190983	22017	29499	26221	28453	37075	29284	Down
ZWINT	ENSG00000122952	protein_coding	-0.192883	0.0383394	2279	2313	2133	2879	3194	2223	Down
HIF1A	ENSG00000100644	protein_coding	-0.193506	0.0247744	14184	16756	15239	17116	22176	17320	Down
CLK3	ENSG00000179335	protein_coding	-0.193513	0.02077	1795	2203	2009	2315	2958	2109	Down
PDPK1	ENSG00000140992	protein_coding	-0.19415	0.0341954	1786	2114	1755	2213	2833	1924	Down
SMC3	ENSG00000108055	protein_coding	-0.194362	0.0117016	2931	3489	2911	3857	4451	3164	Down
RPL36AL	ENSG00000165502	protein_coding	-0.194564	0.0423793	3405	4083	3432	4373	6077	3286	Down
FUCA2	ENSG00000001036	protein_coding	-0.194715	0.0279282	2343	2947	2534	2871	4049	2742	Down
RDX	ENSG00000137710	protein_coding	-0.196071	0.029239	4714	6801	5830	5965	8890	6448	Down
SREK1	ENSG00000153914	protein_coding	-0.197115	0.0348253	1617	2048	1842	2068	2795	1931	Down
FNBP1	ENSG00000187239	protein_coding	-0.19801	0.0194763	2188	2907	2402	2851	3731	2642	Down
SNU13	ENSG00000100138	protein_coding	-0.198311	0.0272051	6581	7021	6088	8328	9846	6310	Down
VKORC1L1	ENSG00000196715	protein_coding	-0.198584	0.0484212	1461	1664	1476	1949	2118	1597	Down
RTF1	ENSG00000137815	protein_coding	-0.198614	0.0252944	1333	1744	1356	1764	2248	1465	Down
CCDC88A	ENSG00000115355	protein_coding	-0.200021	0.0317517	1865	2685	2301	2547	3436	2429	Down
WFS1	ENSG00000109501	protein_coding	-0.200365	0.0151165	2299	2929	2488	2885	3937	2722	Down
PMF1	ENSG00000160783	protein_coding	-0.200526	0.0482048	1633	1442	1277	1904	2027	1443	Down
KPNA2	ENSG00000182481	protein_coding	-0.20076	0.0183383	18988	22734	20968	26528	28902	21731	Down
SNRNP70	ENSG00000104852	protein_coding	-0.200806	0.0256189	5837	6853	5821	7542	9337	6100	Down
PNN	ENSG00000100941	protein_coding	-0.201332	0.0385441	1272	1712	1467	1633	2321	1556	Down
SRSF3	ENSG00000112081	protein_coding	-0.202118	0.0289784	8393	9494	8612	10252	13186	9424	Down
CCAR1	ENSG00000060339	protein_coding	-0.20248	0.0227591	3325	4160	3754	4233	5836	3878	Down
TOB2	ENSG00000183864	protein_coding	-0.203019	0.0488787	1605	2542	2040	2125	3224	2261	Down
IQSEC1	ENSG00000144711	protein_coding	-0.204479	0.0371931	3070	2970	2797	3895	3884	3140	Down
RFC2	ENSG00000049541	protein_coding	-0.20483	0.0407756	1083	1220	1051	1412	1596	1149	Down
SERTAD2	ENSG00000179833	protein_coding	-0.205066	0.0483899	1250	1507	1313	1619	1922	1486	Down
SLTM	ENSG00000137776	protein_coding	-0.205872	0.0230302	1558	1958	1704	1949	2700	1842	Down
DUSP3	ENSG00000108861	protein_coding	-0.206178	0.00669828	10530	14197	12269	13387	18448	13887	Down
GPR161	ENSG00000143147	protein_coding	-0.206305	0.0352472	1463	1910	1674	1943	2499	1798	Down
RPL23AP82	ENSG00000184319	transcribed_unprocessed_pseudogene	-0.20768	0.0468977	840	1160	985	1055	1537	1108	Down
CCNI	ENSG00000118816	protein_coding	-0.207966	0.0114182	5590	7309	6329	7589	9487	6725	Down
HIGD2A	ENSG00000146066	protein_coding	-0.208331	0.0229823	5457	6361	5444	6862	9174	5637	Down
LIMS1	ENSG00000169756	protein_coding	-0.208545	0.0411243	837	1477	1198	1044	2084	1265	Down
TRIM5	ENSG00000132256	protein_coding	-0.20877	0.0279458	1136	1350	1167	1447	1749	1330	Down
MITF	ENSG00000187098	protein_coding	-0.20904	0.017106	4387	4496	4191	5670	6103	4484	Down
ACTN2	ENSG00000077522	protein_coding	-0.209072	0.00699792	107168	118199	109866	137175	158615	120390	Down
CALM3	ENSG00000160014	protein_coding	-0.209307	0.0042612	8538	9342	8351	10962	12447	9183	Down
MECP2	ENSG00000169057	protein_coding	-0.209739	0.031667	1165	1250	1130	1531	1593	1271	Down
CRISPLD1	ENSG00000121005	protein_coding	-0.209916	0.0366693	1845	2595	2374	2531	3188	2645	Down
SELENOW	ENSG00000178980	protein_coding	-0.210128	0.0278072	26889	28416	24545	34115	41001	25340	Down
CENPT	ENSG00000102901	protein_coding	-0.21067	0.0280937	1501	1980	1760	1932	2729	1869	Down
MAP3K20	ENSG00000091436	protein_coding	-0.210851	0.0142095	8299	8585	7828	10574	11239	8851	Down
EIF5B	ENSG00000158417	protein_coding	-0.2111	0.0143154	2062	3126	2614	2836	4251	2635	Down
RHOBTB3	ENSG00000164292	protein_coding	-0.211288	0.00773098	5790	9379	7843	7212	12505	8907	Down
DCAF5	ENSG00000139990	protein_coding	-0.211292	0.00456216	5134	5708	5522	6670	7751	5913	Down
S1PR1	ENSG00000170989	protein_coding	-0.212396	0.0161262	7689	9150	8452	10369	12096	8961	Down
OXCT1	ENSG00000083720	protein_coding	-0.212966	0.0242911	5774	8177	7287	7353	10769	8232	Down
ENSA	ENSG00000143420	protein_coding	-0.213008	0.00801909	3835	4313	3820	4872	5837	4210	Down
TNNI1	ENSG00000159173	protein_coding	-0.213269	0.0309902	141855	128929	115335	178641	180503	124005	Down
PRDM2	ENSG00000116731	protein_coding	-0.21332	0.0230996	1303	1690	1462	1837	2152	1543	Down
BLMH	ENSG00000108578	protein_coding	-0.213346	0.0210862	1970	2638	2313	2778	3348	2453	Down
HNRNPA3	ENSG00000170144	protein_coding	-0.214362	0.0186863	2270	2946	2393	2964	3799	2704	Down
FOXP4	ENSG00000137166	protein_coding	-0.214705	0.0430366	1456	1688	1383	1727	2249	1669	Down
H2AFV	ENSG00000105968	protein_coding	-0.214711	0.0148051	4082	4279	3898	5146	6019	4184	Down
PPFIBP1	ENSG00000110841	protein_coding	-0.215087	0.037922	1612	2532	2287	2479	3128	2288	Down
IGF2BP3	ENSG00000136231	protein_coding	-0.216287	0.0204695	2105	2700	2575	2886	3819	2518	Down
EFR3A	ENSG00000132294	protein_coding	-0.216575	0.0115426	4904	6006	5802	6214	7917	6637	Down
SF1	ENSG00000168066	protein_coding	-0.216653	0.00464786	4697	5649	4905	6475	7076	5421	Down
CTNNB1	ENSG00000168036	protein_coding	-0.217108	0.0160333	12964	13688	12548	17268	16772	14682	Down
CD151	ENSG00000177697	protein_coding	-0.217413	0.0224811	5774	7446	6337	7464	10207	6849	Down
ACIN1	ENSG00000100813	protein_coding	-0.21754	0.0253943	2011	2378	2099	2466	3330	2330	Down
MKI67	ENSG00000148773	protein_coding	-0.217605	0.0479798	1480	1404	1219	1979	1716	1431	Down
MARK1	ENSG00000116141	protein_coding	-0.217807	0.0301248	1909	2015	1769	2284	2630	2171	Down
CYTH2	ENSG00000105443	protein_coding	-0.217862	0.00700703	2952	3357	3056	3710	4796	3253	Down
RAB9A	ENSG00000123595	protein_coding	-0.218067	0.0384265	845	1104	921	1157	1435	994	Down
DOK4	ENSG00000125170	protein_coding	-0.218086	0.0040215	9379	12603	10652	12104	16701	11944	Down
RIC8B	ENSG00000111785	protein_coding	-0.218236	0.0469284	1062	1251	1019	1343	1591	1222	Down
PJA1	ENSG00000181191	protein_coding	-0.218392	0.0120595	2414	2849	2516	3123	3953	2682	Down
H2AFX	ENSG00000188486	protein_coding	-0.219148	0.0320881	1418	1648	1429	1863	2259	1522	Down
GNG5	ENSG00000174021	protein_coding	-0.219162	0.0232817	3512	4143	3233	4529	6200	3206	Down
FAM160A2	ENSG00000051009	protein_coding	-0.219834	0.0481707	1175	1196	1177	1430	1729	1290	Down
JPT1	ENSG00000189159	protein_coding	-0.220508	0.00965958	4922	7829	6222	7181	10001	6407	Down
BRD3	ENSG00000169925	protein_coding	-0.220562	0.0136726	2884	3320	2914	3788	4352	3263	Down
ZCCHC17	ENSG00000121766	protein_coding	-0.220626	0.0338057	951	1085	857	1175	1518	954	Down
SREBF2	ENSG00000198911	protein_coding	-0.220632	0.0366887	12388	13248	12833	16262	17408	14342	Down
AC006538.1	ENSG00000172009	protein_coding	-0.220726	0.0156172	2029	2352	2173	2636	3206	2363	Down
FUNDC2	ENSG00000165775	protein_coding	-0.220729	0.033827	2905	3255	2728	3504	4635	3046	Down
UBB	ENSG00000170315	protein_coding	-0.221114	0.0317751	9950	10813	9715	12833	15124	10397	Down
LBH	ENSG00000213626	protein_coding	-0.221152	0.0376184	16111	13308	12521	19342	18142	14723	Down
SNRPD3	ENSG00000100028	protein_coding	-0.221647	0.0238448	855	967	896	1123	1341	949	Down
GBE1	ENSG00000114480	protein_coding	-0.221919	0.00437047	3651	4833	4530	4924	6425	4877	Down
RC3H2	ENSG00000056586	protein_coding	-0.222129	0.00600662	4181	5253	4812	5652	6742	5353	Down
ALDH4A1	ENSG00000159423	protein_coding	-0.222565	0.032742	8964	9033	8474	11894	11981	9310	Down
SNRPA1	ENSG00000131876	protein_coding	-0.223564	0.0161508	2078	2713	2396	2715	3787	2550	Down
HMGB1	ENSG00000189403	protein_coding	-0.223984	0.0369795	6899	7107	6224	8834	9834	6815	Down
MRPL52	ENSG00000172590	protein_coding	-0.224074	0.0153899	1710	2416	1836	2338	3405	1848	Down
MPP5	ENSG00000072415	protein_coding	-0.224298	0.0110728	1951	2624	2467	2750	3213	2771	Down
KIAA0895L	ENSG00000196123	protein_coding	-0.224643	0.0200237	1464	1583	1404	1933	2047	1598	Down
UBN1	ENSG00000118900	protein_coding	-0.225418	0.0201331	1865	2459	1990	2586	3064	2248	Down
SLC39A10	ENSG00000196950	protein_coding	-0.225577	0.0369545	1934	2721	2456	2691	3377	2770	Down
SUN1	ENSG00000164828	protein_coding	-0.225734	0.012173	8919	8812	8273	10916	12073	9603	Down
TBC1D22A	ENSG00000054611	protein_coding	-0.225907	0.0144444	1153	1443	1339	1574	2000	1375	Down
YPEL2	ENSG00000175155	protein_coding	-0.226051	0.00294188	2098	2701	2420	2801	3568	2673	Down
H1FX	ENSG00000184897	protein_coding	-0.226213	0.0151013	2505	2268	2037	3267	3110	2219	Down
C11orf24	ENSG00000171067	protein_coding	-0.228428	0.0396429	1360	1888	1473	1595	2646	1760	Down
DGKZ	ENSG00000149091	protein_coding	-0.228927	0.0161508	1330	1778	1560	1830	2318	1704	Down
SHB	ENSG00000107338	protein_coding	-0.229436	0.043221	625	716	591	861	923	653	Down
GNB2	ENSG00000172354	protein_coding	-0.229548	0.00705398	2977	3807	3348	4087	5046	3606	Down
VPS72	ENSG00000163159	protein_coding	-0.229631	0.0087968	1852	2114	1829	2315	2992	2026	Down
MDK	ENSG00000110492	protein_coding	-0.229709	0.00350272	32682	37461	30894	43433	52488	32608	Down
GSN	ENSG00000148180	protein_coding	-0.229739	0.00210602	11005	11628	10848	14169	16215	11854	Down
EMP2	ENSG00000213853	protein_coding	-0.23046	0.0227035	10704	12142	10089	16963	14589	10310	Down
PBX1	ENSG00000185630	protein_coding	-0.231066	0.0207451	1439	1549	1295	1778	2070	1542	Down
CPE	ENSG00000109472	protein_coding	-0.232089	0.0027072	5402	6962	6098	7002	9403	6866	Down
SRSF7	ENSG00000115875	protein_coding	-0.232261	0.0100916	5372	6691	5860	7234	8751	6555	Down
CFAP20	ENSG00000070761	protein_coding	-0.232484	0.0192497	3588	3805	3314	4258	5664	3685	Down
PFDN1	ENSG00000113068	protein_coding	-0.23304	0.00578911	5454	6804	6243	7136	10279	6246	Down
TFCP2	ENSG00000135457	protein_coding	-0.233461	0.0138141	877	1019	897	1134	1414	988	Down
FBXO3	ENSG00000110429	protein_coding	-0.23424	0.0207291	1998	2001	2034	2433	2903	2277	Down
NEXN	ENSG00000162614	protein_coding	-0.234305	0.00388331	5754	7226	5968	7389	10356	6420	Down
SRP14	ENSG00000140319	protein_coding	-0.234354	0.010724	37566	40048	34625	47315	58732	37301	Down
GMNN	ENSG00000112312	protein_coding	-0.234441	0.0188676	1422	1645	1299	1761	2244	1525	Down
SLC35C1	ENSG00000181830	protein_coding	-0.234594	0.045874	626	1025	880	850	1330	992	Down
PGBD1	ENSG00000137338	protein_coding	-0.234723	0.0387485	498	661	561	668	905	604	Down
FASTKD5	ENSG00000215251	protein_coding	-0.23503	0.00593328	2024	2544	2334	2622	3572	2540	Down
ZNF711	ENSG00000147180	protein_coding	-0.235381	0.028876	936	1046	1038	1276	1312	1207	Down
ARMC5	ENSG00000140691	protein_coding	-0.236068	0.036233	932	1094	998	1288	1426	1099	Down
ARMCX6	ENSG00000198960	protein_coding	-0.236492	0.0102728	1458	1877	1550	1840	2662	1717	Down
C4orf3	ENSG00000164096	protein_coding	-0.236639	0.031333	3853	4001	3589	4399	6280	3973	Down
DPCD	ENSG00000166171	protein_coding	-0.237243	0.0241874	991	1298	1071	1265	1921	1126	Down
SMC1A	ENSG00000072501	protein_coding	-0.237713	0.00338458	3954	4124	3792	5496	5199	4319	Down
TRIM2	ENSG00000109654	protein_coding	-0.238361	0.00722399	1936	2178	1969	2661	2815	2221	Down
UBQLN4	ENSG00000160803	protein_coding	-0.239062	0.00981563	1218	1648	1468	1702	2039	1705	Down
GNL3L	ENSG00000130119	protein_coding	-0.239412	0.0182946	1034	1514	1363	1504	1993	1426	Down
POU2F1	ENSG00000143190	protein_coding	-0.239598	0.0382813	603	808	689	786	1150	739	Down
RHBDF1	ENSG00000007384	protein_coding	-0.239671	0.0275522	1561	2209	1888	2120	2859	2151	Down
NASP	ENSG00000132780	protein_coding	-0.239858	0.0011702	3752	4121	3739	5090	5561	4095	Down
HTT	ENSG00000197386	protein_coding	-0.24021	0.0344184	1068	1631	1359	1574	1946	1548	Down
SPRY1	ENSG00000164056	protein_coding	-0.24146	0.00819293	1527	2017	1702	2106	2773	1796	Down
ZMIZ1	ENSG00000108175	protein_coding	-0.241972	0.00355662	3218	3424	3179	4110	4829	3551	Down
RASSF8-AS1	ENSG00000246695	lncRNA	-0.242109	0.0263337	752	695	664	988	968	732	Down
RAP2B	ENSG00000181467	protein_coding	-0.242717	0.0207637	577	907	712	787	1180	811	Down
TDG	ENSG00000139372	protein_coding	-0.242792	0.0336389	1602	2494	1977	2373	3059	2188	Down
MAP2K1	ENSG00000169032	protein_coding	-0.243178	0.00388331	1850	2334	2222	2425	3283	2433	Down
PEX6	ENSG00000124587	protein_coding	-0.243557	0.00874416	1973	2278	2115	2775	2972	2326	Down
H3F3A	ENSG00000163041	protein_coding	-0.243782	0.0167179	6289	6374	5489	8129	9461	5807	Down
LRRC45	ENSG00000169683	protein_coding	-0.243976	0.0295709	482	549	560	671	746	600	Down
NCAPG	ENSG00000109805	protein_coding	-0.244185	0.045874	784	858	782	1042	1098	931	Down
MELK	ENSG00000165304	protein_coding	-0.244223	0.0427434	634	802	710	914	997	802	Down
CDC42EP3	ENSG00000163171	protein_coding	-0.244271	0.0118121	8821	11457	10163	13337	14309	10764	Down
SPDL1	ENSG00000040275	protein_coding	-0.244506	0.0478713	766	919	877	988	1292	976	Down
CRIP2	ENSG00000182809	protein_coding	-0.244724	0.0477303	47177	41139	36152	57536	61550	39826	Down
SDC2	ENSG00000169439	protein_coding	-0.245144	0.00152729	4735	5910	5387	6617	7898	5837	Down
RNF8	ENSG00000112130	protein_coding	-0.245418	0.007172	1718	2260	1801	2086	3235	2087	Down
MRAS	ENSG00000158186	protein_coding	-0.245467	0.000933091	4424	5505	4960	6048	7253	5589	Down
MRPL14	ENSG00000180992	protein_coding	-0.246275	0.033788	2788	2880	2505	3603	4319	2640	Down
VANGL1	ENSG00000173218	protein_coding	-0.246277	0.0121496	810	905	830	1105	1218	919	Down
ZNF692	ENSG00000171163	protein_coding	-0.247092	0.0236764	1138	1305	1145	1504	1944	1175	Down
MRPS11	ENSG00000181991	protein_coding	-0.24724	0.00697901	1914	2408	1978	2382	3529	2203	Down
EFR3B	ENSG00000084710	protein_coding	-0.247532	0.0489033	552	737	693	669	1076	788	Down
PTN	ENSG00000105894	protein_coding	-0.247693	0.0247695	641	891	700	981	1128	736	Down
CUEDC1	ENSG00000180891	protein_coding	-0.24851	0.025013	715	876	732	942	1199	828	Down
NFIC	ENSG00000141905	protein_coding	-0.248646	0.0322995	2348	2205	1791	3016	3010	2085	Down
THOC7	ENSG00000163634	protein_coding	-0.248761	0.0269733	1304	1475	1172	1562	2068	1421	Down
PHF20L1	ENSG00000129292	protein_coding	-0.248799	0.00103631	4285	4930	4399	5630	6810	4951	Down
GPRC5C	ENSG00000170412	protein_coding	-0.249276	0.00473332	2038	2798	2461	2524	4086	2772	Down
UQCRQ	ENSG00000164405	protein_coding	-0.249474	0.0409663	11529	13663	11290	14707	22738	11016	Down
SLC20A2	ENSG00000168575	protein_coding	-0.250165	0.000635286	8111	10486	9381	10884	14141	10620	Down
BZW2	ENSG00000136261	protein_coding	-0.250275	0.00101813	10449	14015	11973	14373	19016	13129	Down
LUC7L3	ENSG00000108848	protein_coding	-0.250983	0.00283651	1493	1768	1480	1953	2488	1647	Down
MASTL	ENSG00000120539	protein_coding	-0.251174	0.0486631	484	595	474	632	792	561	Down
LMO7	ENSG00000136153	protein_coding	-0.251182	0.0029444	8380	9317	8104	10993	11748	10056	Down
IRF2BP2	ENSG00000168264	protein_coding	-0.252161	0.0099604	1178	1445	1235	1606	1878	1433	Down
FGD1	ENSG00000102302	protein_coding	-0.252666	0.0441923	618	777	736	911	1015	783	Down
MCM6	ENSG00000076003	protein_coding	-0.253245	0.00497407	2039	2185	2019	2785	2924	2275	Down
KRT8	ENSG00000170421	protein_coding	-0.253699	0.0148801	55071	108820	85773	81562	140994	91178	Down
PREP	ENSG00000085377	protein_coding	-0.254133	0.000400799	6237	8281	7215	8482	10960	8274	Down
FAM49B	ENSG00000153310	protein_coding	-0.254262	0.00103902	2504	3246	2849	3241	4547	3244	Down
NFKBIZ	ENSG00000144802	protein_coding	-0.255041	0.0165396	588	906	765	844	1196	839	Down
COMMD1	ENSG00000173163	protein_coding	-0.255294	0.00609215	1925	2418	2057	2635	3482	2163	Down
ZNF611	ENSG00000213020	protein_coding	-0.25537	0.00743969	1391	2294	2007	1922	3051	2260	Down
YWHAQ	ENSG00000134308	protein_coding	-0.255458	0.00154768	24594	30078	26308	29505	43656	31210	Down
ATP11A	ENSG00000068650	protein_coding	-0.255943	0.0287791	5266	6272	5360	7686	7375	6469	Down
CNNM4	ENSG00000158158	protein_coding	-0.256215	0.0423763	552	688	671	802	898	733	Down
MRPS28	ENSG00000147586	protein_coding	-0.256279	0.0426128	606	766	667	841	1065	719	Down
LDB3	ENSG00000122367	protein_coding	-0.257027	0.000803058	37943	39716	36017	53137	52742	40189	Down
TNS3	ENSG00000136205	protein_coding	-0.257458	0.0236518	2296	2488	2327	3369	2944	2760	Down
CCDC186	ENSG00000165813	protein_coding	-0.258088	0.0499939	585	656	606	731	987	667	Down
WDR26	ENSG00000162923	protein_coding	-0.258125	0.0139942	770	1081	807	1045	1385	971	Down
TWISTNB	ENSG00000105849	protein_coding	-0.25943	0.0317957	616	980	744	900	1197	880	Down
PXN	ENSG00000089159	protein_coding	-0.259742	0.0156896	3054	3696	3427	4258	5121	3691	Down
CXADR	ENSG00000154639	protein_coding	-0.25993	0.000775818	6364	7546	6398	8581	9937	7541	Down
DYNLT1	ENSG00000146425	protein_coding	-0.260156	0.00428458	7628	8841	7653	9698	13349	8365	Down
GYS1	ENSG00000104812	protein_coding	-0.26079	0.00209128	11451	15111	13369	15683	20660	14941	Down
ATF7IP	ENSG00000171681	protein_coding	-0.261053	0.000722211	3844	4377	4092	5290	5700	4791	Down
TCERG1	ENSG00000113649	protein_coding	-0.261103	0.0020244	2405	3116	2749	3169	4238	3212	Down
ARMCX3	ENSG00000102401	protein_coding	-0.261485	0.00231669	9189	11536	10105	10977	16792	12120	Down
FANCL	ENSG00000115392	protein_coding	-0.261715	0.0230773	983	983	870	1256	1367	1026	Down
LIMCH1	ENSG00000064042	protein_coding	-0.261942	0.024891	717	990	890	938	1315	1075	Down
ATP1B2	ENSG00000129244	protein_coding	-0.261974	0.015357	1726	1368	1257	2140	1922	1522	Down
PIMREG	ENSG00000129195	protein_coding	-0.262385	0.0492529	591	669	516	821	874	597	Down
E2F8	ENSG00000129173	protein_coding	-0.262393	0.0237748	557	1139	942	810	1485	1053	Down
SPEG	ENSG00000072195	protein_coding	-0.262906	0.00125552	4829	5232	4405	6604	6960	5089	Down
MCM7	ENSG00000166508	protein_coding	-0.263183	0.00290437	4826	5334	4460	6415	7183	5251	Down
AFAP1	ENSG00000196526	protein_coding	-0.26656	0.00576133	1837	2019	1881	2402	2647	2336	Down
NLRX1	ENSG00000160703	protein_coding	-0.266875	0.0196981	1265	1355	1256	1645	1726	1604	Down
KIF11	ENSG00000138160	protein_coding	-0.268525	0.0212132	1014	1052	984	1450	1281	1202	Down
SMYD1	ENSG00000115593	protein_coding	-0.269605	0.000502576	31354	35118	31030	42579	45468	37762	Down
MAP7D1	ENSG00000116871	protein_coding	-0.269971	0.00168115	5376	6166	5394	7301	8557	6106	Down
CDC27	ENSG00000004897	protein_coding	-0.270113	0.000340505	2785	3813	3177	3947	5134	3558	Down
AFG3L2	ENSG00000141385	protein_coding	-0.270195	0.00397722	6763	6727	6114	8571	9215	7504	Down
TUBB2A	ENSG00000137267	protein_coding	-0.270211	0.00465074	1773	4329	3323	2633	5862	3507	Down
MYEF2	ENSG00000104177	protein_coding	-0.270531	0.0103579	855	961	892	1209	1237	1048	Down
ITSN1	ENSG00000205726	protein_coding	-0.270983	0.000672915	4800	6886	6092	6836	9613	6530	Down
CD59	ENSG00000085063	protein_coding	-0.271193	0.00123691	4141	4690	4341	5114	7174	4922	Down
TBX3	ENSG00000135111	protein_coding	-0.271288	0.0193745	524	821	673	699	1097	809	Down
WNK2	ENSG00000165238	protein_coding	-0.271333	0.0479316	1047	705	619	1205	1007	809	Down
GINS1	ENSG00000101003	protein_coding	-0.271813	0.0258077	714	770	729	975	1102	799	Down
APBB3	ENSG00000113108	protein_coding	-0.271933	0.0229636	657	808	683	771	1167	858	Down
ZSCAN9	ENSG00000137185	protein_coding	-0.272232	0.047989	565	691	543	688	977	671	Down
ARHGEF2	ENSG00000116584	protein_coding	-0.272432	0.00636457	1342	1554	1505	1856	2193	1651	Down
SOX11	ENSG00000176887	protein_coding	-0.2727	0.0207291	547	810	581	758	1044	702	Down
TNFRSF21	ENSG00000146072	protein_coding	-0.273047	0.0124533	1661	2948	2543	2654	3569	2808	Down
GJC1	ENSG00000182963	protein_coding	-0.27329	0.00458237	1665	1542	1332	2185	1965	1724	Down
CKAP2	ENSG00000136108	protein_coding	-0.273339	0.00125552	2977	3114	2692	3694	4273	3402	Down
CLU	ENSG00000120885	protein_coding	-0.273683	0.000795504	2697	2629	2388	3384	3967	2714	Down
TUBB6	ENSG00000176014	protein_coding	-0.273857	0.00102433	15908	26900	22690	21664	38764	24895	Down
ZNF671	ENSG00000083814	protein_coding	-0.275392	0.0048599	609	710	675	856	989	744	Down
AC241952.1	ENSG00000275131	transcribed_unprocessed_pseudogene	-0.27546	0.00592329	1079	1035	997	1521	1442	1094	Down
RHOA	ENSG00000067560	protein_coding	-0.276008	0.00027139	12127	15522	13623	16946	20932	15608	Down
ATRIP	ENSG00000164053	protein_coding	-0.276314	0.0386165	334	433	364	486	557	422	Down
SMC4	ENSG00000113810	protein_coding	-0.277257	0.00187007	1449	1693	1412	1914	2309	1699	Down
PLBD1	ENSG00000121316	protein_coding	-0.277426	0.0022329	1627	1703	1502	2269	2246	1769	Down
SCAF1	ENSG00000126461	protein_coding	-0.27751	0.0431672	348	435	409	506	665	398	Down
XPO7	ENSG00000130227	protein_coding	-0.277605	0.00187882	3161	3557	3011	4271	4472	3838	Down
NUTF2	ENSG00000102898	protein_coding	-0.277877	0.000265459	4533	6124	5024	6457	8887	5270	Down
IGFBP7	ENSG00000163453	protein_coding	-0.27793	0.0396101	14118	13326	12112	16179	21001	14383	Down
TPM1	ENSG00000140416	protein_coding	-0.278042	0.000482658	207143	254350	217059	271713	377626	242316	Down
SLC4A3	ENSG00000114923	protein_coding	-0.279125	0.00151862	7967	6817	6482	10470	9203	7951	Down
CMC2	ENSG00000103121	protein_coding	-0.279679	0.0119895	2234	2320	2061	2775	3785	2220	Down
GNG12	ENSG00000172380	protein_coding	-0.280615	0.000908916	2699	4546	3728	4058	5835	4205	Down
CSRP2	ENSG00000175183	protein_coding	-0.281106	0.00133124	17794	21773	18981	25062	31366	20496	Down
ACTC1	ENSG00000159251	protein_coding	-0.281454	0.000377803	776023	984818	840228	974150	1471366	980732	Down
DAB2IP	ENSG00000136848	protein_coding	-0.282167	0.0144794	994	1158	1014	1450	1512	1167	Down
IPO8	ENSG00000133704	protein_coding	-0.282328	0.00302749	1178	1475	1226	1590	1827	1612	Down
KANK2	ENSG00000197256	protein_coding	-0.283046	0.00247642	2702	2505	2398	3911	3300	2751	Down
LRIG1	ENSG00000144749	protein_coding	-0.283092	0.0206773	1845	1736	1688	2646	2303	1945	Down
EMSY	ENSG00000158636	protein_coding	-0.28378	0.00180201	1158	1277	1160	1555	1836	1316	Down
KDM6B	ENSG00000132510	protein_coding	-0.285127	0.0487857	493	620	455	700	793	554	Down
MEF2D	ENSG00000116604	protein_coding	-0.285717	0.000743788	1976	2131	1956	2663	3003	2269	Down
SPSB4	ENSG00000175093	protein_coding	-0.28591	0.0348391	1718	1907	1800	2293	2808	2021	Down
DTL	ENSG00000143476	protein_coding	-0.286072	0.0207971	944	792	809	1194	1207	926	Down
PAM	ENSG00000145730	protein_coding	-0.286082	0.00208832	51362	53086	50078	61953	78554	61502	Down
DENND5A	ENSG00000184014	protein_coding	-0.286105	0.000340505	11215	12247	12212	14662	17952	14046	Down
KLHL23	ENSG00000213160	protein_coding	-0.286114	0.00209319	1440	1550	1316	1740	2244	1658	Down
AC027237.1	ENSG00000137807	protein_coding	-0.286115	0.00737751	1497	1927	1675	2349	2304	1951	Down
ARHGEF9	ENSG00000131089	protein_coding	-0.286282	0.0266373	2711	2855	2374	3164	4205	3079	Down
RNF219	ENSG00000152193	protein_coding	-0.286945	0.00216099	1146	1582	1329	1615	2154	1532	Down
TRIP13	ENSG00000071539	protein_coding	-0.287096	0.0195998	729	1077	911	1086	1448	999	Down
GEMIN6	ENSG00000152147	protein_coding	-0.289421	0.0391	489	587	544	718	913	528	Down
WEE1	ENSG00000166483	protein_coding	-0.289601	4.73957e-05	7902	9498	8479	11294	12729	9833	Down
PTPRS	ENSG00000105426	protein_coding	-0.290687	0.0116139	1759	2092	1710	2626	2496	2136	Down
XIRP1	ENSG00000168334	protein_coding	-0.29127	0.00936464	41262	44685	42159	60160	57671	50043	Down
FARP1	ENSG00000152767	protein_coding	-0.29142	0.0010254	3060	4004	3498	4176	5673	4037	Down
MYL12A	ENSG00000101608	protein_coding	-0.292002	0.000535213	16368	22667	19583	23354	32975	21116	Down
RANBP6	ENSG00000137040	protein_coding	-0.292252	0.000976814	3041	3273	3300	3812	4837	3961	Down
FANCI	ENSG00000140525	protein_coding	-0.293013	0.0201742	1220	1413	1330	1877	1833	1486	Down
MEGF6	ENSG00000162591	protein_coding	-0.294295	0.0153867	1124	1452	1380	1717	1773	1646	Down
RAB4A	ENSG00000168118	protein_coding	-0.294393	0.00398377	2167	2523	2349	2618	3979	2750	Down
UBE2S	ENSG00000108106	protein_coding	-0.294849	0.00194824	4330	5065	4372	6087	7133	4963	Down
EPHA7	ENSG00000135333	protein_coding	-0.295432	0.00347129	1901	2128	2027	2472	2932	2544	Down
TMEM51	ENSG00000171729	protein_coding	-0.295597	0.0427434	513	423	441	628	713	484	Down
ARID1A	ENSG00000117713	protein_coding	-0.295652	0.00125943	2941	3992	3318	4378	5322	3749	Down
SHCBP1	ENSG00000171241	protein_coding	-0.295787	0.0165211	935	1092	1075	1425	1420	1215	Down
TGFB3	ENSG00000119699	protein_coding	-0.296396	0.00313768	1154	1406	1192	1611	1947	1389	Down
NHSL1	ENSG00000135540	protein_coding	-0.296547	0.00935733	2233	2372	2054	3244	3080	2444	Down
PPP4R1	ENSG00000154845	protein_coding	-0.296625	0.000730032	2657	3619	3367	4006	4824	3764	Down
FGFR1	ENSG00000077782	protein_coding	-0.296672	7.1482e-05	5259	6064	5265	7124	8501	6259	Down
RAD51C	ENSG00000108384	protein_coding	-0.29686	0.00739825	1115	1064	1113	1422	1704	1230	Down
ZFPM1	ENSG00000179588	protein_coding	-0.296871	0.0310267	398	456	432	513	668	516	Down
DHCR24	ENSG00000116133	protein_coding	-0.297501	0.000442325	4461	5611	5003	6213	7626	5983	Down
RANBP3	ENSG00000031823	protein_coding	-0.29764	0.00537673	685	873	772	1023	1169	875	Down
EXOSC9	ENSG00000123737	protein_coding	-0.297683	0.00913429	797	896	773	1110	1286	874	Down
AZIN1	ENSG00000155096	protein_coding	-0.298281	0.000195442	5681	7738	7234	8593	10124	8248	Down
LRRFIP1	ENSG00000124831	protein_coding	-0.29941	3.10219e-05	6246	7024	6301	8293	10511	7184	Down
TMEM44	ENSG00000145014	protein_coding	-0.299889	0.0145742	810	819	777	1032	1253	904	Down
LPAR3	ENSG00000171517	protein_coding	-0.300076	0.0143459	1268	1040	1081	1646	1629	1208	Down
LRR1	ENSG00000165501	protein_coding	-0.301065	0.022814	518	599	466	680	827	587	Down
SULT1A2	ENSG00000197165	protein_coding	-0.301227	0.0443963	338	287	232	421	449	271	Down
MYADM	ENSG00000179820	protein_coding	-0.30142	0.00207301	8712	12151	9372	11215	16657	12242	Down
PWWP2B	ENSG00000171813	protein_coding	-0.301629	0.0343224	239	282	252	301	427	299	Down
AOPEP	ENSG00000148120	protein_coding	-0.301739	0.000137779	2525	2968	2570	3714	4289	2757	Down
ZNF254	ENSG00000213096	protein_coding	-0.301935	0.0199133	595	648	563	767	858	752	Down
FHL3	ENSG00000183386	protein_coding	-0.30203	0.037647	218	475	346	318	621	417	Down
RMI2	ENSG00000175643	protein_coding	-0.302179	0.0248332	843	687	712	987	1115	861	Down
TNNC1	ENSG00000114854	protein_coding	-0.302886	0.00411185	45843	52409	44885	60073	81131	50735	Down
LRP5	ENSG00000162337	protein_coding	-0.302914	0.00360964	1942	2100	1952	2847	2818	2259	Down
BUD13	ENSG00000137656	protein_coding	-0.303502	0.00565624	648	869	674	899	1143	848	Down
EIF2AK3	ENSG00000172071	protein_coding	-0.303688	0.00629904	458	686	633	690	889	748	Down
PALM2	ENSG00000243444	protein_coding	-0.30425	0.00197007	1384	1981	1650	2167	2574	1860	Down
RARB	ENSG00000077092	protein_coding	-0.304543	0.00402503	925	999	995	1204	1455	1203	Down
STBD1	ENSG00000118804	protein_coding	-0.304613	0.00543267	476	624	612	688	954	632	Down
LMO4	ENSG00000143013	protein_coding	-0.304672	0.0431843	2006	1680	1487	2250	2919	1743	Down
OTUD1	ENSG00000165312	protein_coding	-0.304775	0.00221012	1515	1711	1657	2281	2303	1864	Down
PALM	ENSG00000099864	protein_coding	-0.305143	0.0374482	274	346	280	421	485	294	Down
MTERF2	ENSG00000120832	protein_coding	-0.305371	0.0148034	1007	1056	928	1227	1561	1173	Down
[truncated: 1,047 more rows]

## Sheet: M_vs_control
gene_name	gene_id	gene_type	logFC.M_vs_Control	FDR.M_vs_Control	X4_M	X9_M	X14_M	X1_control	X6_control	X11_control	Change
H3.Y	ENSG00000269466	protein_coding	10.7963	5.91576e-29	32	312	229	0	0	0	Up
AC233724.9	ENSG00000250386	processed_pseudogene	10.5671	2.24905e-10	51	208	120	0	0	0	Up
AC106774.2	ENSG00000249620	processed_pseudogene	9.71016	2.32366e-11	24	119	122	0	0	0	Up
TAF11L12	ENSG00000249156	protein_coding	9.18914	4.25621e-36	18	109	94	0	0	0	Up
TAF11L11	ENSG00000283740	protein_coding	9.05373	1.99305e-37	12	101	97	0	0	0	Up
TRIM53CP	ENSG00000254764	unprocessed_pseudogene	8.48394	1.35794e-14	17	45	52	0	0	0	Up
TRIM43	ENSG00000144015	protein_coding	8.42868	3.766e-16	8	48	65	0	0	0	Up
SLPI	ENSG00000124107	protein_coding	8.36691	1.92661e-15	70	38	26	0	0	0	Up
TRIM49B	ENSG00000182053	protein_coding	8.2483	9.63502e-22	8	61	47	0	0	0	Up
RFPL4B	ENSG00000251258	protein_coding	7.95611	1.03414e-19	8	53	33	0	0	0	Up
PRR9	ENSG00000203783	protein_coding	7.76517	3.25507e-16	19	36	32	0	0	0	Up
TRIM43B	ENSG00000144010	protein_coding	7.7278	2.77355e-16	6	39	38	0	0	0	Up
PRAMEF1	ENSG00000116721	protein_coding	7.70708	1.15294e-08	15	23	21	0	0	0	Up
PRAMEF12	ENSG00000116726	protein_coding	7.46482	7.04161e-08	8	32	27	0	0	0	Up
C3	ENSG00000125730	protein_coding	7.3901	9.41162e-72	353	265	311	1	1	3	Up
TRIM53AP	ENSG00000225581	unprocessed_pseudogene	7.36437	2.60827e-15	3	33	29	0	0	0	Up
PRAMEF14	ENSG00000204481	protein_coding	7.34065	2.56694e-05	18	12	10	0	0	0	Up
TAF11L14	ENSG00000250782	protein_coding	7.33259	3.0539e-13	5	35	23	0	0	0	Up
AC106774.4	ENSG00000268799	protein_coding	7.29891	1.00775e-13	1	28	38	0	0	0	Up
TAF11L13	ENSG00000283776	protein_coding	7.26089	2.03711e-10	4	41	14	0	0	0	Up
UGT2B7	ENSG00000171234	protein_coding	7.24252	1.39534e-11	4	26	25	0	0	0	Up
SSU72P8	ENSG00000230268	protein_coding	7.10424	4.09861e-11	3	27	20	0	0	0	Up
TRIM64B	ENSG00000189253	protein_coding	6.83632	4.90486e-10	2	32	9	0	0	0	Up
SLITRK2	ENSG00000185985	protein_coding	6.77499	1.01216e-09	7	18	20	0	0	0	Up
AP006261.1	ENSG00000286593	lncRNA	6.59964	6.24266e-10	14	12	13	0	0	0	Up
TRIM49C	ENSG00000204449	protein_coding	6.46252	5.50069e-08	2	17	17	0	0	0	Up
SSU72P2	ENSG00000284306	protein_coding	6.43602	5.17069e-08	0	19	17	0	0	0	Up
KDM4E	ENSG00000235268	protein_coding	6.31537	1.39219e-07	1	17	14	0	0	0	Up
APOA2	ENSG00000158874	protein_coding	6.10762	1.24583e-07	0	15	13	0	0	0	Up
ZSCAN4	ENSG00000180532	protein_coding	5.98647	1.24985e-23	18	88	85	0	3	0	Up
SPRR2F	ENSG00000244094	protein_coding	5.86162	2.39791e-06	5	12	6	0	0	0	Up
C9orf64	ENSG00000165118	protein_coding	5.70389	2.64831e-65	128	251	302	3	3	6	Up
SLC22A3	ENSG00000146477	protein_coding	5.56679	3.3257e-65	97	295	274	4	5	5	Up
AP000547.3	ENSG00000283633	lncRNA	5.46396	5.81543e-13	16	20	28	1	0	0	Up
HOXA13	ENSG00000106031	protein_coding	5.2326	3.40806e-23	17	52	61	2	1	0	Up
TRIM49	ENSG00000168930	protein_coding	5.17289	2.68293e-06	8	28	6	0	1	0	Up
TRIM51CP	ENSG00000249910	unprocessed_pseudogene	5.14748	0.00036117	1	8	5	0	0	0	Up
SLC39A2	ENSG00000165794	protein_coding	5.09754	1.05736e-20	15	78	62	1	2	1	Up
SV2B	ENSG00000185518	protein_coding	5.06719	3.86694e-08	18	11	17	1	0	0	Up
TPTEP1	ENSG00000100181	transcribed_unprocessed_pseudogene	4.96479	2.24668e-17	17	38	54	0	3	0	Up
ACTA1	ENSG00000143632	protein_coding	4.90362	8.04307e-23	272	222	281	2	17	8	Up
TNC	ENSG00000041982	protein_coding	4.8978	8.71394e-140	1396	2427	3369	52	112	73	Up
MIR31HG	ENSG00000171889	lncRNA	4.84709	1.04755e-05	10	9	17	0	0	1	Up
CDCP1	ENSG00000163814	protein_coding	4.82778	5.84258e-15	13	58	59	1	3	0	Up
EDNRB	ENSG00000136160	protein_coding	4.72207	5.51095e-18	33	47	61	2	2	1	Up
RSPO2	ENSG00000147655	protein_coding	4.71145	1.68242e-163	275	894	922	14	45	20	Up
TBX18	ENSG00000112837	protein_coding	4.61979	6.49808e-81	187	193	232	6	10	8	Up
HSD17B2	ENSG00000086696	protein_coding	4.59097	1.54482e-06	1	17	18	1	0	0	Up
THBS2	ENSG00000186340	protein_coding	4.57863	5.97706e-47	141	137	145	13	2	2	Up
AC106872.1	ENSG00000236941	processed_pseudogene	4.46738	6.8868e-13	1	35	46	0	2	1	Up
NKAIN4	ENSG00000101198	protein_coding	4.32622	3.72248e-36	193	322	275	16	15	7	Up
AKR1B10	ENSG00000198074	protein_coding	4.31937	1.70568e-09	16	20	11	1	1	0	Up
LINC00968	ENSG00000246430	lncRNA	4.27501	3.32125e-09	14	14	18	1	1	0	Up
VDR	ENSG00000111424	protein_coding	4.26037	1.27061e-11	12	41	28	0	3	1	Up
ADGRF4	ENSG00000153294	protein_coding	4.22983	1.16804e-06	5	13	29	0	1	1	Up
LINC01638	ENSG00000233521	lncRNA	4.20877	2.69423e-09	24	21	15	1	1	1	Up
CAPN6	ENSG00000077274	protein_coding	4.20646	8.50126e-25	196	77	96	17	1	2	Up
SLC22A2	ENSG00000112499	protein_coding	4.11614	1.31495e-07	6	19	17	2	0	0	Up
BDKRB1	ENSG00000100739	protein_coding	4.11602	2.46118e-29	20	92	88	1	6	4	Up
CPNE7	ENSG00000178773	protein_coding	4.11153	6.75543e-66	226	323	364	10	22	20	Up
DIO3	ENSG00000197406	protein_coding	4.0908	2.5952e-06	11	22	20	2	1	0	Up
DPP4	ENSG00000197635	protein_coding	4.05088	1.07518e-67	174	307	330	16	11	20	Up
CCN4	ENSG00000104415	protein_coding	4.02693	9.47144e-18	314	971	1065	39	34	40	Up
ODAPH	ENSG00000174792	protein_coding	4.00989	2.58626e-06	5	22	12	1	0	1	Up
PITX1	ENSG00000069011	protein_coding	4.00628	2.38702e-12	107	528	442	9	37	17	Up
DECR1	ENSG00000104325	protein_coding	4.00548	2.9076e-08	28	13	15	1	0	2	Up
EGFL6	ENSG00000198759	protein_coding	3.99928	5.52694e-63	91	448	367	15	19	18	Up
STK32B	ENSG00000152953	protein_coding	3.96952	8.96404e-62	138	219	250	7	17	14	Up
GABRA2	ENSG00000151834	protein_coding	3.9582	5.98928e-17	15	78	91	4	1	5	Up
TMEM151A	ENSG00000179292	protein_coding	3.94784	3.3566e-25	142	177	122	14	10	4	Up
HOXB-AS3	ENSG00000233101	lncRNA	3.91804	5.00404e-05	9	22	14	0	3	0	Up
LHX2	ENSG00000106689	protein_coding	3.8714	1.16342e-11	30	38	41	3	1	3	Up
PLAC9	ENSG00000189129	protein_coding	3.86399	6.80716e-29	82	100	103	9	6	4	Up
ANKRD20A5P	ENSG00000186481	transcribed_unprocessed_pseudogene	3.8046	5.06409e-24	49	97	93	7	5	4	Up
AC103702.2	ENSG00000272763	lncRNA	3.76397	3.90535e-07	21	28	12	4	0	0	Up
DCN	ENSG00000011465	protein_coding	3.72394	3.51714e-44	198	118	154	17	10	8	Up
TMEM200A	ENSG00000164484	protein_coding	3.71854	2.52534e-92	87	407	419	9	31	26	Up
AFP	ENSG00000081051	protein_coding	3.70678	4.19744e-12	6	34	30	0	4	1	Up
ANXA8L1	ENSG00000264230	protein_coding	3.70338	5.19296e-32	208	215	204	23	15	9	Up
PLEKHH2	ENSG00000152527	protein_coding	3.64938	1.61983e-09	5	35	40	0	5	1	Up
LAYN	ENSG00000204381	protein_coding	3.64915	6.40427e-51	94	260	261	8	26	13	Up
LIN28A	ENSG00000131914	protein_coding	3.63124	1.99106e-49	90	410	433	14	31	23	Up
IL7R	ENSG00000168685	protein_coding	3.61015	2.49978e-19	21	77	68	3	6	4	Up
AL121827.2	ENSG00000275620	lncRNA	3.58372	2.9521e-06	9	9	25	1	0	2	Up
SLITRK4	ENSG00000179542	protein_coding	3.56178	4.38236e-103	326	666	768	40	59	42	Up
PSG4	ENSG00000243137	protein_coding	3.55857	1.14402e-20	21	91	79	5	7	3	Up
BNC2	ENSG00000173068	protein_coding	3.4769	1.07322e-85	293	499	604	33	46	40	Up
LINC01090	ENSG00000231689	lncRNA	3.45642	1.15398e-13	23	33	26	1	3	3	Up
C4BPB	ENSG00000123843	protein_coding	3.44697	3.85684e-08	17	45	18	2	4	1	Up
PAMR1	ENSG00000149090	protein_coding	3.44506	1.21584e-23	52	90	123	6	11	7	Up
CLEC1B	ENSG00000165682	protein_coding	3.44004	1.28229e-11	25	47	32	1	7	2	Up
KLHDC7B	ENSG00000130487	protein_coding	3.43291	5.73591e-05	5	12	8	0	2	0	Up
MME	ENSG00000196549	protein_coding	3.41628	1.14794e-39	821	2051	1929	114	174	119	Up
PLPP2	ENSG00000141934	protein_coding	3.41563	4.48832e-36	122	234	203	10	29	14	Up
C6orf141	ENSG00000197261	protein_coding	3.40191	4.18183e-18	35	61	53	3	10	1	Up
USH1G	ENSG00000182040	protein_coding	3.39319	1.68397e-09	16	25	27	0	2	4	Up
AC097652.1	ENSG00000250658	lncRNA	3.36886	3.89268e-05	15	7	24	1	0	3	Up
CDH1	ENSG00000039068	protein_coding	3.35443	4.96435e-12	19	32	61	1	5	4	Up
L1CAM	ENSG00000198910	protein_coding	3.29034	1.37566e-71	312	739	917	47	81	59	Up
TYRP1	ENSG00000107165	protein_coding	3.28129	2.41582e-30	162	335	296	16	33	33	Up
LRP2	ENSG00000081479	protein_coding	3.27185	4.21937e-72	1103	2766	3520	151	253	286	Up
C17orf51	ENSG00000212719	protein_coding	3.26925	1.36527e-24	60	159	166	12	14	11	Up
LOX	ENSG00000113083	protein_coding	3.25287	4.57033e-47	1998	5135	5798	247	635	399	Up
ARSI	ENSG00000183876	protein_coding	3.23406	3.14609e-08	139	500	475	30	38	25	Up
HOXC8	ENSG00000037965	protein_coding	3.22492	2.42364e-09	15	42	49	6	3	1	Up
ICAM1	ENSG00000090339	protein_coding	3.22475	3.77114e-38	326	276	306	26	39	32	Up
PLA2G7	ENSG00000146070	protein_coding	3.20072	0.000638737	3	12	7	1	1	0	Up
DRD2	ENSG00000149295	protein_coding	3.1991	8.52278e-12	10	59	59	1	6	6	Up
KLRG2	ENSG00000188883	protein_coding	3.18081	6.89162e-11	19	25	34	3	3	2	Up
EGFLAM	ENSG00000164318	protein_coding	3.1602	2.73095e-25	73	380	346	13	42	32	Up
NNMT	ENSG00000166741	protein_coding	3.14891	2.78762e-07	192	397	293	44	18	22	Up
LRRN1	ENSG00000175928	protein_coding	3.14306	3.06402e-58	330	335	420	25	57	40	Up
AC104131.1	ENSG00000213115	processed_pseudogene	3.13452	3.01614e-23	85	99	77	16	9	4	Up
SPP1	ENSG00000118785	protein_coding	3.12095	0.00176385	300	241	226	10	53	45	Up
CD38	ENSG00000004468	protein_coding	3.11324	2.68681e-05	16	8	14	2	2	0	Up
PRKCB	ENSG00000166501	protein_coding	3.10606	5.66942e-41	212	358	364	10	66	38	Up
HOXB6	ENSG00000108511	protein_coding	3.09896	1.97551e-09	33	53	66	2	11	7	Up
TRPM6	ENSG00000119121	protein_coding	3.09892	0.00294883	1	15	24	1	3	0	Up
SERPINE3	ENSG00000253309	protein_coding	3.06776	5.30045e-07	11	18	26	1	4	1	Up
IL34	ENSG00000157368	protein_coding	3.04105	2.30316e-06	12	18	13	2	3	0	Up
KCNQ2	ENSG00000075043	protein_coding	3.0175	3.28444e-20	34	83	64	3	13	6	Up
GREM2	ENSG00000180875	protein_coding	3.01097	4.63458e-16	47	76	82	4	10	12	Up
ITGB4	ENSG00000132470	protein_coding	3.00868	2.88332e-13	52	71	74	8	5	11	Up
ADAM12	ENSG00000148848	protein_coding	2.99237	1.22447e-10	314	500	628	37	76	67	Up
TNFRSF9	ENSG00000049249	protein_coding	2.98758	2.66589e-13	32	63	54	2	12	5	Up
BNC1	ENSG00000169594	protein_coding	2.96969	6.44047e-14	494	872	1222	116	81	87	Up
SLC7A14	ENSG00000013293	protein_coding	2.9693	5.15808e-21	125	240	238	31	22	17	Up
SMOC2	ENSG00000112562	protein_coding	2.96877	2.36407e-82	458	639	742	77	76	72	Up
ACTG2	ENSG00000163017	protein_coding	2.9678	8.92589e-27	701	2156	1944	143	249	153	Up
LINC02086	ENSG00000244649	lncRNA	2.94724	7.71881e-06	5	16	31	1	3	2	Up
ASIC2	ENSG00000108684	protein_coding	2.94272	8.12385e-17	33	47	74	1	12	6	Up
LUM	ENSG00000139329	protein_coding	2.93182	3.50124e-31	2089	3257	3173	309	422	340	Up
GALNTL6	ENSG00000174473	protein_coding	2.93163	2.9223e-08	22	22	19	2	3	3	Up
F2RL2	ENSG00000164220	protein_coding	2.92183	6.26484e-13	85	52	54	5	12	8	Up
AC015522.1	ENSG00000254202	lncRNA	2.91243	6.70218e-15	55	108	107	8	23	6	Up
ANXA8	ENSG00000265190	protein_coding	2.91073	5.68093e-16	362	375	422	76	51	25	Up
CYP2S1	ENSG00000167600	protein_coding	2.90953	1.42322e-23	85	304	336	24	33	27	Up
F2RL1	ENSG00000164251	protein_coding	2.90532	4.43452e-23	116	303	386	24	43	33	Up
UPK3B	ENSG00000276184	protein_coding	2.88538	3.10199e-11	40	65	54	5	8	8	Up
KCNMA1	ENSG00000156113	protein_coding	2.88536	1.15993e-86	838	1383	1347	162	161	135	Up
RUNX1	ENSG00000159216	protein_coding	2.87176	2.74163e-07	19	23	39	2	5	4	Up
PID1	ENSG00000153823	protein_coding	2.85948	5.43689e-41	205	316	327	50	34	28	Up
MCTP2	ENSG00000140563	protein_coding	2.85682	5.75978e-12	38	49	69	2	6	13	Up
RALYL	ENSG00000184672	protein_coding	2.84915	5.41784e-06	17	18	23	3	3	2	Up
ISM2	ENSG00000100593	protein_coding	2.84777	0.000442878	13	17	21	0	5	3	Up
MARCH4	ENSG00000144583	protein_coding	2.84408	4.55728e-76	337	490	583	44	98	54	Up
RASGRF1	ENSG00000058335	protein_coding	2.82448	1.19942e-10	62	23	28	7	5	3	Up
HOXC6	ENSG00000197757	protein_coding	2.80883	3.36766e-08	16	38	27	3	5	3	Up
MLKL	ENSG00000168404	protein_coding	2.79911	1.31995e-07	5	44	43	2	6	4	Up
SERPINE2	ENSG00000135919	protein_coding	2.79899	2.08587e-24	7939	12897	13025	1166	2190	1443	Up
RGL3	ENSG00000205517	protein_coding	2.78096	4.6956e-16	19	69	60	4	12	5	Up
SCUBE1	ENSG00000159307	protein_coding	2.77016	0.000168168	7	9	15	0	0	4	Up
UPK1B	ENSG00000114638	protein_coding	2.76463	7.34058e-18	117	121	98	21	12	15	Up
CXCL6	ENSG00000124875	protein_coding	2.72819	8.71013e-08	16	53	38	5	6	4	Up
FENDRR	ENSG00000268388	lncRNA	2.72101	4.31123e-07	2	36	28	3	3	3	Up
ADRA2A	ENSG00000150594	protein_coding	2.72023	3.5396e-19	40	75	90	7	14	9	Up
TGFBI	ENSG00000120708	protein_coding	2.6905	1.42998e-17	2769	7122	7253	425	1345	887	Up
CYGB	ENSG00000161544	protein_coding	2.67252	9.69609e-16	59	81	115	6	23	12	Up
RASGRF2	ENSG00000113319	protein_coding	2.66755	1.27493e-30	194	429	632	37	71	78	Up
P4HA3	ENSG00000149380	protein_coding	2.65634	4.43243e-45	179	425	404	31	70	56	Up
AKR1B15	ENSG00000227471	protein_coding	2.65549	4.7561e-07	23	23	22	0	10	1	Up
BDKRB2	ENSG00000168398	protein_coding	2.62279	3.5842e-07	19	78	57	11	6	4	Up
ZFP42	ENSG00000179059	protein_coding	2.62104	1.34579e-24	50	210	261	17	35	24	Up
IGF1	ENSG00000017427	protein_coding	2.61575	4.33708e-05	12	19	13	0	5	2	Up
SLC6A15	ENSG00000072041	protein_coding	2.61298	8.21391e-28	68	115	115	7	24	17	Up
THY1	ENSG00000154096	protein_coding	2.59888	1.36597e-12	694	1764	1651	171	217	196	Up
HOXB5	ENSG00000120075	protein_coding	2.5793	2.08421e-09	18	40	36	4	7	4	Up
AC138776.1	ENSG00000286406	transcribed_unprocessed_pseudogene	2.56744	0.00894515	1	11	9	2	1	0	Up
CARD11	ENSG00000198286	protein_coding	2.563	1.60144e-07	94	172	191	26	25	18	Up
GPRIN2	ENSG00000204175	protein_coding	2.55124	5.3417e-12	19	74	65	5	10	10	Up
KRT17	ENSG00000128422	protein_coding	2.54685	0.00149812	17	12	10	0	4	3	Up
DKK1	ENSG00000107984	protein_coding	2.53735	3.05082e-61	938	1924	1763	160	378	251	Up
ARSJ	ENSG00000180801	protein_coding	2.51821	6.81159e-117	817	1341	1500	178	243	191	Up
AC073174.1	ENSG00000285958	lncRNA	2.51657	0.00756917	2	20	26	0	3	5	Up
ITIH3	ENSG00000162267	protein_coding	2.51347	1.25873e-27	144	124	120	24	27	16	Up
PRR5L	ENSG00000135362	protein_coding	2.50954	3.40136e-25	78	166	202	12	49	18	Up
SLC9A3R1	ENSG00000109062	protein_coding	2.50805	4.05048e-36	1466	3249	3189	371	567	341	Up
KCTD4	ENSG00000180332	protein_coding	2.4971	5.33302e-05	16	37	13	3	5	3	Up
CRHBP	ENSG00000145708	protein_coding	2.49172	8.68078e-42	95	410	326	29	70	40	Up
PTPN5	ENSG00000110786	protein_coding	2.48415	6.89899e-05	11	21	14	2	4	2	Up
SMPD3	ENSG00000103056	protein_coding	2.47385	8.16141e-07	28	23	29	4	7	3	Up
PIANP	ENSG00000139200	protein_coding	2.47085	1.05796e-06	16	25	16	1	5	4	Up
AC126177.5	ENSG00000257951	unprocessed_pseudogene	2.4657	4.19934e-10	14	92	54	9	13	4	Up
GFPT2	ENSG00000131459	protein_coding	2.46337	2.14907e-16	305	746	779	64	135	114	Up
HOXB13	ENSG00000159184	protein_coding	2.46181	1.41056e-26	91	189	169	19	38	22	Up
SCG2	ENSG00000171951	protein_coding	2.45481	7.46128e-12	219	241	234	45	43	35	Up
IL11	ENSG00000095752	protein_coding	2.43133	1.26372e-05	23	53	34	1	16	6	Up
MBP	ENSG00000197971	protein_coding	2.4261	4.23141e-13	33	59	47	8	8	9	Up
DAW1	ENSG00000123977	protein_coding	2.42394	3.4682e-05	10	33	24	2	7	3	Up
LPAR1	ENSG00000198121	protein_coding	2.41346	3.12208e-11	28	60	99	9	14	10	Up
MCHR1	ENSG00000128285	protein_coding	2.41145	0.00529285	3	26	11	0	5	2	Up
FBLN5	ENSG00000140092	protein_coding	2.41121	1.20389e-61	490	859	974	106	179	137	Up
CDKN2B	ENSG00000147883	protein_coding	2.40201	5.84323e-28	928	1289	1410	208	281	175	Up
AC006062.1	ENSG00000287171	lncRNA	2.3999	2.98582e-07	14	33	33	2	9	4	Up
ADAM33	ENSG00000149451	protein_coding	2.39759	4.46875e-08	49	62	81	16	12	6	Up
HOXB7	ENSG00000260027	protein_coding	2.39629	2.69423e-09	48	81	52	13	15	6	Up
SPOCD1	ENSG00000134668	protein_coding	2.39182	1.0039e-17	66	281	240	22	56	27	Up
AC092118.1	ENSG00000187185	lncRNA	2.37038	0.000422555	11	11	17	2	1	4	Up
AC006329.1	ENSG00000232445	lncRNA	2.36775	0.000220463	3	20	24	3	2	3	Up
ZNF253	ENSG00000256771	protein_coding	2.3593	0.000850836	26	10	7	2	5	1	Up
PTGES	ENSG00000148344	protein_coding	2.35381	6.15016e-24	116	170	210	30	37	27	Up
CLMP	ENSG00000166250	protein_coding	2.34901	3.11872e-27	48	235	247	8	67	29	Up
KCNJ13	ENSG00000115474	protein_coding	2.34894	0.000166116	11	21	12	4	1	3	Up
UPK3B	ENSG00000243566	protein_coding	2.3455	2.0467e-07	38	43	52	15	4	6	Up
NPY	ENSG00000122585	protein_coding	2.34291	8.21674e-43	415	430	383	97	93	52	Up
CLMN	ENSG00000165959	protein_coding	2.34264	1.33592e-17	62	102	142	9	34	17	Up
PLCE1-AS1	ENSG00000268894	lncRNA	2.32486	4.53785e-12	59	65	50	15	13	6	Up
SAMD5	ENSG00000203727	protein_coding	2.32127	0.000912232	12	10	20	3	3	2	Up
ABCG2	ENSG00000118777	protein_coding	2.31132	5.61864e-16	47	109	104	9	29	14	Up
WT1	ENSG00000184937	protein_coding	2.30962	3.97592e-11	81	100	107	26	14	16	Up
NR2F1-AS1	ENSG00000237187	lncRNA	2.30295	0.00659032	11	15	15	0	6	3	Up
DOK5	ENSG00000101134	protein_coding	2.29581	9.14633e-40	132	462	451	22	115	75	Up
VGLL3	ENSG00000206538	protein_coding	2.29245	8.70972e-21	156	194	238	46	27	40	Up
PODXL	ENSG00000128567	protein_coding	2.28997	3.82523e-26	2778	4728	6282	825	962	795	Up
RBM47	ENSG00000163694	protein_coding	2.28488	8.53486e-16	52	121	177	12	34	23	Up
HOXB9	ENSG00000170689	protein_coding	2.27956	0.000538883	12	18	19	2	6	2	Up
COL25A1	ENSG00000188517	protein_coding	2.26576	1.72711e-35	270	408	569	54	125	76	Up
ODF3B	ENSG00000177989	protein_coding	2.26132	1.37315e-05	11	25	35	5	7	2	Up
TMEM154	ENSG00000170006	protein_coding	2.25788	0.000632707	8	19	32	2	9	1	Up
TBX4	ENSG00000121075	protein_coding	2.23936	0.00056841	5	24	31	1	7	4	Up
PENK	ENSG00000181195	protein_coding	2.23808	3.60216e-14	560	603	621	92	201	105	Up
RAB37	ENSG00000172794	protein_coding	2.22413	6.41229e-07	14	33	29	2	10	4	Up
MYL9	ENSG00000101335	protein_coding	2.2191	1.79665e-232	29333	44482	41727	6360	11263	6953	Up
CDKN2B-AS1	ENSG00000240498	lncRNA	2.21831	0.00231441	4	22	28	2	6	3	Up
SEZ6L	ENSG00000100095	protein_coding	2.21241	0.000446408	9	15	16	3	1	4	Up
NGF	ENSG00000134259	protein_coding	2.20086	2.98625e-10	36	57	49	9	12	9	Up
ACTBL2	ENSG00000169067	protein_coding	2.20055	5.45521e-07	29	39	47	7	18	2	Up
PRELP	ENSG00000188783	protein_coding	2.19483	4.81792e-06	9	29	38	6	7	2	Up
COL4A4	ENSG00000081052	protein_coding	2.19425	4.72449e-14	84	66	85	11	21	18	Up
KHDC1L	ENSG00000256980	protein_coding	2.19409	0.0161762	2	14	5	2	1	1	Up
ELF4	ENSG00000102034	protein_coding	2.18731	1.16441e-45	172	373	430	33	101	76	Up
FCHO1	ENSG00000130475	protein_coding	2.18605	6.31002e-06	15	21	27	3	3	7	Up
AFAP1L2	ENSG00000169129	protein_coding	2.18508	5.52727e-15	873	1543	1678	147	514	321	Up
SPINT1	ENSG00000166145	protein_coding	2.18106	1.75094e-08	238	396	396	84	56	68	Up
TCF21	ENSG00000118526	protein_coding	2.18008	2.71107e-06	5	44	32	1	11	5	Up
PIP5KL1	ENSG00000167103	protein_coding	2.17753	6.03461e-07	13	19	37	2	5	7	Up
TLR2	ENSG00000137462	protein_coding	2.17494	7.01149e-05	10	34	28	7	7	1	Up
LAMA3	ENSG00000053747	protein_coding	2.1737	2.08663e-26	116	178	199	36	45	25	Up
NFE2L3	ENSG00000050344	protein_coding	2.1626	1.46943e-28	170	249	313	52	49	54	Up
RAB27B	ENSG00000041353	protein_coding	2.15853	4.7707e-07	13	29	34	5	5	6	Up
OSMR	ENSG00000145623	protein_coding	2.15365	1.95208e-25	153	280	308	18	108	51	Up
ATCAY	ENSG00000167654	protein_coding	2.1495	0.0176882	2	21	33	4	4	2	Up
EPHB1	ENSG00000154928	protein_coding	2.14893	1.01516e-07	29	51	53	13	10	6	Up
EVA1A	ENSG00000115363	protein_coding	2.1468	9.40988e-55	320	482	461	65	150	74	Up
PDCD1LG2	ENSG00000197646	protein_coding	2.14583	1.41828e-05	19	30	30	5	4	8	Up
BATF3	ENSG00000123685	protein_coding	2.14471	4.5255e-07	11	38	45	3	10	7	Up
SSTR1	ENSG00000139874	protein_coding	2.14411	5.09177e-08	37	64	80	13	12	13	Up
CCDC184	ENSG00000177875	protein_coding	2.13998	5.22184e-38	155	379	334	33	101	59	Up
PRKCD	ENSG00000163932	protein_coding	2.13659	6.15016e-24	110	330	357	37	73	58	Up
CLMAT3	ENSG00000249035	lncRNA	2.13626	1.11043e-05	19	17	40	5	4	7	Up
FUT1	ENSG00000174951	protein_coding	2.13114	1.26937e-17	52	161	169	21	38	22	Up
IL18	ENSG00000150782	protein_coding	2.13017	0.00072733	42	27	47	20	2	4	Up
WNT2B	ENSG00000134245	protein_coding	2.11519	1.65207e-21	121	168	152	35	42	23	Up
ADM2	ENSG00000128165	protein_coding	2.11501	4.61293e-23	77	187	177	26	46	26	Up
NLRC5	ENSG00000140853	protein_coding	2.11361	9.4936e-07	17	37	50	7	7	8	Up
LCP1	ENSG00000136167	protein_coding	2.1094	1.41002e-06	1	64	52	5	16	3	Up
OLR1	ENSG00000173391	protein_coding	2.10407	6.908e-19	118	237	250	35	54	45	Up
ALX1	ENSG00000180318	protein_coding	2.10286	2.09252e-13	48	96	79	19	17	14	Up
ELOVL2	ENSG00000197977	protein_coding	2.10207	1.60788e-06	24	37	56	4	18	6	Up
KCNG1	ENSG00000026559	protein_coding	2.10132	5.57943e-18	213	747	701	76	178	97	Up
RAB3B	ENSG00000169213	protein_coding	2.09849	3.59277e-66	565	865	888	151	220	155	Up
ASPHD1	ENSG00000174939	protein_coding	2.09716	2.15921e-23	119	222	170	17	78	31	Up
CEMIP	ENSG00000103888	protein_coding	2.09248	3.689e-18	2212	2893	3837	611	673	700	Up
MATN1	ENSG00000162510	protein_coding	2.09149	0.0224014	0	13	12	1	4	0	Up
ULBP2	ENSG00000131015	protein_coding	2.09054	5.7638e-07	24	75	35	4	12	14	Up
SLC7A11	ENSG00000151012	protein_coding	2.09001	3.47462e-18	351	391	457	73	93	108	Up
MYO10	ENSG00000145555	protein_coding	2.08652	5.78441e-78	952	1903	2492	224	599	414	Up
GNAZ	ENSG00000128266	protein_coding	2.08384	1.40743e-06	34	88	65	15	10	16	Up
KLHL29	ENSG00000119771	protein_coding	2.08362	8.40521e-20	216	376	501	86	87	65	Up
RHBDF2	ENSG00000129667	protein_coding	2.08255	3.27504e-33	189	325	453	59	89	68	Up
COL8A2	ENSG00000171812	protein_coding	2.08119	0.0113487	5	12	17	5	2	0	Up
NDRG1	ENSG00000104419	protein_coding	2.0803	6.07897e-28	346	603	653	93	153	120	Up
PCDH10	ENSG00000138650	protein_coding	2.07006	5.63446e-56	1758	2056	2525	420	582	473	Up
AP001005.3	ENSG00000282965	lncRNA	2.06632	1.51012e-05	20	20	29	6	7	3	Up
CYP26A1	ENSG00000095596	protein_coding	2.06321	7.98985e-05	14	26	25	3	6	6	Up
RIPOR3	ENSG00000042062	protein_coding	2.05966	5.4492e-13	78	106	125	7	36	32	Up
TNFSF9	ENSG00000125657	protein_coding	2.05798	6.65766e-09	29	47	40	8	9	10	Up
AJAP1	ENSG00000196581	protein_coding	2.05514	0.000761238	12	18	13	4	3	3	Up
ALDH1A3	ENSG00000184254	protein_coding	2.05481	5.09322e-05	19	17	22	1	7	6	Up
AL592424.1	ENSG00000261168	lncRNA	2.04855	0.00725369	16	9	2	1	2	3	Up
PBX4	ENSG00000105717	protein_coding	2.04633	1.81521e-05	15	29	21	8	5	2	Up
GCNT4	ENSG00000176928	protein_coding	2.04584	1.19172e-05	55	59	67	7	25	18	Up
TMEM255A	ENSG00000125355	protein_coding	2.04582	1.88767e-26	159	172	192	38	56	31	Up
KCTD16	ENSG00000183775	protein_coding	2.0454	7.25468e-06	86	115	115	19	34	24	Up
C19orf66	ENSG00000130813	protein_coding	2.04501	3.09525e-17	73	97	96	18	29	17	Up
S1PR5	ENSG00000180739	protein_coding	2.03709	1.84452e-08	41	86	57	10	26	9	Up
AL390957.1	ENSG00000285280	lncRNA	2.03174	0.00300177	6	20	10	4	1	3	Up
CCDC148	ENSG00000153237	protein_coding	2.02685	0.00545316	6	17	33	4	4	5	Up
UBASH3B	ENSG00000154127	protein_coding	2.0261	4.96875e-15	61	149	130	23	31	25	Up
SCG3	ENSG00000104112	protein_coding	2.02593	0.00116689	9	16	16	3	5	2	Up
HSD3B2	ENSG00000203859	protein_coding	2.0133	0.018014	0	17	5	0	3	2	Up
NPTX2	ENSG00000106236	protein_coding	2.00866	0.000722906	35	24	43	2	19	7	Up
WNT7A	ENSG00000154764	protein_coding	2.00478	3.35433e-09	63	104	75	11	28	21	Up
RHEBL1	ENSG00000167550	protein_coding	2.00323	1.69828e-06	28	43	38	10	9	7	Up
STRIT1	ENSG00000240045	protein_coding	1.99923	0.000128503	19	16	21	3	10	1	Up
IQGAP1	ENSG00000140575	protein_coding	1.9958	8.64506e-132	3165	6186	7592	854	1936	1318	Up
MAPK8IP2	ENSG00000008735	protein_coding	1.99565	1.42161e-19	82	198	216	34	44	38	Up
ACTG1P23	ENSG00000230362	processed_pseudogene	1.9951	0.00359715	8	13	17	2	2	5	Up
HAPLN3	ENSG00000140511	protein_coding	1.9921	2.40108e-37	448	1010	968	132	247	201	Up
SH2D5	ENSG00000189410	protein_coding	1.98796	6.30669e-12	47	126	140	9	33	35	Up
AL512283.2	ENSG00000287258	lncRNA	1.9878	0.00180831	13	8	13	5	0	3	Up
CCDC80	ENSG00000091986	protein_coding	1.98595	6.9558e-22	5283	9123	10000	960	3552	2229	Up
CLDN11	ENSG00000013297	protein_coding	1.98474	9.93959e-07	42	68	46	13	18	8	Up
LINC02478	ENSG00000285373	lncRNA	1.98422	0.00163407	20	9	16	5	2	4	Up
KCNIP3	ENSG00000115041	protein_coding	1.98328	1.75845e-10	27	74	75	7	20	16	Up
CORO2A	ENSG00000106789	protein_coding	1.98089	2.03722e-33	138	327	371	37	115	56	Up
TUBB8P12	ENSG00000173213	protein_coding	1.97948	2.26499e-09	47	52	84	12	16	16	Up
SPRN	ENSG00000203772	protein_coding	1.96142	5.4098e-06	9	31	46	4	7	9	Up
BCAT1	ENSG00000060982	protein_coding	1.95862	8.32621e-86	1270	2593	3087	316	747	674	Up
VWA2	ENSG00000165816	protein_coding	1.95296	0.030382	10	10	22	1	10	1	Up
ICOSLG	ENSG00000160223	protein_coding	1.94497	0.000484443	6	25	17	5	7	0	Up
MMP1	ENSG00000196611	protein_coding	1.94355	1.28603e-11	229	492	452	63	106	121	Up
LRRK1	ENSG00000154237	protein_coding	1.93958	0.000404235	17	37	15	2	13	4	Up
SH2D3A	ENSG00000125731	protein_coding	1.93325	9.68598e-06	24	32	37	6	12	6	Up
TRPC4	ENSG00000133107	protein_coding	1.93184	4.77124e-20	93	285	330	43	82	46	Up
ITIH5	ENSG00000123243	protein_coding	1.9293	0.00362034	8	16	11	2	5	2	Up
S100A11	ENSG00000163191	protein_coding	1.92721	4.0616e-79	1541	4179	3174	390	1315	674	Up
CCN3	ENSG00000136999	protein_coding	1.9231	0.000494907	18	24	24	0	13	5	Up
EHD2	ENSG00000024422	protein_coding	1.92247	3.97593e-47	1745	3047	3710	496	1044	647	Up
SYNE4	ENSG00000181392	protein_coding	1.92178	4.99688e-14	82	99	92	19	39	14	Up
AC012512.1	ENSG00000226539	processed_pseudogene	1.91685	0.00409755	29	7	13	2	4	6	Up
ERVH48-1	ENSG00000233056	lncRNA	1.90861	4.37123e-17	61	140	152	23	42	25	Up
COL8A1	ENSG00000144810	protein_coding	1.90141	2.48341e-49	1307	1202	1348	276	469	280	Up
DAAM2	ENSG00000146122	protein_coding	1.89918	3.07861e-30	376	482	666	95	188	122	Up
ST6GALNAC5	ENSG00000117069	protein_coding	1.89824	8.21927e-39	630	956	952	178	281	205	Up
LRRC32	ENSG00000137507	protein_coding	1.89662	5.94006e-09	487	912	949	181	210	183	Up
PYCARD	ENSG00000103490	protein_coding	1.88831	5.60342e-05	32	34	20	6	11	6	Up
ITPR3	ENSG00000096433	protein_coding	1.88768	6.68378e-14	91	76	119	25	21	28	Up
BMP10	ENSG00000163217	protein_coding	1.88694	3.3938e-10	76	100	127	17	28	35	Up
AP1S3	ENSG00000152056	protein_coding	1.88474	1.08059e-15	66	118	127	18	46	19	Up
EPAS1	ENSG00000116016	protein_coding	1.87888	5.64854e-27	1858	3726	4010	476	1194	918	Up
LIMA1	ENSG00000050405	protein_coding	1.87569	1.87051e-62	682	1425	1445	153	542	299	Up
COL11A1	ENSG00000060718	protein_coding	1.87356	1.54387e-45	579	923	1174	163	282	259	Up
AL139005.1	ENSG00000279393	TEC	1.87246	6.53679e-05	2	45	47	6	9	7	Up
ZNF296	ENSG00000170684	protein_coding	1.86982	1.67639e-05	10	60	39	10	8	8	Up
NRXN3	ENSG00000021645	protein_coding	1.86833	7.42286e-13	72	97	158	9	45	35	Up
AL356056.1	ENSG00000229227	lncRNA	1.86585	8.31219e-08	35	45	36	8	17	7	Up
ATP10A	ENSG00000206190	protein_coding	1.86573	0.00349191	8	22	44	3	9	6	Up
KCNE4	ENSG00000152049	protein_coding	1.86521	0.00133633	12	29	33	7	8	4	Up
KCNK12	ENSG00000184261	protein_coding	1.85684	0.000174193	8	26	28	4	6	6	Up
CCDC81	ENSG00000149201	protein_coding	1.85677	1.73832e-12	90	138	110	32	38	21	Up
TACR1	ENSG00000115353	protein_coding	1.85256	0.0144793	10	9	7	0	6	1	Up
HGD	ENSG00000113924	protein_coding	1.85227	0.0386859	27	7	9	2	4	6	Up
GLIPR1	ENSG00000139278	protein_coding	1.85187	6.9952e-18	98	219	201	36	65	38	Up
CDKN2A	ENSG00000147889	protein_coding	1.84693	3.16211e-05	28	30	39	9	14	5	Up
GCNT1	ENSG00000187210	protein_coding	1.84646	9.72554e-24	144	305	301	39	109	61	Up
RFLNA	ENSG00000178882	protein_coding	1.84233	5.66327e-07	19	131	128	16	28	20	Up
MMP10	ENSG00000166670	protein_coding	1.83434	0.000479796	85	35	33	10	24	10	Up
AC022075.1	ENSG00000245648	lncRNA	1.82309	4.16263e-05	33	24	25	4	14	6	Up
TMEM158	ENSG00000249992	protein_coding	1.82301	3.13871e-12	63	126	167	32	39	23	Up
CD40	ENSG00000101017	protein_coding	1.82154	2.94684e-06	21	59	59	6	18	14	Up
AC007319.1	ENSG00000224063	lncRNA	1.81749	0.000825756	23	11	23	1	5	9	Up
DRAM1	ENSG00000136048	protein_coding	1.81683	4.01893e-46	326	534	605	90	180	136	Up
CD81-AS1	ENSG00000238184	lncRNA	1.8095	0.0103691	10	13	6	4	3	1	Up
FXYD5	ENSG00000089327	protein_coding	1.80689	1.20019e-36	340	734	697	77	291	159	Up
KANK3	ENSG00000186994	protein_coding	1.80641	5.35655e-05	38	28	32	4	9	15	Up
FSHR	ENSG00000170820	protein_coding	1.80446	2.67747e-06	52	116	79	23	20	22	Up
TAFA5	ENSG00000219438	protein_coding	1.80347	3.0086e-13	73	133	119	25	46	20	Up
ADAMTS18	ENSG00000140873	protein_coding	1.80236	6.03532e-05	4	68	35	4	13	10	Up
SLCO4A1	ENSG00000101187	protein_coding	1.80075	2.77802e-11	38	114	116	16	36	21	Up
DPP10-AS1	ENSG00000235026	lncRNA	1.79985	0.00741211	9	10	16	2	7	1	Up
GGT5	ENSG00000099998	protein_coding	1.79963	0.000209506	17	43	32	3	17	8	Up
FLT1	ENSG00000102755	protein_coding	1.7967	3.68841e-06	841	3516	3891	427	802	595	Up
MGARP	ENSG00000137463	protein_coding	1.7871	5.73957e-23	235	507	416	110	130	76	Up
KLHDC8A	ENSG00000162873	protein_coding	1.78681	0.00216323	10	32	13	4	11	1	Up
HSD17B6	ENSG00000025423	protein_coding	1.78409	3.07581e-07	27	66	43	10	17	11	Up
TCIM	ENSG00000176907	protein_coding	1.78212	0.0256209	6	18	12	9	0	2	Up
SPON2	ENSG00000159674	protein_coding	1.78083	3.98289e-12	53	152	141	22	45	29	Up
RGMA	ENSG00000182175	protein_coding	1.78049	2.27962e-05	15	30	31	9	7	5	Up
TRIM14	ENSG00000106785	protein_coding	1.77981	6.67624e-11	46	100	116	13	43	20	Up
LY96	ENSG00000154589	protein_coding	1.77965	0.000787367	12	19	15	4	5	4	Up
SLC13A3	ENSG00000158296	protein_coding	1.77858	2.07725e-06	30	68	60	11	19	14	Up
DPP10	ENSG00000175497	protein_coding	1.77722	1.60592e-13	79	72	92	22	26	21	Up
AL355990.2	ENSG00000235526	lncRNA	1.77554	0.000977424	14	16	18	3	8	3	Up
ADAMTS20	ENSG00000173157	protein_coding	1.77176	2.38915e-08	31	53	71	7	19	18	Up
SLC6A17	ENSG00000197106	protein_coding	1.76977	1.00856e-09	73	115	188	25	48	32	Up
PTPRN	ENSG00000054356	protein_coding	1.76812	3.61604e-22	117	386	433	38	154	78	Up
CDH6	ENSG00000113361	protein_coding	1.76765	7.00255e-12	167	180	207	52	55	52	Up
EEF1AKMT3	ENSG00000123427	protein_coding	1.76555	4.21188e-10	76	81	92	16	26	30	Up
DEF6	ENSG00000023892	protein_coding	1.76306	0.00022121	19	24	23	5	9	5	Up
GLIS3	ENSG00000107249	protein_coding	1.76282	3.37609e-10	147	191	238	27	100	55	Up
SERPINB7	ENSG00000166396	protein_coding	1.76096	0.000101329	25	38	32	6	8	13	Up
FGL2	ENSG00000127951	protein_coding	1.7583	0.0235287	1	16	14	2	3	3	Up
TOX2	ENSG00000124191	protein_coding	1.75486	0.000102666	10	46	54	9	16	4	Up
AP000317.2	ENSG00000272657	lncRNA	1.75441	0.022398	11	3	8	3	2	1	Up
UGT3A1	ENSG00000145626	protein_coding	1.7525	0.000186002	7	31	23	1	12	5	Up
PEAR1	ENSG00000187800	protein_coding	1.74935	9.78088e-10	32	139	132	11	30	43	Up
HKDC1	ENSG00000156510	protein_coding	1.74557	0.000127326	12	37	50	4	12	12	Up
GRIN3B	ENSG00000116032	protein_coding	1.74556	6.47934e-07	40	45	56	12	14	15	Up
MYBPHL	ENSG00000221986	protein_coding	1.74102	3.5017e-19	272	324	290	68	122	73	Up
CACNG4	ENSG00000075461	protein_coding	1.73412	1.6207e-08	31	48	68	9	21	13	Up
SPANXA2-OT1	ENSG00000277215	lncRNA	1.72697	0.0249455	4	13	7	1	4	2	Up
NTRK3	ENSG00000140538	protein_coding	1.71978	0.000370347	18	19	21	6	6	5	Up
VTN	ENSG00000109072	protein_coding	1.71808	1.57276e-31	389	910	806	162	250	187	Up
KCNB1	ENSG00000158445	protein_coding	1.7161	0.0142814	13	20	5	7	2	2	Up
WFDC21P	ENSG00000261040	transcribed_unitary_pseudogene	1.71499	0.00437523	16	17	17	7	6	2	Up
GBP3	ENSG00000117226	protein_coding	1.71341	1.99354e-07	35	52	60	6	18	20	Up
TRAF5	ENSG00000082512	protein_coding	1.71332	2.94151e-24	305	538	570	82	218	135	Up
TEK	ENSG00000120156	protein_coding	1.71207	1.88426e-13	158	464	657	64	130	155	Up
COTL1	ENSG00000103187	protein_coding	1.70955	5.05573e-83	3922	8471	8126	1006	3496	1999	Up
PTPRT	ENSG00000196090	protein_coding	1.70508	5.0966e-08	23	81	104	2	30	30	Up
GABRB3	ENSG00000166206	protein_coding	1.70454	6.55717e-27	211	266	311	60	103	75	Up
GDAP1L1	ENSG00000124194	protein_coding	1.70274	0.00108957	14	63	55	9	10	17	Up
PRR15	ENSG00000176532	protein_coding	1.70194	8.57108e-09	44	49	47	15	13	14	Up
BDNF	ENSG00000176697	protein_coding	1.70171	1.60791e-29	391	590	501	138	192	117	Up
MYH6	ENSG00000197616	protein_coding	1.70039	2.81269e-80	230485	231089	302461	84325	76848	67605	Up
PLA2R1	ENSG00000153246	protein_coding	1.69856	1.19144e-09	51	93	135	28	26	25	Up
GPR158	ENSG00000151025	protein_coding	1.69388	2.29941e-15	369	478	621	61	234	174	Up
TAGLN2	ENSG00000158710	protein_coding	1.69105	6.34217e-20	3180	8072	7120	923	3036	1822	Up
ACSM3	ENSG00000005187	protein_coding	1.68331	0.00110437	60	34	17	13	8	12	Up
SNAI1	ENSG00000124216	protein_coding	1.68326	0.000310396	24	30	31	7	9	10	Up
CD248	ENSG00000174807	protein_coding	1.68026	7.96593e-12	116	188	242	24	91	62	Up
GPR176	ENSG00000166073	protein_coding	1.68	1.92884e-51	599	1114	1229	220	415	254	Up
ANXA1	ENSG00000135046	protein_coding	1.67962	6.07367e-60	2636	5382	4786	653	2304	1243	Up
LIPA	ENSG00000107798	protein_coding	1.67945	2.32639e-47	295	610	580	81	224	155	Up
GPRC5A	ENSG00000013588	protein_coding	1.67884	3.41332e-16	856	1855	2146	415	514	426	Up
HERC2P9	ENSG00000282417	transcribed_unprocessed_pseudogene	1.67431	0.00916899	8	15	14	1	5	5	Up
GALNT18	ENSG00000110328	protein_coding	1.66801	2.24272e-32	287	385	474	110	126	112	Up
EGFR	ENSG00000146648	protein_coding	1.6665	1.09638e-23	112	375	403	33	141	100	Up
INMT	ENSG00000241644	protein_coding	1.66639	0.000390317	20	20	23	13	5	2	Up
CILP2	ENSG00000160161	protein_coding	1.66226	6.41137e-14	70	141	182	28	50	40	Up
GBP1	ENSG00000117228	protein_coding	1.65979	4.97672e-07	43	76	69	9	36	16	Up
PTGER2	ENSG00000125384	protein_coding	1.65834	0.000401126	8	46	42	6	15	7	Up
GBX2	ENSG00000168505	protein_coding	1.65825	1.98657e-08	25	62	59	9	24	12	Up
TG	ENSG00000042832	protein_coding	1.65388	0.0112716	19	19	13	3	5	8	Up
CCL2	ENSG00000108691	protein_coding	1.65324	5.55776e-06	255	285	235	27	160	82	Up
CFAP77	ENSG00000188523	protein_coding	1.65064	7.08976e-09	73	49	38	23	16	11	Up
NFASC	ENSG00000163531	protein_coding	1.64993	4.81399e-13	119	125	179	42	55	35	Up
CHST8	ENSG00000124302	protein_coding	1.64899	0.015429	6	10	19	3	6	2	Up
POU5F1P4	ENSG00000237872	processed_pseudogene	1.64704	0.0235564	13	17	8	7	5	0	Up
AGBL4	ENSG00000186094	protein_coding	1.64586	7.83407e-05	60	29	32	8	14	14	Up
TRIM22	ENSG00000132274	protein_coding	1.64516	1.27129e-13	110	86	79	33	25	28	Up
ZNF804A	ENSG00000170396	protein_coding	1.6423	1.83223e-05	63	54	67	8	30	23	Up
STMN3	ENSG00000197457	protein_coding	1.64182	3.13871e-12	183	456	389	66	137	110	Up
ST14	ENSG00000149418	protein_coding	1.63512	0.00191898	8	25	23	3	6	8	Up
SCARA3	ENSG00000168077	protein_coding	1.63493	2.01722e-30	243	459	562	74	196	130	Up
ALOX15	ENSG00000161905	protein_coding	1.6338	9.4537e-06	29	75	50	11	23	14	Up
SULF1	ENSG00000137573	protein_coding	1.62575	7.27676e-11	1966	2039	2759	405	1001	790	Up
PCDHGA11	ENSG00000253873	protein_coding	1.62542	0.00211847	13	20	39	9	9	4	Up
DUOXA1	ENSG00000140254	protein_coding	1.6246	0.00375492	6	25	14	1	12	2	Up
GPR150	ENSG00000178015	protein_coding	1.62426	0.0348871	12	14	3	1	3	5	Up
HAPLN1	ENSG00000145681	protein_coding	1.6205	3.33318e-17	1794	4518	4463	378	2402	1290	Up
SOWAHB	ENSG00000186212	protein_coding	1.61666	1.55555e-06	29	50	60	14	21	9	Up
FOSL1	ENSG00000175592	protein_coding	1.6163	8.79001e-18	131	317	283	33	140	75	Up
MAL2	ENSG00000147676	protein_coding	1.61027	0.000266963	65	162	211	47	33	36	Up
WNK4	ENSG00000126562	protein_coding	1.60069	3.24968e-07	39	46	58	14	22	10	Up
PCDH18	ENSG00000189184	protein_coding	1.59838	1.77819e-25	249	477	534	74	180	151	Up
NLRP1	ENSG00000091592	protein_coding	1.59298	0.00173177	17	58	60	8	17	16	Up
CARD10	ENSG00000100065	protein_coding	1.58917	4.75744e-15	122	191	271	30	112	52	Up
ITGA2	ENSG00000164171	protein_coding	1.58837	3.73346e-15	165	368	414	41	170	111	Up
FAM131B	ENSG00000159784	protein_coding	1.58738	0.000389132	11	24	37	7	12	4	Up
SUSD2	ENSG00000099994	protein_coding	1.58361	0.00154255	6	21	45	5	7	9	Up
MPZL3	ENSG00000160588	protein_coding	1.57948	3.72709e-09	88	61	62	22	25	22	Up
COBLL1	ENSG00000082438	protein_coding	1.57922	2.41802e-53	643	1173	1388	233	490	315	Up
COL9A3	ENSG00000092758	protein_coding	1.57574	3.01644e-30	613	926	866	181	378	241	Up
AL359198.1	ENSG00000272817	lncRNA	1.57463	0.00898694	7	19	18	2	6	6	Up
RIMS2	ENSG00000176406	protein_coding	1.57319	2.65433e-15	106	114	157	38	53	33	Up
SENCR	ENSG00000254703	lncRNA	1.56979	0.00365076	19	18	17	4	6	8	Up
MC5R	ENSG00000176136	protein_coding	1.56758	0.00653065	14	11	12	6	3	3	Up
KCNK1	ENSG00000135750	protein_coding	1.56717	4.42847e-07	50	96	65	12	34	24	Up
KREMEN2	ENSG00000131650	protein_coding	1.56646	9.22632e-05	30	25	29	9	12	7	Up
NTNG1	ENSG00000162631	protein_coding	1.56495	0.0447584	12	7	12	4	3	3	Up
FZD7	ENSG00000155760	protein_coding	1.56254	5.77158e-20	1633	3566	4077	785	1257	876	Up
PRKG2	ENSG00000138669	protein_coding	1.55645	5.91075e-07	61	55	78	18	24	22	Up
TMEM132B	ENSG00000139364	protein_coding	1.5553	0.0010752	27	52	34	5	11	22	Up
SLFN12	ENSG00000172123	protein_coding	1.55182	1.98003e-11	81	91	102	20	42	30	Up
LAMP3	ENSG00000078081	protein_coding	1.54789	2.13587e-10	48	100	93	15	34	31	Up
PCDHGB5	ENSG00000276547	protein_coding	1.54553	0.0244707	5	8	15	4	3	2	Up
CAMK2N1	ENSG00000162545	protein_coding	1.54538	0.000369102	25	65	33	14	15	10	Up
COL3A1	ENSG00000168542	protein_coding	1.54401	1.1924e-30	26643	53053	65424	6974	26562	18775	Up
HES2	ENSG00000069812	protein_coding	1.54171	0.0307512	8	16	11	9	1	1	Up
CPEB1	ENSG00000214575	protein_coding	1.54126	0.000229247	16	41	49	13	12	9	Up
NUAK2	ENSG00000163545	protein_coding	1.54102	8.9388e-24	541	1251	1493	268	410	351	Up
ELOVL7	ENSG00000164181	protein_coding	1.54092	5.32694e-09	76	275	282	49	73	71	Up
DPPA4	ENSG00000121570	protein_coding	1.53988	0.0116389	12	26	27	3	14	6	Up
CLDN4	ENSG00000189143	protein_coding	1.53738	0.013926	13	39	31	2	11	15	Up
AC092807.3	ENSG00000282057	lncRNA	1.5309	3.61506e-10	108	177	159	46	58	44	Up
RSPO3	ENSG00000146374	protein_coding	1.52989	7.48261e-12	99	201	215	28	94	57	Up
RAB11FIP4	ENSG00000131242	protein_coding	1.52712	6.98776e-07	56	124	171	40	39	32	Up
IFITM1	ENSG00000185885	protein_coding	1.52205	0.000260842	11	76	53	7	20	17	Up
TRIM46	ENSG00000163462	protein_coding	1.52183	4.15116e-17	85	226	235	29	79	75	Up
AL033523.1	ENSG00000228793	lncRNA	1.5211	0.0100446	14	28	22	8	8	5	Up
BANK1	ENSG00000153064	protein_coding	1.5135	0.0243676	12	13	17	3	4	7	Up
ADAMTS5	ENSG00000154736	protein_coding	1.51278	9.46293e-22	210	341	367	72	138	104	Up
TMEM132E	ENSG00000181291	protein_coding	1.51224	0.0099344	19	23	50	16	10	5	Up
FMOD	ENSG00000122176	protein_coding	1.51138	9.01957e-10	20	138	165	3	73	40	Up
IL32	ENSG00000008517	protein_coding	1.50985	0.000280614	20	51	30	12	8	13	Up
RNF128	ENSG00000133135	protein_coding	1.50949	0.00129651	12	20	24	5	7	7	Up
TMEM108	ENSG00000144868	protein_coding	1.50877	6.46534e-18	295	429	476	170	126	112	Up
RIMBP2	ENSG00000060709	protein_coding	1.5012	1.01941e-11	173	120	144	44	67	38	Up
CDK5R2	ENSG00000171450	protein_coding	1.5002	0.0173864	5	17	20	4	6	4	Up
MAFF	ENSG00000185022	protein_coding	1.49958	4.41384e-20	90	252	247	37	96	68	Up
FN1	ENSG00000115414	protein_coding	1.49821	2.76806e-42	70058	126629	192337	24050	59624	49864	Up
ICAM5	ENSG00000105376	protein_coding	1.49253	0.000203124	27	19	24	8	11	5	Up
PTGS1	ENSG00000095303	protein_coding	1.49126	6.3722e-06	49	79	89	20	37	19	Up
OSGIN1	ENSG00000140961	protein_coding	1.48875	0.00591699	118	32	42	13	31	21	Up
LIPH	ENSG00000163898	protein_coding	1.48607	0.0427141	28	16	22	13	2	8	Up
PCDH19	ENSG00000165194	protein_coding	1.48591	2.25741e-06	22	87	82	17	23	22	Up
SORL1	ENSG00000137642	protein_coding	1.48487	6.56491e-22	216	380	570	90	186	119	Up
DLGAP1-AS2	ENSG00000262001	lncRNA	1.48228	0.0392767	4	14	11	4	3	3	Up
CEACAM1	ENSG00000079385	protein_coding	1.48215	2.53098e-05	20	55	61	13	19	13	Up
POTEI	ENSG00000196834	protein_coding	1.47455	0.000922983	18	20	37	4	16	6	Up
MARCKS	ENSG00000277443	protein_coding	1.47454	3.77301e-49	842	1450	1395	360	563	366	Up
PLXNB3	ENSG00000198753	protein_coding	1.47095	6.41287e-05	21	77	78	7	23	30	Up
LINC00632	ENSG00000203930	lncRNA	1.47047	0.000194943	22	61	57	6	30	14	Up
CYP1A1	ENSG00000140465	protein_coding	1.46707	2.10927e-09	369	295	294	104	126	102	Up
AP1M2	ENSG00000129354	protein_coding	1.46615	1.82129e-05	33	53	49	14	27	8	Up
AC020928.1	ENSG00000267260	lncRNA	1.46288	0.0253263	13	9	12	4	4	4	Up
GFRA1	ENSG00000151892	protein_coding	1.46112	1.13855e-10	281	238	317	83	108	107	Up
CD9	ENSG00000010278	protein_coding	1.45725	9.69609e-16	186	808	644	97	272	173	Up
OLIG2	ENSG00000205927	protein_coding	1.45657	0.0408479	10	15	13	2	7	5	Up
GRAMD1C	ENSG00000178075	protein_coding	1.45425	0.00573585	9	24	17	2	12	4	Up
DGCR5	ENSG00000237517	transcribed_unprocessed_pseudogene	1.45395	0.00622422	20	35	66	3	15	25	Up
PTPRZ1	ENSG00000106278	protein_coding	1.4524	1.196e-13	112	190	209	38	83	61	Up
CDH4	ENSG00000179242	protein_coding	1.45213	9.11042e-07	72	88	126	36	47	17	Up
CORO1A	ENSG00000102879	protein_coding	1.44757	1.43936e-06	38	104	73	10	41	27	Up
AP003721.1	ENSG00000256196	lncRNA	1.44494	0.0482654	7	10	12	2	3	5	Up
ZDHHC22	ENSG00000177108	protein_coding	1.44148	9.42805e-07	57	75	99	25	30	27	Up
ART4	ENSG00000111339	protein_coding	1.44115	5.2176e-06	135	196	198	32	129	62	Up
LURAP1L	ENSG00000153714	protein_coding	1.43521	1.87957e-17	195	306	287	83	127	75	Up
PRSS23	ENSG00000150687	protein_coding	1.43453	7.56309e-64	6396	8529	8443	2154	4021	2507	Up
LGR5	ENSG00000139292	protein_coding	1.43447	0.000957289	17	43	51	8	17	14	Up
MEST	ENSG00000106484	protein_coding	1.4329	1.36891e-10	9383	20221	20885	4983	6819	5012	Up
HPN	ENSG00000105707	protein_coding	1.43212	0.0129992	5	21	20	3	8	5	Up
BMP4	ENSG00000125378	protein_coding	1.43182	7.45238e-51	861	1800	1747	295	873	477	Up
COL1A2	ENSG00000164692	protein_coding	1.43112	1.25873e-27	4165	11208	13130	1604	4940	3669	Up
ARHGEF28	ENSG00000214944	protein_coding	1.42704	8.95507e-12	166	216	299	101	85	58	Up
NOX4	ENSG00000086991	protein_coding	1.42482	1.42901e-21	307	353	381	97	192	102	Up
COL6A3	ENSG00000163359	protein_coding	1.42251	4.36722e-06	38	256	298	17	137	59	Up
AL138689.1	ENSG00000274204	lncRNA	1.41956	0.0231218	5	15	13	2	8	2	Up
P3H3	ENSG00000110811	protein_coding	1.41477	2.97498e-39	411	950	890	142	428	274	Up
CHST1	ENSG00000175264	protein_coding	1.41418	1.05927e-05	31	62	52	16	23	14	Up
CXCL16	ENSG00000161921	protein_coding	1.41218	4.19969e-05	46	50	48	16	23	15	Up
FOXL1	ENSG00000176678	protein_coding	1.41075	0.0358662	8	32	43	7	14	7	Up
GATA3	ENSG00000107485	protein_coding	1.40994	0.0103312	4	26	18	4	8	5	Up
ST3GAL5	ENSG00000115525	protein_coding	1.40865	2.19623e-56	956	1997	1979	376	857	584	Up
HMX1	ENSG00000215612	protein_coding	1.40787	1.91615e-12	70	158	136	27	57	49	Up
RIN1	ENSG00000174791	protein_coding	1.40748	5.56599e-12	102	200	240	31	122	58	Up
ALDH1L1	ENSG00000144908	protein_coding	1.40204	0.00225816	41	44	53	16	14	20	Up
FBN1	ENSG00000166147	protein_coding	1.40087	6.41137e-14	2136	3938	5984	558	2328	1964	Up
SLC38A6	ENSG00000139974	protein_coding	1.39837	4.15116e-17	165	313	319	60	132	103	Up
MSX1	ENSG00000163132	protein_coding	1.39775	1.38807e-36	595	991	971	258	459	243	Up
CRISPLD2	ENSG00000103196	protein_coding	1.39521	1.03057e-15	166	293	293	52	150	85	Up
PRKCQ	ENSG00000065675	protein_coding	1.39461	2.75642e-06	76	107	80	39	25	32	Up
SFTPD	ENSG00000133661	protein_coding	1.39159	0.00597178	16	19	27	10	8	5	Up
SYT10	ENSG00000110975	protein_coding	1.39099	4.57779e-22	191	302	334	95	132	78	Up
IL18R1	ENSG00000115604	protein_coding	1.38651	1.80793e-06	27	142	163	11	65	46	Up
NRADDP	ENSG00000236409	transcribed_unitary_pseudogene	1.38438	0.036467	11	11	22	9	3	5	Up
CDKL2	ENSG00000138769	protein_coding	1.38312	3.60373e-06	28	63	64	15	29	14	Up
FAS	ENSG00000026103	protein_coding	1.38185	1.16248e-33	595	1043	993	269	433	279	Up
ESRP2	ENSG00000103067	protein_coding	1.37877	4.02782e-06	216	568	653	187	157	147	Up
PELI2	ENSG00000139946	protein_coding	1.3767	1.45585e-06	115	116	180	45	61	47	Up
SAP30L-AS1	ENSG00000245275	lncRNA	1.37484	2.26959e-11	79	136	136	45	49	36	Up
PLTP	ENSG00000100979	protein_coding	1.3737	1.65397e-42	4782	10068	9251	2281	4091	2500	Up
AL356534.1	ENSG00000286215	transcribed_processed_pseudogene	1.3728	0.000249341	28	47	46	9	19	18	Up
ACTBP2	ENSG00000213763	processed_pseudogene	1.37218	4.01364e-06	103	162	195	44	91	43	Up
TGFBR1	ENSG00000106799	protein_coding	1.37197	2.43736e-16	2093	3530	5214	1162	1375	1256	Up
TYMP	ENSG00000025708	protein_coding	1.36919	1.06779e-15	202	419	380	93	183	102	Up
ACTB	ENSG00000075624	protein_coding	1.3684	1.11377e-96	114844	269525	264155	47377	122979	75285	Up
B4GALNT1	ENSG00000135454	protein_coding	1.36816	0.000853116	18	33	44	12	15	8	Up
ACTBP9	ENSG00000266920	processed_pseudogene	1.36806	0.000322814	34	76	84	14	41	20	Up
Z99496.2	ENSG00000286339	lncRNA	1.36698	2.24405e-11	138	194	199	48	92	62	Up
JAKMIP2	ENSG00000176049	protein_coding	1.36371	0.0225324	13	13	34	4	13	7	Up
NMI	ENSG00000123609	protein_coding	1.3605	7.44863e-07	58	87	64	19	34	27	Up
CTSH	ENSG00000103811	protein_coding	1.36002	1.85662e-40	741	940	885	313	419	256	Up
SNAI2	ENSG00000019549	protein_coding	1.35986	2.15025e-25	275	874	882	135	370	243	Up
MYMK	ENSG00000187616	protein_coding	1.354	0.03939	17	5	11	8	4	1	Up
MAPK11	ENSG00000185386	protein_coding	1.35393	0.00304706	11	36	31	5	13	11	Up
HSPB9	ENSG00000260325	protein_coding	1.35112	0.0167852	13	18	29	5	9	8	Up
WFDC2	ENSG00000101443	protein_coding	1.34875	3.24077e-05	26	141	96	27	44	21	Up
LINC01218	ENSG00000251636	lncRNA	1.34778	0.00751601	13	18	15	3	11	4	Up
COL26A1	ENSG00000160963	protein_coding	1.34398	1.20272e-09	152	206	284	44	146	68	Up
FBXL16	ENSG00000127585	protein_coding	1.34339	0.025026	5	21	11	5	7	2	Up
SLC35F2	ENSG00000110660	protein_coding	1.34216	4.24349e-33	442	1083	1161	193	561	287	Up
CA8	ENSG00000178538	protein_coding	1.34058	3.61072e-12	241	511	536	70	258	184	Up
SARM1	ENSG00000004139	protein_coding	1.33906	5.32916e-13	274	483	623	178	174	151	Up
KIF17	ENSG00000117245	protein_coding	1.3386	6.21032e-06	29	74	60	15	27	20	Up
AC011445.1	ENSG00000268262	lncRNA	1.33525	0.0295065	12	14	15	7	7	2	Up
FER1L4	ENSG00000088340	transcribed_unitary_pseudogene	1.33436	5.64813e-06	46	78	73	25	42	11	Up
EHBP1L1	ENSG00000173442	protein_coding	1.33257	4.12435e-18	182	432	424	70	187	145	Up
BOC	ENSG00000144857	protein_coding	1.33006	2.44226e-10	69	155	154	33	70	43	Up
VWCE	ENSG00000167992	protein_coding	1.32955	3.71646e-16	173	291	319	72	144	91	Up
F3	ENSG00000117525	protein_coding	1.32775	2.23641e-08	158	215	234	51	120	74	Up
SERPINE1	ENSG00000106366	protein_coding	1.3244	1.90174e-09	2109	6007	5779	1343	1961	1516	Up
WDR17	ENSG00000150627	protein_coding	1.32439	0.00564513	27	31	58	16	18	10	Up
CSMD2	ENSG00000121904	protein_coding	1.32239	0.000370347	38	67	81	18	36	18	Up
ST8SIA6	ENSG00000148488	protein_coding	1.31991	0.0298504	17	23	20	14	7	2	Up
ETS1	ENSG00000134954	protein_coding	1.31828	7.11045e-09	308	661	745	93	387	236	Up
DNAH9	ENSG00000007174	protein_coding	1.31592	0.0175843	9	22	17	3	11	5	Up
AREG	ENSG00000109321	protein_coding	1.31247	0.022004	13	26	11	3	10	7	Up
HTR1B	ENSG00000135312	protein_coding	1.31134	3.44668e-11	106	160	152	42	72	51	Up
DSC3	ENSG00000134762	protein_coding	1.31057	3.06229e-43	1678	2460	3139	625	1294	959	Up
CYP1B1	ENSG00000138061	protein_coding	1.3103	2.69697e-07	1382	1311	1402	404	791	534	Up
AL133371.3	ENSG00000259130	lncRNA	1.30981	0.044171	8	17	20	6	10	2	Up
ATP1A3	ENSG00000105409	protein_coding	1.30715	0.024109	19	15	17	10	5	5	Up
CAPG	ENSG00000042493	protein_coding	1.30402	6.23729e-10	223	455	433	143	164	109	Up
NLRP11	ENSG00000179873	protein_coding	1.30386	0.00591699	25	31	21	5	15	11	Up
GNG2	ENSG00000186469	protein_coding	1.30127	1.74501e-16	167	592	652	79	304	171	Up
MYO1D	ENSG00000176658	protein_coding	1.30102	1.68389e-19	976	1726	2355	406	882	687	Up
SPARC	ENSG00000113140	protein_coding	1.29944	5.28276e-20	43945	71036	71364	20882	30314	21225	Up
HRH3	ENSG00000101180	protein_coding	1.29926	0.0157965	10	19	17	4	7	7	Up
TMEM87B	ENSG00000153214	protein_coding	1.29721	1.18881e-26	346	619	782	161	307	216	Up
COL1A1	ENSG00000108821	protein_coding	1.29634	9.94353e-10	8435	24024	27346	4516	9823	7407	Up
ST6GALNAC3	ENSG00000184005	protein_coding	1.29443	1.29453e-24	334	802	900	151	402	252	Up
PTPRU	ENSG00000060656	protein_coding	1.29321	7.79294e-18	325	503	578	136	270	159	Up
TJP3	ENSG00000105289	protein_coding	1.28718	2.43688e-05	47	48	39	13	24	17	Up
MGLL	ENSG00000074416	protein_coding	1.28555	3.02446e-06	60	112	112	26	63	28	Up
AC005224.3	ENSG00000266709	lncRNA	1.28549	0.000421405	15	70	56	8	22	24	Up
TRIB3	ENSG00000101255	protein_coding	1.28186	5.58123e-08	778	1874	1690	461	768	442	Up
STMN2	ENSG00000104435	protein_coding	1.27982	9.68093e-17	157	262	297	70	144	78	Up
AL132800.1	ENSG00000258744	lncRNA	1.27979	0.0159991	10	16	16	3	8	6	Up
PRSS12	ENSG00000164099	protein_coding	1.27937	0.000255999	39	33	29	13	16	12	Up
ANGPT1	ENSG00000154188	protein_coding	1.27796	0.00227229	22	24	28	15	11	4	Up
CYBRD1	ENSG00000071967	protein_coding	1.27262	7.41361e-26	854	1175	1429	482	499	387	Up
ARHGAP20	ENSG00000137727	protein_coding	1.27191	0.0217303	26	11	26	11	7	7	Up
AC092490.1	ENSG00000249790	lncRNA	1.26801	7.17665e-06	40	109	93	16	56	28	Up
PTX3	ENSG00000163661	protein_coding	1.26746	9.45744e-06	924	1898	1795	357	1066	570	Up
HS3ST1	ENSG00000002587	protein_coding	1.26682	8.94316e-05	41	162	139	38	58	31	Up
NRG1	ENSG00000157168	protein_coding	1.26147	2.15414e-05	364	522	489	74	377	181	Up
RSL24D1P6	ENSG00000224452	processed_pseudogene	1.26125	0.00563807	20	18	18	11	8	4	Up
ACTG1	ENSG00000184009	protein_coding	1.2604	3.77194e-75	40741	85198	80573	16540	42814	26531	Up
TWIST2	ENSG00000233608	protein_coding	1.25787	0.017632	12	25	23	6	9	9	Up
RIMS1	ENSG00000079841	protein_coding	1.25708	0.0255097	28	12	27	2	15	11	Up
NRK	ENSG00000123572	protein_coding	1.25571	2.14571e-14	143	258	371	56	155	102	Up
CD274	ENSG00000120217	protein_coding	1.25521	0.00321702	54	54	58	6	32	31	Up
DCBLD1	ENSG00000164465	protein_coding	1.25436	2.41323e-20	611	1098	1248	254	623	361	Up
OVCH1-AS1	ENSG00000257599	lncRNA	1.25081	0.00727977	30	10	25	6	12	8	Up
ZNF486	ENSG00000256229	protein_coding	1.24981	2.17367e-06	67	84	92	37	48	18	Up
DOCK11	ENSG00000147251	protein_coding	1.24593	3.60046e-08	104	187	273	61	91	69	Up
RGCC	ENSG00000102760	protein_coding	1.24588	5.66784e-06	55	75	67	25	39	19	Up
SMIM17	ENSG00000268182	protein_coding	1.24436	0.00717599	28	29	25	14	9	11	Up
UAP1L1	ENSG00000197355	protein_coding	1.23978	1.66938e-50	1353	2586	2634	600	1229	879	Up
GRIN2D	ENSG00000105464	protein_coding	1.23731	0.000709235	30	47	39	14	20	14	Up
FLI1	ENSG00000151702	protein_coding	1.23677	3.50258e-08	190	284	261	47	172	116	Up
AC117402.1	ENSG00000206532	lncRNA	1.23581	0.00211174	23	24	30	5	12	15	Up
RCN3	ENSG00000142552	protein_coding	1.22689	1.29805e-09	153	276	263	70	139	84	Up
TMCC3	ENSG00000057704	protein_coding	1.22404	9.0535e-08	187	351	396	87	198	109	Up
RTL9	ENSG00000243978	protein_coding	1.22397	0.0432153	18	22	37	15	8	8	Up
SEMA3C	ENSG00000075223	protein_coding	1.22357	1.00851e-42	1679	1812	2405	735	935	775	Up
CD82	ENSG00000085117	protein_coding	1.2234	7.62369e-15	179	354	300	89	161	98	Up
HLX	ENSG00000136630	protein_coding	1.21395	1.88793e-05	37	64	49	14	34	16	Up
SLC7A5P2	ENSG00000284023	transcribed_processed_pseudogene	1.20781	0.0491119	6	14	14	3	7	4	Up
ACTBP11	ENSG00000188460	processed_pseudogene	1.20748	0.00486972	27	34	39	5	25	14	Up
ARHGEF3	ENSG00000163947	protein_coding	1.20747	3.76357e-17	786	1540	1646	490	620	481	Up
TSPAN15	ENSG00000099282	protein_coding	1.2066	2.15757e-10	97	235	249	63	96	77	Up
TUBB3	ENSG00000258947	protein_coding	1.20656	5.25956e-07	39	85	95	13	48	33	Up
ENC1	ENSG00000171617	protein_coding	1.20586	1.61821e-25	1086	2288	2135	364	1373	775	Up
RNF135	ENSG00000181481	protein_coding	1.20446	4.08179e-10	72	151	128	29	86	38	Up
LINC00857	ENSG00000237523	lncRNA	1.19538	0.0407946	9	22	20	7	11	3	Up
SLC38A4	ENSG00000139209	protein_coding	1.19484	0.00579849	18	29	19	7	10	11	Up
CCDC146	ENSG00000135205	protein_coding	1.193	0.000370532	26	51	49	12	28	15	Up
TMEM52	ENSG00000178821	protein_coding	1.1929	0.0127983	10	43	32	5	22	9	Up
DRAXIN	ENSG00000162490	protein_coding	1.19254	0.0144781	15	24	26	9	16	3	Up
AC010328.1	ENSG00000267943	lncRNA	1.19225	0.0438952	10	13	15	2	7	7	Up
AC011481.3	ENSG00000280087	TEC	1.19202	0.0285446	19	18	26	1	19	10	Up
EBF1	ENSG00000164330	protein_coding	1.19195	0.0057251	14	25	30	4	14	11	Up
TMEM268	ENSG00000157693	protein_coding	1.19139	1.18205e-20	250	370	378	109	178	140	Up
ST8SIA4	ENSG00000113532	protein_coding	1.19024	0.00653065	20	28	55	6	21	17	Up
SMKR1	ENSG00000240204	protein_coding	1.18739	0.0124379	18	18	20	8	9	7	Up
MYH15	ENSG00000144821	protein_coding	1.18484	0.00942873	22	40	20	5	16	14	Up
FOXD1	ENSG00000251493	protein_coding	1.18371	1.23471e-05	109	255	243	22	203	82	Up
HOXD1	ENSG00000128645	protein_coding	1.18342	0.0211422	43	9	9	11	4	9	Up
MMP17	ENSG00000198598	protein_coding	1.1824	0.0484877	18	26	15	5	18	5	Up
AC245041.2	ENSG00000276850	lncRNA	1.18239	8.00548e-07	131	180	163	79	74	49	Up
TENM2	ENSG00000145934	protein_coding	1.17969	1.39534e-11	231	467	616	131	187	218	Up
PAPPA	ENSG00000182752	protein_coding	1.17962	4.25036e-11	1070	1899	2474	677	895	636	Up
FOXQ1	ENSG00000164379	protein_coding	1.17552	0.000940539	36	41	45	10	26	18	Up
ADCY8	ENSG00000155897	protein_coding	1.17437	0.000445028	25	32	39	14	17	10	Up
ALDH1L2	ENSG00000136010	protein_coding	1.17158	3.88391e-08	138	194	288	79	93	88	Up
PRAG1	ENSG00000275342	protein_coding	1.17075	9.40215e-06	60	87	90	29	40	33	Up
AC063944.1	ENSG00000239828	lncRNA	1.16265	0.000131613	73	62	56	40	30	15	Up
PTGER4	ENSG00000171522	protein_coding	1.16158	0.00770582	40	33	47	13	17	22	Up
FLNA	ENSG00000196924	protein_coding	1.1555	4.3049e-15	29481	47768	65815	15463	25280	20027	Up
SLC8B1	ENSG00000089060	protein_coding	1.15443	4.51394e-21	335	465	541	160	258	170	Up
CNTN6	ENSG00000134115	protein_coding	1.15301	2.59733e-19	189	478	565	114	230	176	Up
AC011815.1	ENSG00000268573	lncRNA	1.15241	0.00769409	38	32	30	30	10	7	Up
AC127070.2	ENSG00000250790	lncRNA	1.15193	0.0485671	12	14	22	11	3	7	Up
MAMLD1	ENSG00000013619	protein_coding	1.15081	5.67015e-05	271	307	343	59	220	152	Up
AURKC	ENSG00000105146	protein_coding	1.14985	0.0059786	22	30	17	11	13	7	Up
DNER	ENSG00000187957	protein_coding	1.14783	4.01685e-08	104	159	171	51	61	76	Up
ACSS1	ENSG00000154930	protein_coding	1.14665	0.0190292	25	26	34	5	19	15	Up
ISG20	ENSG00000172183	protein_coding	1.14581	0.0139082	11	19	23	3	11	9	Up
CYB5R2	ENSG00000166394	protein_coding	1.14545	1.16732e-12	175	340	338	75	209	105	Up
ECM1	ENSG00000143369	protein_coding	1.14383	1.94867e-09	65	152	152	25	89	52	Up
TOLLIP-AS1	ENSG00000255153	lncRNA	1.14341	0.00578522	38	46	29	26	16	10	Up
SMC5-AS1	ENSG00000268364	lncRNA	1.14161	0.000581299	36	39	38	13	18	19	Up
RGS20	ENSG00000147509	protein_coding	1.14087	8.1202e-06	52	74	84	29	48	18	Up
RAC2	ENSG00000128340	protein_coding	1.13997	0.00822085	18	41	42	10	21	14	Up
FMNL1	ENSG00000184922	protein_coding	1.1392	0.00086229	26	36	43	15	16	15	Up
AL031668.2	ENSG00000287853	lncRNA	1.13896	0.0153976	27	24	21	13	12	7	Up
OSBPL10	ENSG00000144645	protein_coding	1.1384	5.08701e-10	778	1189	1578	503	595	414	Up
ZNF860	ENSG00000197385	protein_coding	1.13784	0.000650538	31	53	60	16	16	30	Up
ZNF283	ENSG00000167637	protein_coding	1.13349	0.049162	28	12	17	6	9	9	Up
TKT	ENSG00000163931	protein_coding	1.13232	3.52208e-55	2052	3283	3142	914	1728	1171	Up
FTLP3	ENSG00000226608	processed_pseudogene	1.13122	2.33457e-11	216	286	291	110	164	85	Up
FAM111A-DT	ENSG00000245571	lncRNA	1.13114	0.00587377	33	23	27	17	14	6	Up
AHRR	ENSG00000286169	protein_coding	1.13028	0.0232628	20	23	27	10	14	8	Up
SEMA4F	ENSG00000135622	protein_coding	1.12942	1.21596e-16	345	703	672	205	299	242	Up
SLC16A9	ENSG00000165449	protein_coding	1.12873	3.88549e-05	37	93	91	25	42	29	Up
LINC01013	ENSG00000228495	lncRNA	1.12715	0.00296314	47	38	31	22	16	14	Up
RAB38	ENSG00000123892	protein_coding	1.12235	3.27835e-05	56	90	129	32	48	40	Up
ADA	ENSG00000196839	protein_coding	1.11927	2.1623e-26	647	1143	1045	340	569	362	Up
TENT5C	ENSG00000183508	protein_coding	1.11698	1.69541e-08	259	192	274	112	131	83	Up
WNT2	ENSG00000105989	protein_coding	1.11627	0.000318095	21	70	79	13	40	22	Up
SH2D3C	ENSG00000095370	protein_coding	1.11626	3.46821e-09	122	177	186	37	107	80	Up
SH3RF1	ENSG00000154447	protein_coding	1.11561	8.73273e-16	315	595	746	132	393	239	Up
HAAO	ENSG00000162882	protein_coding	1.11511	0.0122239	22	22	22	6	12	12	Up
EDA	ENSG00000158813	protein_coding	1.115	4.06334e-06	105	126	146	58	66	47	Up
FBXO2	ENSG00000116661	protein_coding	1.11432	5.84658e-26	649	914	806	359	463	260	Up
EPB41L4B	ENSG00000095203	protein_coding	1.11335	3.8107e-09	148	144	200	59	90	71	Up
CD1D	ENSG00000158473	protein_coding	1.11263	0.00591817	25	25	30	10	15	11	Up
TNFRSF10A	ENSG00000104689	protein_coding	1.11093	2.77846e-14	331	605	562	202	251	205	Up
NAAA	ENSG00000138744	protein_coding	1.10803	6.15126e-23	1350	2318	2167	714	1175	753	Up
SYBU	ENSG00000147642	protein_coding	1.10635	0.0399822	12	26	23	8	15	5	Up
MXRA5	ENSG00000101825	protein_coding	1.10482	1.79701e-10	117	593	877	57	370	275	Up
NAT2	ENSG00000156006	protein_coding	1.10256	0.0479293	9	19	19	6	8	7	Up
DUSP1	ENSG00000120129	protein_coding	1.10252	2.98839e-18	2467	4640	4278	1512	2065	1431	Up
PSAT1	ENSG00000135069	protein_coding	1.10239	4.06184e-17	2227	2687	2767	1199	1287	1000	Up
FTL	ENSG00000087086	protein_coding	1.09773	2.33189e-49	73942	118857	100224	34467	65205	36972	Up
MORC4	ENSG00000133131	protein_coding	1.09671	7.39288e-17	315	686	667	184	342	221	Up
HMCN1	ENSG00000143341	protein_coding	1.09653	2.7411e-07	219	326	455	136	182	122	Up
DCAF12L1	ENSG00000198889	protein_coding	1.09649	0.0224166	19	36	22	10	14	11	Up
FOXI3	ENSG00000214336	protein_coding	1.09644	0.00845211	11	53	40	11	24	10	Up
OLFML2B	ENSG00000162745	protein_coding	1.09521	0.00942873	19	43	51	4	39	12	Up
[truncated: 3,535 more rows]
