# Supplementary material for: SARS-CoV-2 viral genes Nsp6, Nsp8, and M compromise cellular ATP levels to impair survival and function of human pluripotent stem cell-derived cardiomyocytes
Source: Stem Cell Res Ther. 2023 Sep 13;14:249. doi: 10.1186/s13287-023-03485-3 (PMC10500938; doi:10.1186/s13287-023-03485-3)
Supplement: Supplementary file 3 — Additional file 3. Table S2. Protein expression profiling of Nsp6OE, Nsp8OE, or MOE and control hESC-CMs. [file 13287_2023_3485_MOESM3_ESM.xlsx]

## Sheet: M VS. control
Protein name	fold change: M/WT	P-value
MYLPF	7.717	0.000784254
CXCR4	7.099	0.00730652
RGS10	6.401	0.000813507
GPM6B	6.082	0.00033774
SOX3	5.671	6.302e-07
LRRN1	5.462	1.3285e-05
DCX	5.389	9.8933e-05
INA	5.263	0.000179291
SOX2	5.065	2.43241e-05
ELAVL3	5.003	2.0713e-05
TAGLN3	4.784	3.44468e-05
AQP9	4.696	0.371483
MPZ	4.581	0.0107628
MYL1	4.25	0.0075437
MYH3	4.196	9.2387e-05
HOXC4	4.04	0.00383269
MARCKS	3.981	0.00245361
GAP43	3.759	0.00040682
TGIF1	3.657	0.00108243
H1-2	3.547	0.0281875
EPHA3	3.493	0.00058239
ZIC1	3.48	0.00107985
NPR3	3.411	0.000948875
CRABP1	3.339	0.000339683
KCTD21	3.322	0.000302151
APOB	3.285	0.000312804
TMSB15B	3.252	0.000143413
GPM6A	3.222	0.000538364
EDNRB	3.22	0.00150443
TUBB2B	3.22	0.00039491
PTN	3.192	0.00022427
DCLK1	3.156	8.2217e-05
GJA1	3.132	0.000856149
CHCHD2	3.131	0.00125371
SOGA3	3.104	0.000512057
PSAT1	3.089	0.000174398
ATP8B3	3.062	0.0585505
LIMD2	3.021	0.00733745
MAP2	2.992	2.17104e-05
SEPTIN3	2.934	0.000204185
CADM2	2.924	0.000427792
GNG2	2.909	0.000360069
SGO1	2.891	2.41798e-05
H1FX	2.889	0.00821667
ATAT1	2.888	6.58413e-05
KIF5C	2.874	7.51487e-07
CKS1B	2.859	0.000961612
TUBB3	2.84	0.000959061
SLC7A11	2.823	0.0202812
PLP1	2.82	0.000401169
HIST1H2BB	2.753	0.366774
CRIM1	2.726	0.00701814
HIST2H2AA3	2.707	0.0202581
DACH1	2.699	0.000367842
CRMP1	2.698	8.07393e-06
LPAR1	2.691	0.00130953
TSPAN14	2.678	2.86175e-05
BCAT1	2.673	0.000495697
POU3F2	2.64	8.51644e-05
TGFBR1	2.637	0.0017712
THSD7A	2.632	0.0130557
FDFT1	2.582	0.000651946
CCNA2	2.572	0.0428259
VANGL2	2.57	0.000324231
SLC38A2	2.568	0.00193673
MSI1	2.564	1.95395e-05
HS6ST3	2.558	0.0117283
RAB8B	2.557	0.000159328
DPYSL5	2.535	0.00062811
TNFRSF19	2.528	0.00179643
PHGDH	2.528	7.24694e-05
DLL1	2.527	0.000232231
MAP6	2.525	0.00183865
SDC2	2.525	0.000139393
JAM2	2.519	0.000132964
LBR	2.514	0.00425665
H1-5	2.508	0.0329799
MARCKSL1	2.497	0.000111876
PTX3	2.495	0.534993
ACAT2	2.489	4.51716e-05
NUDT11	2.487	0.00206489
CCN2	2.48	0.0239369
TMSB4X	2.461	0.0205206
MTTP	2.449	0.000352281
BRSK2	2.443	0.000741092
IGFBPL1	2.437	0.000272417
SMIM15	2.435	0.0289901
CD200	2.434	0.0205896
HMOX1	2.434	0.0430293
HIST2H2AB	2.429	0.0424843
LRRC17	2.425	0.153081
MAP1B	2.406	0.00116828
PCDH8	2.405	1.50521e-05
ZNF146	2.39	0.0140555
TSPAN6	2.381	0.000729691
NOTCH1	2.38	0.00100065
PTP4A1	2.379	0.0105775
SESN2	2.373	0.0223226
HIST3H2A	2.372	0.0495492
GJC1	2.371	0.0172945
ATL1	2.366	0.00131846
HMGB2	2.358	0.0407916
CNTFR	2.357	0.000325127
CBX1	2.347	0.00752391
HOXB4	2.328	0.176959
FGFBP3	2.325	0.0317489
PDE5A	2.312	0.000537173
NDFIP1	2.309	0.00238917
SNCG	2.306	0.00409259
TPM3	2.304	0.00642261
DHCR24	2.294	0.000715846
CBSL	2.29	0.0620973
RBM3	2.278	0.000572885
PHF6	2.275	0.000204217
LAPTM4A	2.274	0.00845059
BASP1	2.259	0.00038238
HAUS1	2.259	0.003627
TUBB2A	2.258	0.00238668
CBX2	2.257	0.000262391
SLC20A1	2.251	0.105731
GDAP1L1	2.242	0.00159161
HMGN2	2.241	0.0717781
H1-4	2.238	0.108612
FADS2	2.238	2.51455e-05
GNGT2	2.233	0.0316175
COTL1	2.232	0.00209388
IFRD1	2.231	0.00499827
FZD2	2.23	0.0292403
PHYHIPL	2.222	0.524303
CERS5	2.218	0.00262585
TACC3	2.208	0.00289975
RUFY3	2.207	5.29132e-07
SUMO2	2.2	0.0625046
FBXL19	2.194	0.000714686
MCM6	2.193	0.0350082
SRGAP3	2.189	1.05284e-06
RANBP1	2.184	0.0312163
RRM1	2.18	0.00225084
KCTD1	2.179	0.00431527
LIPA	2.178	8.32899e-05
MCM4	2.178	0.0551656
NCAPG	2.177	0.0547204
CNN3	2.172	0.00127043
PCNA	2.169	0.037739
SRSF9	2.167	0.000583341
C1orf141	2.164	0.000308867
SREBF2	2.163	0.000630883
DLK1	2.16	0.000282803
ACBD7	2.158	0.000353685
FGFR1	2.158	5.79675e-05
CLMN	2.157	0.018103
DNAJC9	2.15	0.000862877
EPHB4	2.15	0.00433734
MCM7	2.15	0.0418442
CAPN6	2.146	0.408613
SLC3A2	2.144	6.14626e-05
CDC42EP4	2.141	8.01709e-05
JAM3	2.14	0.000688677
PODXL2	2.14	0.0760876
SMC2	2.138	0.0111157
P2RX3	2.137	0.000613727
IFNGR1	2.13	0.00418972
PLEKHH2	2.13	0.0011182
APP	2.129	0.000184669
MSR1	2.129	0.0322237
SOX21	2.129	0.0112698
DPYSL2	2.128	0.000122989
NCAPH	2.125	0.0156329
INCENP	2.121	0.122973
RCC2	2.121	0.000636095
ATP1A3	2.118	1.54316e-05
SLC7A5	2.114	0.196613
NOVA2	2.111	0.0010987
HMGB3	2.11	0.00345748
SMC4	2.11	0.0142547
SLC7A3	2.109	0.000226181
AIF1L	2.104	0.000132091
RTN1	2.104	0.000121578
NOVA1	2.103	0.0264645
POLR3B	2.101	0.00148438
RHOB	2.1	9.20012e-05
ZEB1	2.097	0.00251244
MIS18A	2.095	0.00038334
PTMA	2.094	0.0005524
INS	2.084	0.475524
SLC1A5	2.083	0.0376433
CDPF1	2.077	0.0527122
WNT3	2.075	0.000991175
CETN2	2.073	2.01418e-05
ITM2C	2.072	0.000656609
TPM4	2.069	0.0458182
MCM3	2.068	0.0194604
SFRP2	2.066	0.000687494
ADGRL3	2.062	0.00224362
MCM5	2.061	0.0742049
PRIM2	2.06	0.00806735
PSIP1	2.058	0.000345664
CDC42SE1	2.049	0.0103877
FAM107B	2.047	0.00723755
NSD2	2.047	0.000911042
GPC3	2.046	0.00110702
MVB12B	2.044	0.00350707
MCM2	2.042	0.0520573
NENF	2.042	0.000527412
NOTCH3	2.042	2.9305e-05
KIF4A	2.04	0.00743461
VEZF1	2.04	0.000786784
FEN1	2.035	0.0100535
KIF21B	2.032	0.10562
ZNF492	2.031	0.0280013
NEMP1	2.028	0.0638601
ZCCHC9	2.025	0.0135876
PRIM1	2.024	0.0039821
TWSG1	2.024	0.00134954
CRB2	2.015	0.000453734
NCALD	2.012	0.0231191
MESP2	2.011	0.0761577
GDAP1	2.01	1.78116e-05
BIRC5	2.006	0.0301077
SOX11	2.005	0.274943
ITPRIP	2.002	0.000592035
SLC39A1	1.996	0.00360109
MIS12	1.987	0.000422521
MAD2L1	1.982	0.000699404
ING5	1.981	0.00149861
KCTD15	1.981	2.78224e-05
FNBP1L	1.978	0.00019211
KLHDC2	1.977	0.129753
CDK1	1.977	0.0159983
FHL1	1.971	0.000210085
TOP2A	1.97	0.145876
TMA7	1.969	0.00111678
TMEM254	1.967	0.0118738
DDAH2	1.966	9.16185e-05
LIMCH1	1.965	0.00793198
SCD	1.964	0.0150321
HMGCR	1.964	0.000849764
CSNK1E	1.962	0.000230522
KLHL7	1.962	0.0131121
CNTN2	1.959	0.0402396
RCN1	1.956	0.000292796
CCNB1	1.955	0.00601145
JAG1	1.955	0.00215049
NBR1	1.955	0.0413605
KNOP1	1.954	0.000714483
CXXC5	1.953	0.000785032
SOX13	1.953	0.00733338
APLP1	1.951	0.00107664
TM7SF3	1.951	0.00112753
CETN3	1.95	0.00370018
L3MBTL3	1.946	0.00151922
POU3F3	1.942	0.000727692
ALDH1L2	1.939	0.0428013
CBX5	1.935	0.00354481
HNRNPA0	1.934	0.00185754
NR2F2	1.933	0.000934677
ZNF738	1.932	0.000254634
ZWINT	1.931	0.0362902
ZBTB33	1.93	0.00240349
EBF3	1.929	0.039932
JUND	1.928	0.517555
CHKA	1.925	0.0136366
UBE2C	1.924	0.00730096
DHFR	1.922	0.0132809
CKB	1.92	0.0457848
NASP	1.92	0.0017343
TMPO	1.919	0.000328533
SPART	1.917	0.000640865
FLNA	1.911	0.0867932
CHML	1.91	0.00696475
H1-3	1.909	0.103759
TMX1	1.909	0.00687459
WARS	1.905	0.000352956
FZD7	1.903	0.00149041
KNG1	1.902	0.87792
TCEA1	1.901	0.000150932
TMEM47	1.901	0.0280817
APOD	1.899	0.00419931
POLD3	1.897	0.0083466
POTEJ	1.891	0.00327032
SSRP1	1.891	0.0657784
UCHL1	1.89	0.00138534
FGF2	1.887	0.00247562
HOXB9	1.887	0.0357723
CLN6	1.884	0.0118233
RFX3	1.884	0.000499518
ZKSCAN1	1.884	0.01588
HMCES	1.883	0.030729
STMN1	1.882	0.00064372
ACOT7	1.881	0.000112745
ASRGL1	1.879	0.001289
NUDT15	1.879	0.00751743
TSPAN3	1.877	0.000980826
SH3PXD2B	1.876	0.00326705
CECR2	1.875	0.119838
SARM1	1.874	0.00015082
SRSF1	1.874	0.000517306
SRSF12	1.874	0.000423474
DIS3L	1.872	0.0251853
ZNF8	1.871	0.00268808
PTPRS	1.87	0.000557833
CETN1	1.869	0.171961
PGRMC1	1.868	0.000570025
PSPH	1.868	0.000153762
CADM3	1.866	0.0175938
HLA-B	1.863	0.141984
ELAC1	1.861	0.00575764
BAMBI	1.86	0.00129734
PRSS8	1.859	0.0335784
DBN1	1.858	0.000697089
UBE2J1	1.858	0.00944137
HOMEZ	1.857	0.174807
POLA1	1.857	0.00183317
EDNRA	1.857	0.00518072
TMEM97	1.856	0.0800736
SV2A	1.856	0.00154608
CFB	1.855	0.0459362
ITGA4	1.855	0.0211606
MMTAG2	1.855	0.0261734
SUPT16H	1.855	0.0242963
SLC39A11	1.854	0.0190075
PLCG1	1.853	0.000205848
PPP2R1B	1.852	0.00112993
HP	1.851	0.00153762
UHRF1	1.849	0.0203021
SMC6	1.848	0.00342985
TMEM123	1.848	0.0405646
MAPT	1.845	0.00708781
MSH2	1.845	0.00615542
TAX1BP1	1.845	0.00131578
CENPF	1.844	0.000134793
ACKR3	1.843	0.0379997
CHEK1	1.843	0.0167574
TIMP2	1.843	0.0232597
ALPL	1.842	0.00030607
CIP2A	1.838	0.00189739
NUDT1	1.838	0.00850902
HELLS	1.837	0.000865955
HAUS8	1.835	0.00192631
TDP1	1.835	0.00275789
POLE3	1.834	0.00404022
TMEM59	1.834	0.00614843
CRAD	1.833	0.00206683
FYN	1.833	0.0212862
RCN2	1.833	0.00129866
TMPO	1.831	0.0023245
ABT1	1.831	0.476817
ZNF48	1.83	0.00781397
LUC7L	1.829	0.000206204
PRPH	1.829	0.0313654
SPARC	1.829	0.127413
MMP14	1.828	0.156791
ENDOU	1.828	0.0637821
TMOD3	1.828	0.00532739
ZNF516	1.827	0.00221899
NFKBIB	1.825	0.038153
GINS4	1.821	0.000361534
TBC1D7	1.817	0.00879258
SERINC1	1.817	0.00407334
KHDRBS2	1.816	0.0037052
CHD7	1.815	3.72655e-05
PTBP2	1.815	0.000211426
BRD2	1.814	0.255183
CORO1A	1.813	0.0021875
SAAL1	1.813	0.0247596
GOLM1	1.811	0.00996579
HAT1	1.811	0.00557091
CCPG1	1.809	0.00772681
RNF149	1.808	0.0120752
PHC1	1.807	0.0592084
PPFIA3	1.803	0.0657138
DDX55	1.802	0.00502032
DTX3	1.801	0.0219933
EPB41	1.801	5.33903e-06
UPP1	1.8	0.250181
PABPC5	1.799	0.0012816
NEFL	1.799	0.00116239
NPM1	1.797	0.00496404
SPC25	1.797	0.0151766
CDO1	1.795	0.036427
RNF2	1.794	0.0140601
CELSR2	1.793	0.0976226
GPC4	1.793	2.67587e-05
C20orf27	1.791	0.000328395
TNFRSF10D	1.791	0.00231239
HAUS7	1.79	0.000163876
ILDR2	1.79	0.24198
TUT1	1.789	0.00395411
VIM	1.789	0.000247412
SP140L	1.787	0.03492
TCF12	1.787	0.000513285
ASNS	1.786	0.0154433
PDGFRB	1.786	0.0459166
GLDC	1.785	0.00769565
TPX2	1.785	0.0155325
ZNF460	1.785	0.00214838
DDR1	1.784	0.00667669
EPB41L2	1.782	0.000477317
CDK2	1.78	0.0032644
CEBPA	1.776	0.264456
ZFHX3	1.776	0.000126314
PMF1	1.774	0.000457652
SLC22A17	1.774	0.00220944
UBE2E3	1.774	0.300516
HNRNPH3	1.772	0.00190505
ARL6IP1	1.771	0.00473648
ING1	1.771	0.000325304
TIPIN	1.769	0.00290465
TMEM161A	1.769	0.00162046
TMEM208	1.769	0.0326149
CKS2	1.766	0.0542497
MSH6	1.766	0.00359022
GINS1	1.765	0.253163
ZNF281	1.765	0.0351153
HIST2H2BE	1.763	0.0134172
PLK1	1.763	0.0453333
ACTB	1.762	0.00514186
CHAF1A	1.761	0.0177445
MMRN1	1.761	0.0195208
SET	1.758	0.00450247
TUBE1	1.758	0.00422244
CTBP2	1.756	0.00382299
CD82	1.755	0.157698
SLC38A1	1.755	0.000727383
SNTB1	1.755	0.0178389
H2AFX	1.754	0.0141117
SLC5A3	1.754	0.00341647
GPRIN1	1.753	0.00516848
SMAD1	1.753	0.0875107
GAB2	1.751	0.0503362
PPM1E	1.751	0.00344282
UGDH	1.75	0.000566195
UBA2	1.75	3.6059e-05
TYMS	1.749	0.402475
SNRPB	1.748	0.206604
PCBP4	1.747	0.00200892
NSL1	1.747	0.0179984
UBTF	1.747	0.0017651
VPS72	1.745	0.00056678
ITIH3	1.744	0.00486704
VGLL4	1.744	0.0217836
TMEM33	1.743	1.4167e-05
ZNF771	1.743	0.00484194
MICAL1	1.742	0.000261529
FUBP1	1.741	1.02567e-05
LAPTM4B	1.741	0.0263296
PRMT2	1.741	0.13059
DUT	1.74	0.0101984
GSDME	1.74	0.126756
DCTPP1	1.739	0.00636383
SMARCA5	1.739	0.00470185
HPX	1.738	0.00355186
HMGB1	1.736	0.126118
ODF2	1.736	0.0208835
INTS14	1.735	0.0683957
OSBPL1A	1.735	2.19544e-05
ZNF121	1.734	0.00480401
CTNND2	1.731	0.00105319
PAAF1	1.731	0.000762761
NCOA4	1.728	0.0337223
RFC3	1.728	0.0648671
ATF2	1.727	0.00083935
CDAN1	1.727	0.00394663
PEG10	1.723	0.00197093
SMN1	1.723	0.0016828
ZMYM1	1.721	0.162156
RAB3C	1.72	0.00221358
RPRD1A	1.72	0.00466523
LMNB1	1.719	0.000967928
EHMT2	1.718	0.000298767
PRKRIP1	1.718	0.223172
SAE1	1.718	2.0848e-05
ATAD5	1.718	0.0013312
SMARCAD1	1.717	0.00155479
DDX39A	1.716	0.0416057
HMGCS1	1.716	0.000978006
PAK1	1.716	1.31684e-05
GNAQ	1.715	0.00682011
ATXN7L3B	1.714	0.000682877
CTDSP2	1.714	0.132584
HDAC2	1.712	0.000983165
WDHD1	1.712	0.0180241
NDC80	1.711	7.66959e-05
PBK	1.711	0.0860139
TTYH3	1.711	0.0276526
ZNF462	1.71	0.00199629
VAT1L	1.709	0.00605106
PHC2	1.709	0.000123318
CD63	1.708	0.0853189
TMEM35A	1.708	0.00023922
RAB39B	1.705	0.000401794
LRMP	1.705	0.0480087
CLTCL1	1.704	0.493238
LOXHD1	1.704	0.0023412
C4A	1.703	0.122457
JPT2	1.701	3.36592e-05
RBBP4	1.701	0.00142628
LRR1	1.7	0.0328516
SLU7	1.7	0.0471277
PDE6D	1.697	0.000301162
SREK1	1.697	2.41333e-05
KAT5	1.696	0.0139779
WBP4	1.696	7.58714e-05
ADAMTS18	1.695	0.0835251
SUV39H2	1.693	0.669968
DOCK6	1.691	0.0215243
MAP1LC3A	1.691	0.0168866
EZH2	1.689	0.00678172
HIST1H2BD	1.689	0.00385322
RFC5	1.689	0.0132223
ZC3H18	1.688	0.00686145
SOD3	1.687	0.133465
CDKN2AIPNL	1.686	0.00314745
IDI1	1.684	0.0259981
MAGEE1	1.684	0.182801
ANTXR1	1.684	0.0584561
RPL7L1	1.682	0.0217837
CYP2S1	1.681	0.0009745
FANCI	1.68	0.0943799
TEX28	1.68	0.266843
KHDC4	1.679	0.0236793
ASDURF	1.678	0.0141373
FUS	1.677	0.00288919
UBE3D	1.677	0.000919406
ACVR1B	1.676	0.00777052
CENPH	1.676	0.0271881
MORF4L2	1.676	0.000721675
PCBP2	1.676	0.0205154
RNASEH2B	1.676	0.000332106
SMC3	1.676	0.000938037
BZW1	1.675	0.00139757
U2SURP	1.675	0.00205842
UCK2	1.675	0.0378945
IPO5	1.674	5.59317e-05
NUSAP1	1.674	0.0112363
SERINC3	1.673	0.0183413
SMC5	1.673	0.00132851
SOGA1	1.673	0.00346497
TLE3	1.672	0.000687469
ACLY	1.671	0.00019036
PPA1	1.671	0.00038743
AMMECR1	1.67	0.0499337
HIST3H2BB	1.67	0.520476
KIF15	1.67	0.000377542
RAD9A	1.669	0.0997068
SP8	1.669	0.00625571
TCEAL4	1.669	0.00279557
PAFAH1B3	1.668	6.38866e-05
PASK	1.668	0.0579421
PCM1	1.668	0.000266714
S1PR2	1.668	0.020101
TMEM164	1.668	0.0853682
CFDP1	1.667	0.000572856
LIN28A	1.667	0.01808
TUBA1C	1.667	1.88015e-05
HMGN1	1.666	0.0113948
CRTC2	1.665	0.195837
POU5F1	1.665	0.0741608
FADS1	1.664	0.000800058
MMP2	1.663	0.0808885
DMAP1	1.662	0.000178958
NEUROD2	1.662	0.364218
KPRP	1.661	0.0552712
QSER1	1.661	0.0267025
L1CAM	1.66	0.00603234
NHSL1	1.66	0.0657008
SRSF3	1.66	0.0299943
DAXX	1.659	0.00295404
DEK	1.659	0.0640877
DPF2	1.659	1.54939e-05
NELFE	1.659	3.93178e-05
SMAD4	1.659	0.000439638
BAZ1A	1.658	0.0155644
CORO1C	1.658	0.00975698
IMPA2	1.657	0.000994306
SMC1A	1.657	0.000445111
NFASC	1.656	0.054921
ZNF618	1.656	0.000219759
ACTL6A	1.655	0.000343816
SNX30	1.655	0.00222256
BAG4	1.654	0.00209443
ZKSCAN8	1.654	5.03869e-05
CCDC174	1.653	0.0686444
RB1	1.653	8.70328e-05
RFC2	1.653	0.0317963
HAUS3	1.652	0.00329858
UNC119B	1.652	0.000530599
SSBP3	1.651	0.00125209
AMZ2	1.65	0.210311
CDIP1	1.65	0.00404228
RNF5	1.649	6.71346e-05
RABL2B	1.647	4.94776e-05
MXRA5	1.645	0.175441
TMSB10	1.644	0.00160585
KIF23	1.644	0.0887283
MYO19	1.644	0.167121
RNF130	1.644	0.215394
STRBP	1.642	8.92985e-06
RFC4	1.641	0.0280062
TLK2	1.641	0.000115341
AK6	1.639	0.010331
DGCR2	1.639	0.00140307
ITPR2	1.639	0.0952252
MDK	1.639	0.000944066
AATF	1.638	0.122074
HAUS6	1.638	0.0101538
NCAPD2	1.638	0.00362611
RUFY1	1.638	1.4742e-05
HNRNPU	1.637	0.0165866
GEMIN8	1.636	1.85619e-05
KIF11	1.636	0.0303511
NSMCE1	1.636	0.00203119
BRD1	1.635	0.00018785
ELAVL2	1.634	0.00105492
EBF1	1.634	0.00611024
EIF5	1.634	0.00158008
MDC1	1.634	0.0637639
MAD2L2	1.633	0.00140956
CXorf56	1.633	0.000401698
HSPA13	1.633	0.000153306
FABP7	1.633	0.00212423
LIG3	1.632	0.0047234
PRPS2	1.632	0.186064
CNOT8	1.631	0.00157859
NDST1	1.631	0.00438025
SEC23B	1.631	6.66413e-05
PAICS	1.629	0.00835194
SEMA4D	1.629	0.00153221
SULF1	1.629	0.415491
AP3M2	1.627	0.0450307
MSRB2	1.627	0.507039
CYP51A1	1.627	0.000157619
DYNC2LI1	1.627	0.118086
FOXRED2	1.627	0.00375719
KNTC1	1.627	0.00645672
MBL2	1.626	0.0072381
POLR3E	1.626	0.244463
SAP30	1.626	0.0923939
TMEM159	1.626	0.252542
ACP1	1.624	0.00236057
DHCR7	1.624	0.00127692
HPF1	1.624	0.00176404
SMARCC1	1.624	0.00209712
TERF1	1.624	0.00594153
GNAI3	1.623	0.00153264
SFT2D3	1.623	0.0264577
ACVR2A	1.622	0.00429398
APOC1	1.622	0.47895
DOLPP1	1.622	0.0116168
CTDSPL2	1.621	0.00698091
SMARCD1	1.621	1.8659e-05
U2AF1	1.621	0.0207357
UBE2I	1.621	0.00197764
BRD8	1.619	0.000518379
TSN	1.619	0.00100429
SLC35A5	1.619	0.96959
DTD1	1.617	0.000713672
CTCF	1.615	0.00498355
CTPS1	1.614	0.105623
NEO1	1.614	0.000139272
ADGRL2	1.613	1.20626e-06
ABRACL	1.612	0.0387878
CNN2	1.611	0.0489751
CCNYL1	1.611	0.0262839
IGSF3	1.611	0.00696039
NELFA	1.61	0.00017274
TERF2IP	1.609	0.00016908
SNRPA1	1.608	0.0280301
TOP1	1.608	0.00576409
DPP8	1.607	0.0803368
LSM14B	1.607	0.00120819
MYEF2	1.607	3.96298e-05
ZFAND1	1.607	0.00850185
BUD13	1.606	0.0123597
CHD3	1.606	3.29549e-05
GPATCH11	1.606	0.0319
CASP8	1.606	0.0508419
PZP	1.606	0.124892
SFT2D2	1.606	0.11026
ARID1B	1.605	0.000163902
GPR12	1.604	0.0280413
RACGAP1	1.604	0.0369505
TCEAL9	1.604	0.0128392
TRIM28	1.604	0.000151856
CCDC117	1.603	0.116443
CFAP298	1.603	0.000450053
DAGLB	1.603	0.00380878
HNRNPAB	1.603	0.00239322
VWA1	1.603	0.0607456
ADAR	1.602	0.00144444
AHDC1	1.602	0.00978293
FRMPD1	1.602	0.211814
MEN1	1.602	0.000455484
RIOK2	1.602	0.0206448
ZBTB14	1.602	0.00101293
ZNF143	1.602	0.0042742
MTF2	1.601	0.0256733
PPWD1	1.601	1.17749e-05
CCP110	1.6	0.0172935
HCFC1	1.6	0.000480913
NUP50	1.6	0.0176942
PLXNA1	1.6	1.16956e-05
RCOR2	1.6	0.00632326
VRK1	1.6	0.0519123
IFT80	1.599	0.0162258
CADM4	1.598	4.03347e-05
GINS2	1.598	0.153373
GRB10	1.598	0.00513911
PDGFRA	1.598	0.0302723
SNX4	1.598	0.00210804
AP1S1	1.597	0.00875029
POLE4	1.597	0.0535984
YEATS4	1.597	0.00970241
CWC27	1.596	0.000195093
ZNF280C	1.596	0.000634915
CENPV	1.595	0.00537346
HAUS5	1.595	0.0108009
EFNB2	1.594	0.00417462
FSCN1	1.594	0.000989181
MED22	1.594	0.00159843
URI1	1.594	0.000171966
NELFB	1.593	0.00150944
SLC19A1	1.593	0.0685272
CEP44	1.591	0.0263855
CFAP97	1.591	0.162441
SMARCAL1	1.591	0.00776869
ABHD17B	1.59	0.0283403
STAG1	1.589	8.90741e-05
UMPS	1.589	0.00612193
RBM22	1.588	0.00498758
TTK	1.588	0.433231
KANSL3	1.587	0.0741329
LIN28B	1.587	0.00226749
REEP2	1.587	0.050744
ZNF521	1.587	0.107944
ELL	1.586	0.0862486
PTPRF	1.586	0.000396798
TTC30B	1.586	0.0121488
H3C1	1.585	0.102011
FZD3	1.585	0.0229201
PATZ1	1.585	0.13534
SLC7A1	1.585	0.00527173
XPO5	1.585	0.0284843
ZMAT2	1.585	0.00327621
ESF1	1.584	0.0313473
GEMIN2	1.584	0.0169558
ARFIP2	1.583	0.00196304
DPY30	1.582	0.00193835
MEX3B	1.581	0.177024
MYO1B	1.581	0.000304169
NECTIN3	1.581	0.00117479
RASSF2	1.581	0.0151131
PHF5A	1.58	0.000411902
CKAP2	1.579	0.162246
POLR2F	1.579	0.00869432
ZDHHC20	1.579	0.00039379
BAZ2B	1.578	0.0130945
NFATC3	1.578	0.0185881
RGN	1.578	0.0224917
TBC1D12	1.578	0.0400989
TMEM128	1.578	0.00453388
PNN	1.577	0.00350241
ANO2	1.577	0.101663
JPT1	1.576	0.000123865
ANKRD11	1.576	0.551553
CTTNBP2NL	1.575	0.00368811
FSD1L	1.575	0.00264819
SF3B6	1.574	0.0108949
KMT2A	1.572	0.00346857
QTRT2	1.572	0.00590723
RAB25	1.572	0.0439768
APH1A	1.571	9.86148e-05
EPHA7	1.571	0.017729
PLXNB1	1.571	0.00406178
SETMAR	1.571	0.000153601
C1R	1.571	0.600573
USP39	1.57	0.00236113
XRCC1	1.57	0.00578006
CNKSR2	1.569	0.0706496
DHX40	1.569	0.00293398
LDLR	1.569	0.00198732
NRCAM	1.569	0.682366
OGT	1.568	0.00010207
OSBPL8	1.568	1.35472e-05
PMEL	1.568	0.00570289
EXOSC9	1.567	0.0118604
POLE2	1.567	0.0021829
RRP9	1.567	0.00560557
TMEM231	1.567	0.000848569
MBTD1	1.566	0.187665
PLPP3	1.565	0.010277
EHMT1	1.565	0.00068115
EPHA4	1.565	0.00675532
HACD3	1.565	0.00507269
HNRNPC	1.565	0.0116692
NOTCH2	1.565	0.00125158
PLD3	1.565	0.0149499
SRP14	1.565	0.000654664
COL26A1	1.564	0.0458559
MBD3	1.564	0.00123536
SLC39A10	1.564	0.000812545
TUBB4B	1.564	0.00174355
B4GALT5	1.563	0.117293
GABARAP	1.563	9.7544e-05
MRTO4	1.563	0.0799888
NSD1	1.563	0.0173297
PHF12	1.563	0.00823887
FHOD1	1.562	4.93754e-05
GNAZ	1.562	0.000496472
MED28	1.562	0.0125738
TMEFF1	1.561	0.00683561
BRI3BP	1.56	0.00901174
CDC123	1.56	0.00467941
FASN	1.56	0.0447911
KAT7	1.56	0.000449675
CYBRD1	1.559	0.782963
GMEB2	1.559	0.00639442
ENY2	1.559	0.0559964
SPIN1	1.559	0.00050091
BCL7B	1.558	0.0011487
KIF2A	1.558	0.000442769
POLD2	1.558	0.0592318
RSL24D1	1.558	0.0100445
CFAP36	1.557	0.080479
MEIS1	1.557	4.81154e-05
PLEKHB2	1.557	0.0846645
TRIM27	1.557	0.00847152
KIT	1.556	0.00357107
RFC1	1.556	0.00593536
HMGA2	1.556	0.299292
CNOT2	1.555	0.00206976
TOM1L1	1.555	0.042808
CEP41	1.554	0.0308415
DTYMK	1.554	0.00322371
LINC01465	1.554	0.0895592
GAB1	1.554	0.0131313
POLD1	1.554	0.0165687
THRAP3	1.554	0.00188724
ZNF195	1.554	0.165541
FLRT3	1.553	0.0209578
HPCAL1	1.553	0.012538
SFPQ	1.553	0.00256959
NIFK	1.551	0.00416522
TIMELESS	1.551	0.038974
ALG10	1.55	0.0723691
CHIC2	1.55	0.0135572
FLNB	1.55	0.11087
MAGOH	1.55	0.00519932
UBN2	1.55	0.0373457
SRSF6	1.549	0.00209769
ERCC5	1.549	0.0185704
PPHLN1	1.549	0.00120589
TRIM33	1.549	7.10346e-05
ARGLU1	1.548	0.00155039
LYAR	1.548	0.0659019
XPOT	1.548	0.011896
CLDN6	1.547	0.0463674
CMIP	1.547	0.000164598
FIBP	1.547	0.00114326
GMIP	1.547	0.521108
KBTBD7	1.547	0.0164127
PREX1	1.547	0.00117195
RNF138	1.547	0.181365
UTP23	1.547	0.139052
WTAP	1.547	0.000384488
ARID1A	1.546	0.000306604
CDK6	1.546	0.00351002
ECT2	1.546	0.00492143
GTF3C3	1.546	0.00417032
SQLE	1.546	0.088554
ALDH18A1	1.545	0.000371017
DDX17	1.545	0.00724647
FAR1	1.545	0.0599818
PRR3	1.545	0.00741122
THUMPD1	1.545	6.88498e-05
TTYH1	1.545	0.00826
YTHDF1	1.545	0.00121265
ERG28	1.544	0.002942
MAGED4	1.544	0.00147019
PDGFC	1.544	0.0367933
PNMA8B	1.544	0.0491267
ARID4A	1.543	0.0552875
CALD1	1.543	0.533672
FBXL20	1.543	0.000536845
GABPA	1.543	0.000835223
GNL1	1.543	0.0672285
HNRNPA1	1.543	0.00055107
LUC7L3	1.543	0.000592679
FDPS	1.542	0.0252784
GTF2I	1.542	0.00962435
CNBP	1.542	0.0645774
MEAF6	1.542	0.0102215
TRIM2	1.542	0.000359531
CGGBP1	1.541	0.00466623
DNAJC7	1.541	0.0198726
PDRG1	1.541	0.075519
SRP9	1.541	0.000144825
TRAF5	1.541	0.0892607
USP22	1.541	0.0189199
INPP5B	1.54	0.0398043
RNF175	1.54	0.654646
PLCD1	1.539	0.00120696
RASA1	1.539	0.000472892
SNRNP200	1.539	0.00302609
ZC3H11A	1.539	0.0240187
MCL1	1.538	0.350412
STK4	1.538	0.000500023
LTF	1.537	0.0687891
MRC2	1.537	0.0300507
NOB1	1.537	0.000920652
RXRA	1.537	0.0100746
TMA16	1.537	0.0830212
ABCB4	1.536	0.158979
PDS5B	1.536	0.000854258
PPIL4	1.536	0.00105686
CHORDC1	1.535	0.00157838
DCUN1D5	1.535	0.0439944
MKI67	1.535	0.0319163
EIF4G2	1.534	0.00228444
LIG1	1.534	0.0120549
SF3B3	1.534	0.000725187
TRIR	1.534	0.00395361
HIRA	1.533	0.00044034
DPPA4	1.533	0.000620259
NUMA1	1.533	7.08556e-05
SMAD5	1.533	0.00404879
NUF2	1.532	0.128968
SF3A3	1.532	0.00481102
VWF	1.532	0.530889
EXOSC10	1.531	0.0127185
TBPL1	1.531	0.0155285
AIRE	1.53	0.429248
HSPH1	1.53	0.0012065
LDHD	1.53	0.12959
RBM4	1.53	0.00232432
CNOT3	1.529	0.000162389
DCLK2	1.529	0.000833395
G6PD	1.529	0.00132502
AMBP	1.529	0.191767
NSMCE4A	1.529	0.000265937
OSTC	1.529	0.644398
RRP15	1.529	0.0461764
SF3A2	1.529	0.0012492
U2AF2	1.529	0.000537839
IPO13	1.528	0.223893
NRAP	1.527	0.0595504
PAK2	1.527	2.21923e-05
SIX6OS1	1.527	0.465745
SRSF7	1.527	0.0150189
KLHL25	1.526	0.0154415
ORMDL2	1.526	0.00433901
PES1	1.526	0.037944
TUBB8B	1.526	0.0144279
YY1	1.526	0.0342894
BMPR2	1.525	0.00973154
GTF3C4	1.525	0.0014095
KLC2	1.525	4.083e-05
NCOA2	1.525	0.0464572
TENM1	1.525	0.148004
C16orf87	1.524	0.0809497
LPCAT1	1.524	0.000145131
PTBP1	1.524	0.00294431
RPS6KC1	1.524	0.000952625
SALL2	1.524	0.0343605
UTP18	1.524	0.00165921
BAZ1B	1.523	1.86175e-05
SERPINE2	1.523	0.578479
GARS1	1.523	0.000135546
NDN	1.523	0.0153441
NME1	1.523	0.00148391
SDC1	1.523	0.101575
UBXN7	1.523	0.00236309
WDCP	1.523	0.0227109
CEP55	1.522	0.0380185
CLNS1A	1.522	0.00398365
IGF2BP1	1.522	0.000759528
CREBBP	1.521	3.91829e-06
NRAS	1.521	0.000428204
RAB22A	1.521	0.0132595
SCAF4	1.521	0.000227339
ZMYM4	1.521	0.00178757
ARHGEF18	1.52	0.137854
CCAR2	1.52	0.000343953
ZNF512	1.52	0.0134346
DCTD	1.52	0.000812908
POLR3K	1.52	0.0059346
KAT2B	1.52	0.235716
SUZ12	1.52	0.0866159
ZNF292	1.52	0.0140377
NKAIN3	1.519	0.294731
STXBP4	1.518	0.0464589
CARM1	1.518	0.000102013
DDX42	1.518	4.32987e-05
H4C1	1.518	0.0261795
TSR1	1.518	5.38488e-05
ZNF629	1.518	0.00101988
BCCIP	1.517	0.0216509
COPS7B	1.517	5.19629e-05
PLLP	1.517	0.369877
SKA3	1.517	0.162093
CHD4	1.516	0.000118352
PALM	1.516	0.0116758
DDX47	1.516	0.0477661
ERI1	1.516	0.00433308
L1TD1	1.516	0.000963738
SMOC1	1.516	0.0966268
SNRNP27	1.516	0.00985005
DPH7	1.514	0.0327777
ZFP91	1.514	0.0280346
SDCBP	1.513	0.013301
CHRAC1	1.513	0.0344942
FAM133B	1.513	0.0128683
PDS5A	1.513	0.00527196
SEC11A	1.513	0.396408
GPRASP2	1.512	0.00288343
LSM7	1.512	0.00279727
RNASEH2A	1.512	0.000238443
SNAP25	1.512	0.000803988
CPSF7	1.511	0.00165652
CALM3	1.51	0.000332407
DLGAP4	1.51	0.00718484
HSPA6	1.51	0.767836
KHDRBS1	1.51	0.00062033
TENM3	1.51	0.00522277
ERBIN	1.508	0.000170728
PIP5K1A	1.508	0.014758
SF3A1	1.508	9.70626e-06
TRIM71	1.507	0.000706326
C2CD5	1.507	0.000189208
OCIAD2	1.507	0.0805387
SNX33	1.507	0.0974486
ZNF444	1.507	0.0270653
ZWILCH	1.507	0.00526299
HNRNPK	1.506	0.00337637
SELENOS	1.505	0.0587221
CNPY4	1.505	0.017714
MANF	1.505	0.00772123
NCBP2	1.505	0.0173461
PRPF8	1.505	0.000532009
SF3B2	1.505	0.000495546
BEND3	1.504	0.0053827
GNL3	1.504	0.0573617
SAMD8	1.504	0.357934
SMARCA4	1.504	8.56929e-05
TAF5	1.504	0.00121175
TRMT10A	1.504	0.0661609
BCLAF1	1.503	0.00157497
CYP20A1	1.503	0.000382844
EYA3	1.503	0.157083
NCL	1.503	0.0933971
NOLC1	1.503	0.246473
A2M	1.502	0.150003
MAPRE2	1.502	3.54453e-05
MORF4L1	1.502	0.00490451
SAP30BP	1.502	0.0286035
YJU2	1.502	0.00965377
GPT2	1.501	0.00479157
HAUS2	1.501	0.00309966
SERP1	1.501	0.715132
IL6ST	1.5	0.0329496
INAVA	1.5	0.00458958
MED18	1.5	0.277932
POLA2	1.5	0.074579
RNPC3	1.5	0.124721
SEMA5A	1.5	0.049223
ZNF740	1.5	0.0391801
SEPTIN11	1.499	0.00223666
DNAJC8	1.499	0.000104832
EXOSC8	1.499	0.00979995
NEFM	1.499	0.038962
DOCK1	1.498	2.07378e-05
SARS	1.498	0.00254301
TMBIM6	1.498	0.0288278
TOP2B	1.498	0.000964875
TRIM59	1.498	0.045788
WDR73	1.498	0.0843356
ZBTB21	1.498	0.245893
ARHGAP17	1.497	0.00619318
EDIL3	1.497	0.428117
ACTBL2	1.496	0.0132963
CCDC97	1.496	0.0807182
DSN1	1.496	0.0270116
RALA	1.496	0.000848982
ANP32E	1.495	0.000255438
CARHSP1	1.495	0.000762826
SF3B1	1.495	0.000266009
TMEM185B	1.495	0.00182029
ZBTB5	1.495	0.138869
ADNP	1.494	0.000324394
IPO9	1.494	0.000767552
RAB34	1.494	0.0448161
STAG2	1.494	0.00347201
ZNF423	1.494	0.0121151
DDX51	1.493	9.86231e-06
HGSNAT	1.493	0.0770968
MPZL1	1.493	0.00140632
PARP1	1.493	0.188895
RSF1	1.493	7.8023e-06
SHMT2	1.493	0.0207927
SNRPD3	1.493	0.152175
CHTF18	1.491	0.0241373
FAIM	1.491	0.00317867
GYPC	1.491	0.261297
SEC11C	1.491	0.000239201
FAM49A	1.491	0.000662704
ZFP37	1.491	0.114485
ERH	1.49	0.0265262
GOLGA7	1.49	0.00116848
C2CD4B	1.489	0.0237558
EDC3	1.489	0.0613016
FLCN	1.489	0.251081
NCOA5	1.489	1.22233e-05
PSMG2	1.489	0.000192269
DDA1	1.488	0.0268138
LEF1	1.488	0.269898
MAT2B	1.488	0.000275708
OARD1	1.487	0.00228035
RP2	1.487	0.000493811
SNRPG	1.487	0.00355543
TAF9B	1.487	0.0162865
UBTD2	1.487	0.0139067
ZNF813	1.487	0.0508323
SLC1A4	1.486	0.000237766
CNOT1	1.485	0.000331687
DHX35	1.485	0.0323361
LIMA1	1.485	0.160233
PSMG1	1.485	0.00111823
RPS6KA4	1.485	0.00310392
TMEM132A	1.485	0.0141994
UTP11	1.485	0.111031
ZC3H13	1.485	0.00844466
ZNF207	1.485	0.270425
ENAH	1.484	3.25387e-05
HNRNPA3	1.484	0.00101099
INPP5K	1.484	0.00771231
MATR3	1.484	0.00258632
MED8	1.484	0.00693593
MTA1	1.484	0.00103774
MYD88	1.484	0.0417802
CEP97	1.483	0.00498991
CMSS1	1.483	0.104908
DNTTIP2	1.483	0.012592
EXOSC3	1.483	0.0106759
MAST4	1.483	0.440268
SENP7	1.483	0.0964661
TSPAN13	1.483	0.106721
USP48	1.483	0.00110749
CDK2AP2	1.482	0.00903382
GML	1.482	0.0491297
HNRNPR	1.482	0.000530423
KCT2	1.482	0.0192658
TTC5	1.482	0.00154145
ARRB2	1.481	0.016271
CDCA8	1.481	0.145787
DNAJC17	1.481	0.00218217
KIFC1	1.481	0.076316
TLE4	1.481	0.0263471
TNFRSF10B	1.481	0.0161402
DGCR8	1.48	0.0757084
KDM6B	1.48	0.0305094
ASH2L	1.479	0.00146777
HIC2	1.479	0.000167743
MFAP3	1.479	0.0194472
SRSF5	1.479	0.0312102
EBNA1BP2	1.478	0.0407725
FRG1	1.478	0.0490528
TRA2A	1.478	0.346346
RAVER1	1.478	0.00124634
ZNF830	1.478	0.03146
CEP170	1.477	0.000129108
ILF2	1.477	0.00229051
PPT1	1.477	0.0152192
TBCB	1.477	1.70448e-05
BUB3	1.476	0.00250272
IQGAP1	1.476	0.0236957
PDIA3	1.476	0.00172704
PIGU	1.476	0.00161061
RBM8A	1.476	0.00308818
SAP18	1.476	0.00711996
SESTD1	1.476	0.00191959
ACIN1	1.475	0.00176926
KPTN	1.475	0.208274
NUDC	1.475	0.00293097
IGKV2-40	1.474	0.145982
ORC5	1.474	0.0502951
PBRM1	1.474	5.79484e-06
PDIA4	1.474	0.070774
TDP2	1.474	0.0385974
ACACA	1.473	0.00226091
ANGEL2	1.473	0.038041
API5	1.473	0.000953154
ATAD2B	1.473	0.00108709
MED20	1.473	0.00809045
NQO1	1.473	0.142482
SNRPD2	1.473	0.000530186
ZNF219	1.473	0.00230392
DCAF1	1.472	0.000226183
DNMT1	1.472	0.00236415
RBSN	1.472	0.0155218
TUT4	1.472	0.0825888
ZMYND8	1.472	0.000620741
ARHGAP28	1.471	0.0288123
RRP1B	1.471	0.0261575
SOAT1	1.471	0.00168858
UBLCP1	1.471	0.00275659
ULK1	1.471	0.0432981
BRPF1	1.47	0.00485135
LRP2	1.47	0.00649872
MGA	1.47	0.12922
NHP2	1.47	0.00135348
NXT1	1.47	0.000306042
PLS3	1.47	0.318817
WDR12	1.47	0.0287796
AHR	1.469	0.00757132
DIS3	1.469	0.0609465
AGO1	1.469	0.138651
NDNF	1.469	0.017596
SLBP	1.469	0.116497
UNC13B	1.469	0.0025628
EML4	1.468	0.00272671
IGLON5	1.468	0.008963
PTPRD	1.468	0.000403158
SMAP	1.468	0.0336262
C9orf85	1.467	0.0772919
DDX5	1.467	0.00194945
RBMX	1.467	0.0069117
IFT43	1.467	0.088967
NOSIP	1.467	0.0104562
PPIL2	1.467	0.0132988
C11orf98	1.466	0.0104171
PHIP	1.466	0.000375475
RABGAP1L	1.466	0.005831
SRSF11	1.466	0.000504208
TPR	1.466	6.9699e-05
C17orf75	1.465	0.0015387
HNRNPM	1.465	0.000591602
PABPN1	1.465	0.00157407
RSL1D1	1.465	0.0179324
SORL1	1.465	0.0259858
THOC7	1.465	0.00073208
ZCCHC17	1.465	0.0673824
WDR48	1.464	0.00381544
FAM118B	1.463	0.00320046
SART1	1.463	0.000297962
TBC1D15	1.463	0.0114348
ZNF768	1.463	0.0231346
AFAP1	1.462	0.138124
DKC1	1.462	0.000963458
ENG	1.462	0.133756
AMPH	1.462	0.0927557
GTF2F1	1.462	7.74416e-06
MCRIP1	1.462	0.00037827
TRIP13	1.462	0.290401
BLOC1S4	1.461	0.0145895
COPG2	1.461	0.00161757
CPSF6	1.461	0.0124244
IMPDH2	1.461	0.0832257
PIAS4	1.461	0.00265581
PRPF38B	1.461	0.0137332
BRD3	1.46	0.0118549
LRRC8D	1.46	0.0351539
PUM1	1.46	7.42819e-05
SF3B4	1.46	0.000550183
SUMO3	1.46	0.0784565
XPO6	1.46	0.000337243
METTL15	1.459	0.0104749
NSMCE2	1.459	0.156255
PCLAF	1.459	0.0224163
ZNF593	1.459	0.00818421
AARS	1.458	0.000949627
CWC22	1.458	0.0179836
GTF2A2	1.458	0.00365445
NEK3	1.458	0.00716716
NELFCD	1.458	0.00948843
TARDBP	1.458	0.0183455
EFTUD2	1.457	0.00277394
MPHOSPH10	1.457	0.00208833
MTREX	1.457	0.000232083
PRMT3	1.457	0.0660397
RCOR3	1.457	0.0100721
ASF1A	1.456	0.0268233
DERL2	1.456	0.0334857
RPS19BP1	1.456	0.00322606
KRT6A	1.456	0.874184
LSM3	1.456	0.00776157
NOC3L	1.456	0.0470314
ORC6	1.456	0.0301203
RBM28	1.456	0.00919074
RTF2	1.456	0.000903376
ZBTB10	1.456	0.12202
BUB1B	1.455	0.0770802
CD46	1.455	0.000530227
IK	1.455	0.00102899
LZTFL1	1.455	0.000448395
PNISR	1.455	0.00341635
UTP14A	1.455	0.0136313
YTHDF2	1.455	0.00159612
CRCP	1.454	0.0411282
SLIT1	1.454	0.0771063
TAF5L	1.454	0.00967128
CEMIP2	1.453	0.0560773
GPRC5B	1.453	0.280682
MTHFD2	1.453	0.0263844
MYO5A	1.453	0.00536567
RFXAP	1.453	0.108931
CENPVL2	1.452	0.00505613
BMS1	1.452	0.0179873
CD2BP2	1.452	0.00398329
FIZ1	1.452	0.0243452
SLAIN1	1.452	0.0156502
DCK	1.451	0.0047581
FSD1	1.451	0.00356844
IFT81	1.451	0.00118983
IGSF8	1.451	0.106722
RNF40	1.451	0.00344836
SNRPB2	1.451	0.00204857
ZFP30	1.451	0.0859065
FAM193A	1.45	0.025133
GPATCH1	1.45	0.0125542
RAB32	1.45	0.114253
SLC38A9	1.45	0.00359897
MOB3A	1.449	0.0518377
CBX8	1.449	0.00302278
FABP5	1.449	0.000387193
GTF3C6	1.449	0.0206998
NONO	1.449	0.00264867
PRPF40A	1.449	0.00259487
SMARCE1	1.449	0.000672419
TARS1	1.449	9.84561e-05
BYSL	1.448	0.0102941
HOOK3	1.448	0.00115274
HDAC6	1.448	0.119421
MESD	1.448	0.0023093
PITPNM1	1.448	0.0821428
PRPF19	1.448	0.0102444
RBBP5	1.448	0.00436634
ANKRD46	1.447	0.0489438
GNAS	1.447	3.21266e-05
RBM39	1.447	0.0107013
CBX3	1.446	0.00377202
CEP112	1.446	0.177486
HNRNPL	1.446	0.00652014
RADX	1.446	0.460654
SSU72	1.446	0.0225646
GART	1.445	0.0178212
GNPNAT1	1.445	0.0172359
GTF3C2	1.445	0.00876033
IFT57	1.445	0.00840358
MAU2	1.445	0.00926017
PPM1G	1.445	0.00197189
CARS	1.444	0.000292726
CHAMP1	1.444	0.00111133
PDCL3	1.444	5.68632e-05
SCAMP4	1.444	0.0400289
TTC33	1.444	0.0530301
C1orf198	1.443	0.130074
ELMO2	1.443	1.13988e-05
NOL7	1.443	0.030375
PDCD4	1.443	0.000854091
PHF1	1.443	0.0429801
HMGA1	1.443	0.451446
UBE2S	1.443	0.0666292
DNAH3	1.442	0.0737073
IPO4	1.442	0.0637651
PDZD11	1.442	5.43555e-05
PTTG1IP	1.442	0.00872794
GTPBP4	1.441	0.0301192
MAZ	1.441	0.0231512
NUDT21	1.441	0.0365522
RAPGEF6	1.441	0.0127853
DBR1	1.44	0.0010058
DDX21	1.44	0.153147
SNRPA	1.44	0.00168806
TCP11L1	1.44	2.1304e-05
TUBA1A	1.44	0.00294895
ADPGK	1.439	0.0165381
ASAP2	1.439	0.106485
DCAF15	1.439	0.221355
ITPK1	1.439	0.00111849
KCTD3	1.439	0.554911
NME7	1.439	0.000288865
PDCD11	1.439	0.00233156
PPIP5K2	1.439	8.39983e-05
RC3H1	1.439	0.577265
SRPK1	1.439	0.0300675
APAF1	1.438	0.000110701
CAD	1.438	0.0163789
GPC2	1.438	0.00125198
MAP2K7	1.438	0.00601372
NOM1	1.438	0.0865579
YTHDC1	1.438	0.0023662
MED6	1.437	0.00664161
TAF4	1.437	0.0279111
NUDT16L1	1.436	0.00278918
PIK3R1	1.436	0.10842
FAM3C	1.435	0.100989
CD99L2	1.435	0.14253
LIX1L	1.435	0.0464223
PDIA6	1.435	0.0147903
ZCCHC8	1.435	1.56203e-05
CHD1	1.434	0.000376104
ELAVL1	1.434	0.0511828
H2AFV	1.434	0.106066
RBBP7	1.434	0.0201599
SHCBP1	1.434	0.454654
CD47	1.433	0.179906
DNMT3B	1.433	0.00304183
NIPBL	1.433	3.0566e-05
PCSK5	1.433	0.122907
POU2F1	1.433	0.0385118
RCL1	1.433	0.0165807
RTF1	1.433	0.0126658
IRS1	1.432	0.00182565
RNGTT	1.432	0.00201614
SRFBP1	1.432	0.028136
SRSF2	1.432	0.00471703
DIMT1	1.431	0.000518028
EXOSC6	1.431	0.0155287
HIKESHI	1.431	0.408892
HMGXB4	1.431	0.00868704
NCBP1	1.431	0.00324234
NRGN	1.431	0.424277
PTPRJ	1.431	0.0226165
ADSS2	1.43	0.000973415
ANTXR2	1.43	0.00179881
BUD31	1.43	0.00461206
CDC40	1.43	0.00218757
CEBPZ	1.43	0.0354349
CROCC	1.43	0.000619973
DHX15	1.43	0.00502041
EIF2AK3	1.43	0.276388
IFI35	1.43	0.330242
NFYA	1.43	0.0352291
PRMT7	1.43	0.00499778
RAN	1.43	0.0644072
RAP2B	1.43	0.00208361
TRRAP	1.43	0.00975349
ZCCHC3	1.43	0.00499878
KIAA0100	1.429	0.0709282
NIBAN1	1.429	0.183292
NUFIP1	1.429	0.0144454
POLR3H	1.429	0.033377
BNIP2	1.428	0.00123476
DRAP1	1.428	0.00840598
ICK	1.428	0.07236
PRPF6	1.428	0.00218614
SRCAP	1.428	0.0217264
ZPR1	1.428	0.000201204
ATF7IP	1.427	0.00204788
HYOU1	1.427	0.00569127
MINDY2	1.427	0.0655939
CHTF8	1.426	0.0180316
KIN	1.426	0.0074185
PEX10	1.426	0.217141
PPP1CC	1.426	0.0993375
RPRD1B	1.426	0.00029627
CEBPG	1.426	0.107283
SLC23A2	1.426	0.135929
VNN1	1.426	0.294329
ZNF428	1.426	0.000539491
EMG1	1.425	0.00555596
GANAB	1.425	0.00282992
HNRNPD	1.425	0.00211172
MXRA8	1.425	0.0813068
PPP4R3B	1.425	0.0193689
TOB2	1.425	0.0253781
KLHL11	1.424	0.00266195
SUMF1	1.424	0.595947
TGOLN2	1.424	0.0940755
TRMT1	1.424	0.000163358
PREX2	1.423	0.219607
CR1	1.423	0.545996
IFT172	1.423	0.0996648
IPO11	1.423	0.00190532
ORC3	1.423	0.0308612
SERPINC1	1.423	0.106046
SNRPF	1.423	0.00295511
ORC4	1.422	0.0082716
POLR1D	1.422	0.0121438
THOC2	1.422	0.000595716
ZNF532	1.422	0.0959903
ABCC4	1.421	0.00269775
ANKHD1	1.421	0.00108298
CNOT9	1.421	0.00137173
DPH2	1.421	0.00774115
LARP1	1.421	0.0051739
LRCH2	1.421	0.0449988
HOMER3	1.421	0.0205097
YTHDC2	1.421	0.0212508
DUS3L	1.42	3.23087e-05
GABARAPL2	1.42	0.051592
POLR2E	1.42	0.000720306
RRP7A	1.42	0.00328079
DDI2	1.419	0.000133186
DDX23	1.419	0.00374299
ARHGAP39	1.419	0.0344531
HNRNPLL	1.419	2.85748e-05
PPARGC1B	1.419	0.752049
SNRNP70	1.419	0.00113143
THG1L	1.419	0.114271
CDK13	1.418	0.014994
GSTA4	1.418	0.120713
MVD	1.418	3.82958e-05
PRDM2	1.418	0.0163634
SP1	1.418	0.00969402
SUPT7L	1.418	0.0139021
VAV2	1.418	0.00504745
DNAJB1	1.417	0.0223097
EED	1.417	0.0125971
GTF3C1	1.417	0.000555773
NCOR1	1.417	0.0666903
NUP54	1.417	0.000157049
PPP1R9B	1.417	0.0276859
RAB2B	1.417	0.00478414
ZBTB34	1.417	0.0551268
DHX37	1.416	0.000189125
GNPDA1	1.416	0.00399055
PHETA1	1.416	0.00566892
UAP1	1.416	0.115306
CACYBP	1.415	0.0189136
CDK11B	1.415	0.00392308
EVL	1.415	0.0348107
PANX1	1.415	0.0171446
POLE	1.415	0.0259512
PTK2	1.415	0.00462192
SURF6	1.415	0.00037192
UTP20	1.415	0.000352439
BROX	1.414	0.000550886
HIRIP3	1.414	0.45409
HPS3	1.414	0.61698
ARPP19	1.413	0.107557
BRD7	1.413	0.00071414
CDC16	1.413	7.55704e-05
METTL16	1.413	0.011692
OFCC1	1.413	0.0101504
PMS2	1.413	0.161996
PYCR3	1.413	0.0406697
SIN3A	1.413	0.00259729
FGD3	1.412	0.00218157
KRI1	1.412	0.198398
MED16	1.412	0.00834472
PRPSAP1	1.412	0.0114613
RBM12	1.412	0.000791939
SBNO1	1.412	0.0178308
CSE1L	1.411	0.00738234
CLIP4	1.411	0.607025
MPDZ	1.411	0.00429001
MAP1LC3B	1.411	0.00695582
NOC2L	1.411	0.0560046
SFSWAP	1.411	0.00437003
TSNAX	1.411	0.000136895
ZNF503	1.411	0.5325
ABCE1	1.41	0.0747106
CPSF1	1.41	0.00388276
CPSF3	1.41	0.00887762
MNAT1	1.41	0.0324973
NOP53	1.41	0.012559
SMNDC1	1.41	0.000606881
THBS3	1.41	0.271364
TUBG1	1.41	0.00681948
B3GLCT	1.409	0.0268498
GMPS	1.409	0.000238952
IFIT5	1.409	0.0179198
MOG	1.409	0.104126
CALCOCO2	1.408	0.175933
SNX16	1.408	0.117534
TENM4	1.407	0.0267557
TTF2	1.407	0.32279
UFM1	1.407	0.0562288
WDFY1	1.407	0.0172066
XRCC6	1.407	0.00265353
AGPAT4	1.406	0.0133832
IRGQ	1.406	0.00189568
CSTF2T	1.406	0.0128718
PARP4	1.406	0.0593723
POLR2H	1.406	0.0165128
SNRPC	1.406	0.0294415
TELO2	1.406	0.000177405
TIA1	1.406	2.88679e-05
VPS50	1.406	0.00209142
ANAPC11	1.405	0.542653
DRAM2	1.405	0.0147711
EXOSC7	1.405	0.0184681
FRA10AC1	1.405	0.00697465
LSM6	1.405	0.00291904
MORC2	1.405	0.012395
PGD	1.405	2.97871e-05
PLCL1	1.405	0.0150815
ALB	1.404	0.043636
CD9	1.404	0.283491
CDH11	1.404	0.353409
EPB41L5	1.404	0.0061626
GLT8D1	1.404	0.000172099
KATNA1	1.404	0.0376931
NUP205	1.404	0.000983314
POGLUT3	1.404	0.00363826
QTRT1	1.404	0.0607812
SRSF10	1.404	0.000499066
TRAF3IP1	1.404	0.000576228
PRPF4B	1.403	0.00240436
SMG8	1.403	0.00157596
TCF7L1	1.403	0.107276
RBM17	1.402	0.0164872
CLEC18B	1.402	0.379337
CHMP4A	1.401	4.59593e-05
TBC1D22A	1.401	0.0244473
LRP1	1.401	0.0316568
LRWD1	1.401	0.0183417
NUP133	1.401	0.00563337
PPAT	1.401	0.151193
CCDC12	1.4	0.00064548
CCDC137	1.4	0.0806836
CFAP100	1.4	0.656507
DSCC1	1.4	0.0176304
PRC1	1.4	0.444985
WIZ	1.4	0.00331596
CALR	1.399	0.00442028
HLA-C	1.399	0.297177
ILF3	1.399	0.00397416
PHF8	1.399	0.0200397
RBP4	1.399	0.127274
SRRM1	1.399	0.0160999
BLOC1S3	1.398	0.0020657
CTPS2	1.398	0.00499778
CWC15	1.398	0.000899639
FAM76A	1.398	0.0179294
HNRNPH1	1.398	0.00938795
ASNSD1	1.397	0.6357
DNTTIP1	1.397	0.021814
FAM32A	1.397	0.0121223
RCC1	1.397	0.0245884
CDC23	1.396	0.00101579
CLDND1	1.396	0.00826921
CTRB1	1.396	0.122515
DAB2IP	1.396	0.194664
ENSA	1.396	0.000982996
RBM12B	1.396	0.00246295
ALG6	1.395	0.00320436
BRIX1	1.395	0.0474697
CTU2	1.395	0.146236
GPATCH4	1.395	0.0976921
PPP1R18	1.395	0.0147032
SMPD4	1.395	0.0201891
ASAP1	1.394	0.0870461
NBN	1.394	0.00015264
NCK2	1.394	0.0178933
PRPF39	1.394	0.00508046
SFN	1.394	0.532288
SRP68	1.394	0.00392352
ARFGEF1	1.393	7.34162e-05
BBX	1.393	0.0239033
DDX18	1.393	0.0870038
DNAJA1	1.393	0.00469768
ETAA1	1.393	0.232186
INTS11	1.393	0.00145671
KIF16B	1.393	0.0650871
MPHOSPH6	1.393	0.00540325
PTMS	1.393	0.0034745
SYNCRIP	1.393	0.00213189
TNFAIP8L2	1.393	0.178698
TWF1	1.393	0.0416776
ERLIN1	1.392	0.00797573
G3BP1	1.392	6.97208e-05
C19orf53	1.392	0.243929
MYO9B	1.392	0.00368048
NLE1	1.392	0.0248148
GRK6	1.392	0.0215074
RAB5C	1.392	0.00283985
SEMA3C	1.392	0.0530795
CST3	1.391	0.143194
MED15	1.391	0.0747781
PIGN	1.391	0.0612541
SETD2	1.391	0.00137948
SINHCAF	1.391	0.0774354
SNRNP40	1.391	0.000703254
CHURC1	1.39	0.0119265
EXOSC1	1.39	0.000549091
FCHSD1	1.39	0.0625197
LEO1	1.39	0.0102248
PALD1	1.39	0.0402708
RRP1	1.39	0.0551425
SPTBN2	1.39	0.0241423
ZBED5	1.39	0.134894
BLM	1.389	0.0237043
GEMIN7	1.389	0.200727
LTV1	1.389	0.0258191
UNC5B	1.389	0.105127
ELOVL5	1.388	0.0811476
GTF2F2	1.388	0.0102231
RAD1	1.388	0.0553614
TBL1XR1	1.388	0.0259024
VWA3B	1.388	0.000679349
YES1	1.388	0.000267737
C1QTNF4	1.387	0.0967346
EXOSC5	1.387	0.0154859
LUC7L2	1.387	0.0644978
SH2B1	1.387	0.128169
SLC12A2	1.387	0.00300981
WAPL	1.387	0.00230733
WDR4	1.387	0.00495307
WDR82	1.387	0.000968828
ZMYM2	1.387	0.000124519
CERK	1.386	0.0441076
GATAD2A	1.386	0.00204846
HNRNPDL	1.386	0.00430392
PANK1	1.386	0.00437786
TP53BP1	1.386	0.00050883
ARID2	1.385	3.96667e-05
RERE	1.385	0.124144
WDR36	1.385	0.0554262
BCL10	1.384	0.00127522
ARL15	1.384	0.0258423
CMYA5	1.384	0.368891
THAP11	1.384	0.153009
ANKRD31	1.383	0.0833426
P3H1	1.383	0.296677
PFN2	1.383	0.000674655
UTP4	1.383	0.0161552
BTAF1	1.382	0.00208443
CCDC25	1.382	0.367512
CNPY3	1.382	0.0189904
EIF4A3	1.382	0.0693835
MLH1	1.382	0.00507068
NOP9	1.382	0.0357953
SENP6	1.382	0.165489
SIRT1	1.382	0.000363905
UBASH3B	1.382	0.32767
2020-03-01	1.381	0.0791456
SNU13	1.381	0.0945262
IFT27	1.381	0.0201442
MPG	1.381	0.026405
NOL10	1.381	0.0488662
NUP85	1.381	0.0015402
RIN2	1.381	0.229296
TRUB2	1.381	0.287033
GPN1	1.38	0.00637192
KANSL2	1.38	0.182523
LRP4	1.38	0.0643159
NUP160	1.38	0.00430919
SLC66A1	1.38	0.235188
AOC3	1.379	0.215503
COMP	1.379	0.121964
CAT	1.379	0.963403
EXTL2	1.379	0.00456654
NUP107	1.379	0.00619893
SAFB	1.379	0.000904015
SEC63	1.379	0.00148546
TSEN2	1.379	0.322674
MAPKAPK3	1.378	0.00281269
POLR2J	1.378	0.0180157
RBM6	1.378	0.0161086
SH3BGRL3	1.378	0.156546
TCERG1	1.378	0.00135811
TLK1	1.378	0.0140149
APEX1	1.377	0.00156122
RPS27L	1.377	0.984199
WDR83	1.377	0.846038
FKBP7	1.376	0.129549
KHSRP	1.376	0.00117867
MTA2	1.376	0.00437838
NEDD1	1.376	4.3259e-05
NOC4L	1.376	0.203123
PDCL	1.376	0.00238326
PHRF1	1.376	0.0371651
SELENOH	1.376	0.0110704
SLIT2	1.376	9.22124e-05
SRRT	1.376	0.00332896
WDR70	1.376	0.00237035
APLP2	1.375	0.0504367
COL1A1	1.375	0.684761
MLLT1	1.375	0.00256626
PUF60	1.375	0.00103441
TIAL1	1.375	0.00189414
TUBB	1.375	0.00105483
CTDNEP1	1.374	0.103058
NAA50	1.374	0.110897
NCBP3	1.374	0.0482974
SHPK	1.374	0.00558522
SRSF4	1.374	0.0105955
SZRD1	1.374	0.017053
TCF20	1.374	0.000835814
CDC26	1.373	0.00556482
CLTA	1.373	0.00586967
RP9	1.373	0.0158654
FAF2	1.373	0.00956235
FRMD4A	1.373	0.0230343
HACE1	1.373	0.0230524
PCIF1	1.373	0.0339651
PPAN	1.373	0.270869
RPA3	1.373	0.0389084
THAP12	1.373	0.0111027
TOR1AIP2	1.373	0.0221288
TRIM24	1.373	0.00116874
WDR59	1.373	0.0041148
ADCK5	1.372	0.490811
CRELD2	1.372	0.0600454
FAM91A1	1.372	0.0208272
MEX3A	1.372	0.0176014
NCAPH2	1.372	0.053238
PPIH	1.372	0.08468
SEZ6L2	1.372	0.0100668
SKP2	1.372	0.00592151
SCAMP5	1.371	0.0829715
GINS3	1.371	0.187925
PCDH11X	1.371	0.879037
IGFBP2	1.371	0.0172325
SMU1	1.371	0.0038172
SRRM2	1.371	0.00330494
UPF3B	1.371	0.0318029
IGF2R	1.37	5.30952e-05
HP1BP3	1.37	0.0600393
MAD1L1	1.37	0.00105341
NDC1	1.37	0.0321118
PAPSS1	1.37	0.0203
RRS1	1.37	0.00348753
CDC5L	1.369	0.00494235
GPHN	1.369	0.0204351
IGHMBP2	1.369	0.274866
PFAS	1.369	0.0181418
SLC26A11	1.369	0.0184603
DR1	1.368	0.0027935
IL12RB2	1.368	0.99676
PRKCSH	1.368	0.00256182
SF1	1.368	0.00030835
TRUB1	1.368	0.00186149
APPL2	1.367	0.00416381
NUP88	1.367	0.000313945
NUP98	1.367	0.000138188
NECTIN1	1.367	0.11236
SRP72	1.367	0.0165771
ATRN	1.366	0.0129496
CACTIN	1.366	0.0764297
CENPT	1.366	0.0696475
HAUS4	1.366	0.171243
KRBA1	1.366	0.0475869
MAX	1.366	0.000128662
POLR2B	1.366	0.00109747
TRNAU1AP	1.366	0.00454758
XPA	1.366	0.227343
C1orf52	1.365	0.000934702
CEPT1	1.365	0.540684
CKAP5	1.365	0.0020859
NUP58	1.365	0.000178862
PPP4R2	1.365	0.00796419
TTC26	1.365	0.142852
GAR1	1.364	0.00142293
GLI2	1.364	0.0271541
HEATR1	1.364	0.00721902
TLE1	1.364	0.221239
RAD21	1.364	0.00112062
DPYSL4	1.364	0.0100869
TYW3	1.364	0.0462429
WWP2	1.364	0.0494922
XRN2	1.364	0.000618946
PSENEN	1.364	0.918296
AKAP8	1.363	0.0066982
DHX9	1.363	0.0119488
FOXK2	1.363	0.081372
SMARCB1	1.363	0.000374537
TMEM9	1.363	0.0168122
ANKFY1	1.362	0.000882259
CCNL1	1.362	0.0480432
MTMR12	1.362	0.108443
MZT2B	1.362	0.0469179
PPP4R3A	1.362	0.0814402
TAP2	1.362	0.163826
MED29	1.361	0.0350904
NAT10	1.361	0.0333319
PCDHGB5	1.361	0.217278
PROSER1	1.361	0.558762
RPF2	1.361	0.108084
SESN1	1.361	0.0735091
AGTRAP	1.36	0.0628254
DDX10	1.36	0.0634541
DDX49	1.36	0.00687295
FBXL2	1.36	0.29786
HDGFL2	1.36	0.00800457
MAP4K4	1.36	0.000293324
ROBO1	1.36	0.0149234
TAF2	1.36	0.0404938
TNKS2	1.36	0.0957545
PHF20L1	1.359	0.00998495
SLTM	1.359	0.00388378
CASP6	1.359	0.00641711
ETNK1	1.359	0.0566111
KDM1A	1.359	0.00247052
ALDH16A1	1.359	0.0159521
DNAL1	1.359	0.40106
PLTP	1.359	0.550985
PPIB	1.359	0.016852
RPAP3	1.359	0.000574918
THOC1	1.359	0.00392476
XPC	1.359	0.00692924
ALB	1.358	0.382363
DIPK2A	1.358	0.0160295
FIP1L1	1.358	0.0228111
FMNL2	1.358	0.0011787
NXF1	1.358	0.0206359
PHF23	1.358	0.0487961
PRKDC	1.358	0.00418382
PRPF4	1.358	0.00173987
BUD23	1.357	0.0179627
CDC27	1.357	0.00144149
GNL2	1.357	0.0633278
IQGAP3	1.357	0.0196795
MAP3K4	1.357	0.0796673
MPP5	1.357	0.0522442
NUDCD3	1.357	0.0174055
POLR1E	1.357	0.000127443
RAP2A	1.357	0.0338608
THOC5	1.357	0.000117275
ARHGAP12	1.356	0.00318989
DUS2	1.356	0.155589
HAS1	1.356	0.294647
RPL13	1.356	0.32257
MYL6	1.356	0.313639
USP7	1.356	0.000856204
ABCD4	1.355	0.22283
NECAP2	1.355	0.22634
CD81	1.355	0.169285
CHD1L	1.355	0.0424369
MAFG	1.355	0.00290158
PCTP	1.355	0.083192
PRMT1	1.355	0.00149266
PCDHB5	1.355	0.348024
RSBN1L	1.355	0.00221111
WDR5	1.355	0.0156215
ZW10	1.355	2.57019e-05
CRNKL1	1.354	0.00786475
RNF25	1.354	0.0862573
CUSTOS	1.353	0.223496
EIF1AD	1.353	0.0101096
GEMIN4	1.353	0.0369294
NCAPG2	1.353	0.423504
PHAX	1.353	0.217078
RNF20	1.353	0.0158161
ANP32B	1.352	0.0632312
KDM3B	1.352	0.000648392
MEAK7	1.352	0.00115301
TBPL2	1.352	0.00256071
ARHGAP35	1.351	0.000764474
AFTPH	1.351	0.123338
CBL	1.351	0.00188123
MND1	1.351	0.0113599
POMP	1.351	0.00177681
PRPF31	1.351	0.00100789
PTRH2	1.351	0.145769
SPECC1L	1.351	0.012149
ANKRD44	1.35	0.127695
EXOSC2	1.35	0.0186726
GDAP2	1.35	0.0390614
PPP1R8	1.35	0.00267524
PSEN1	1.35	0.148146
RBPJ	1.35	0.000495384
RPAP2	1.35	0.0367178
RSRC1	1.35	0.00124309
ABRAXAS1	1.349	0.196723
TTC28	1.349	0.000797946
AGTPBP1	1.349	1.28937e-05
CDC73	1.349	0.0399468
FNDC3A	1.349	0.00301821
HNRNPF	1.349	0.00400115
MEA1	1.349	0.255293
MTHFD1	1.349	0.469402
RAB23	1.349	0.00899054
RPS6KB1	1.349	0.0480949
APOH	1.349	0.398989
TXLNG	1.349	0.00189961
ZMYM3	1.349	9.59017e-05
BRMS1L	1.348	0.033422
PIR	1.348	0.0433332
KAT8	1.348	0.000208586
MTAP	1.348	0.0161176
MYT1	1.348	0.617837
ZNF638	1.348	0.00170601
ADAMTS1	1.347	0.687477
GNA13	1.347	0.0019363
GTF2A1	1.347	0.0176749
HSP90AB4P	1.347	0.303733
KIF21A	1.347	0.00523336
NUDCD1	1.347	0.00218723
PIK3C2B	1.347	0.171017
PLRG1	1.347	0.0136894
RPA1	1.347	0.0691872
RPA2	1.347	0.0107327
UBQLN1	1.347	0.00479683
CTNNBL1	1.346	0.0213382
PUM3	1.346	0.00098003
RBM15B	1.346	0.00380067
SUPT6H	1.346	0.0224508
TMEM38B	1.346	0.0255126
UNC80	1.346	0.160969
VPS4B	1.346	0.000936909
EIF4A1	1.345	0.00218095
PGM2L1	1.345	0.00100835
PIP5K1C	1.345	0.0853239
PITPNC1	1.345	0.292118
RAB33B	1.345	0.00701098
SALL4	1.345	0.0870804
[truncated: 6,080 more rows]

## Sheet: Nsp6 VS. control
Protein name	fold change: Nsp6/WT	P-value
HLA-B	7.951	0.0010041
FGA	5.742	0.0631972
SIX6OS1	5.631	0.00400746
GPNMB	5.355	0.104294
MGP	5.139	0.20602
ANXA8L1	5.028	0.018531
FRMPD1	4.964	0.00176265
COL3A1	4.684	0.00209371
DPP4	4.568	0.0856684
COL1A1	4.387	0.00834824
TGFBI	4.37	0.0102756
HAPLN1	4.312	8.90199e-06
AQP1	4.142	0.0158678
SERPINE3	4.104	0.0005646
OLFML3	3.968	0.000199807
GPRC5A	3.966	5.4568e-07
S100A10	3.892	0.0214455
PRSS8	3.776	0.00116902
DSC3	3.734	8.33543e-05
POSTN	3.62	0.0102051
MESP2	3.575	0.0067444
IGFBP7	3.545	0.0112892
ANXA1	3.491	0.0172077
LGALS3BP	3.49	0.00107438
COL1A2	3.478	0.00499455
RGS10	3.47	0.00522262
MT1X	3.441	1.72858e-05
KRT7	3.438	0.0493762
SLPI	3.333	0.184393
SCARF2	3.33	0.0786687
COL28A1	3.329	0.083926
ANXA3	3.3	0.018896
PCOLCE	3.292	0.000492062
NEUROD4	3.284	0.492434
B2M	3.205	0.0105065
TINAGL1	3.182	0.0950028
GGT1	3.144	0.034343
MFAP4	3.109	0.00395215
KRT4	2.998	0.024444
CAPN6	2.969	0.176298
STOM	2.955	0.0186273
ZNF282	2.939	0.0640491
KRT19	2.93	0.001208
FN1	2.902	0.135848
CXCL14	2.878	0.00634647
CYBRD1	2.874	0.18381
SERPINB9	2.869	0.000295293
SFN	2.843	0.0183237
PARP14	2.835	0.14695
ING4	2.823	0.00828045
HLA-A	2.816	0.0197715
LGALS3	2.812	0.000911576
DOK4	2.803	0.0886823
DCN	2.73	0.00306193
NID2	2.717	0.000748556
IRS4	2.706	0.473383
LAMA2	2.675	0.0127354
LCP1	2.669	5.55949e-05
IQCC	2.662	0.0658493
SLC39A11	2.653	0.00251077
LUM	2.617	0.000495223
EMP2	2.606	0.0202604
BNC2	2.602	0.00338557
DDC	2.6	0.062067
COL5A1	2.594	0.0129149
LRRC6	2.577	0.0912383
CDH1	2.566	0.000403424
KMT2C	2.566	0.029536
PODXL	2.557	0.00939045
SLC34A2	2.543	0.00174682
SPINT2	2.533	0.00104014
ALOX15	2.53	0.0265299
GSTA1	2.509	0.000303027
CSRP1	2.502	0.0202362
APOL2	2.492	0.00688978
TPD52L1	2.479	0.0109679
GLA	2.463	0.277073
KRT18	2.458	0.0203056
LGALS1	2.457	0.224298
FATE1	2.447	0.190899
SERPINA1	2.435	0.366561
NNMT	2.432	0.574126
SPARC	2.429	0.0322457
NCCRP1	2.413	0.00378107
SLC26A1	2.404	0.0475355
HLA-H	2.402	0.0157333
TGFBR2	2.399	0.0773725
LPCAT2	2.385	0.0119701
CALD1	2.377	0.102018
MATN2	2.372	0.0193543
MCM10	2.369	0.130377
HLA-C	2.367	0.0115404
IGFBPL1	2.367	0.000320613
S100A6	2.361	0.0782088
KRT8	2.356	0.00687923
IFI35	2.349	0.0192241
APOE	2.334	0.000646024
SLC34A3	2.321	0.00140171
MT1F	2.317	0.000243847
HNMT	2.292	0.00503289
FBLN1	2.275	0.0306453
FLNB	2.271	0.00983289
COMT	2.27	0.00150658
EMILIN2	2.267	0.00185472
RNF126	2.259	0.00825876
ANXA2	2.258	0.108539
NEUROD6	2.255	0.0120919
COL5A3	2.252	0.23041
SERPINF1	2.248	0.000749413
CHCHD2	2.238	0.00623891
CD9	2.234	0.0148793
RAB25	2.232	0.00387535
UBASH3B	2.23	0.0161285
LOXL1	2.225	0.0353904
COL12A1	2.224	0.016149
ZNF140	2.185	0.171091
METTL7A	2.184	0.000482128
FAM205C	2.18	0.0625621
SMIM15	2.178	0.0487652
CAT	2.157	0.599524
LAMA5	2.149	0.00711497
COL6A1	2.147	0.0345092
PLTP	2.139	0.0517886
GRN	2.127	0.00782441
LIMA1	2.123	0.0151967
TNC	2.12	0.137691
TAGLN2	2.117	0.000699334
MDK	2.116	0.000121949
EHD2	2.103	0.121097
ICAM1	2.099	0.477344
CD82	2.097	0.0638022
SMPDL3A	2.07	0.0175796
CAV1	2.063	0.226823
ITPR2	2.057	0.023119
NXNL1	2.057	0.060575
TIMP2	2.057	0.0116017
SLC9A3R1	2.051	0.00569878
MME	2.045	0.141998
NPC2	2.037	0.00202855
ZNF708	2.034	0.0537821
VAMP8	2.028	0.00157218
POM121C	2.027	0.0838721
LAMB1	2.02	0.0175118
SERPINB1	2.017	0.0144299
FBLN2	2.009	0.296202
SYNPO	2.003	0.381872
MMP2	1.999	0.0252306
CTSA	1.992	0.0622539
PPIC	1.989	0.0367049
COL6A2	1.985	0.0422418
CAPG	1.977	0.00533063
SPINT1	1.976	0.00691115
CDH11	1.974	0.043899
HSPG2	1.97	0.00810598
TMEM88	1.969	0.0713744
C1QTNF1	1.968	0.023504
KRT85	1.967	0.0672558
HS6ST3	1.96	0.0454926
SPR	1.958	0.00346523
CAB39L	1.957	3.06521e-05
CLU	1.956	0.0341794
LPAR1	1.953	0.00784937
CD63	1.952	0.0377666
FBXO43	1.948	0.200368
IQGAP1	1.939	0.00228722
MT3	1.932	0.00375474
MYLK	1.925	0.699566
LRRC17	1.923	0.334559
MVP	1.917	0.206511
SERP1	1.915	0.36404
ANKRD35	1.91	0.0607532
KSR2	1.899	0.054643
LAMC1	1.897	0.0127013
AQP9	1.894	0.90867
GBP1	1.893	0.116153
RRBP1	1.893	0.0801509
FSTL1	1.891	0.00661827
STX3	1.891	0.00902151
CDH17	1.881	0.0281567
GLMP	1.878	0.00397698
GLS	1.858	0.0137547
TP53	1.857	0.0283222
CRIM1	1.844	0.0534447
CLSTN1	1.84	0.0150396
IGF2	1.839	0.115017
KRT17	1.836	0.00413446
LASP1	1.834	0.060847
NENF	1.831	0.00115815
PTGES	1.829	0.291515
SERPING1	1.829	0.00176113
CCDC80	1.823	0.161991
TMEM106B	1.82	0.00147765
ATL3	1.819	0.0405654
SLC16A7	1.818	0.0562664
EPHX1	1.818	0.000736158
SIAE	1.815	0.0600499
PDGFC	1.814	0.0100016
ATP6V0C	1.812	0.313857
HCK	1.807	0.0799394
PSAP	1.8	0.00576748
FABP1	1.8	0.00169261
MYO19	1.798	0.100032
SLC35F6	1.795	0.0371645
SPON1	1.789	0.00304725
PKIG	1.782	0.00460841
SLC7A5	1.782	0.365757
NPNT	1.78	0.142879
THBS1	1.78	0.5722
S100A11	1.778	0.08863
CTSD	1.777	0.127098
MYO5B	1.775	0.0266313
AHNAK	1.774	0.0151839
ISG15	1.774	0.0372855
APP	1.771	0.000719043
CD59	1.771	0.131447
ALDH1L2	1.759	0.0766455
NEU1	1.758	0.0240142
ENDOD1	1.757	0.0178968
TIMM29	1.756	0.0767306
CYB5A	1.754	0.014874
PRNP	1.75	0.046552
RBM3	1.75	0.00351195
SERINC3	1.749	0.0129132
GBA	1.747	0.0807409
JUND	1.746	0.641517
DLK1	1.742	0.0013554
MINK1	1.74	0.0836176
SLC38A1	1.735	0.000801122
MFSD1	1.732	0.0121753
SCPEP1	1.731	0.00140626
TMEM115	1.727	0.0555271
ITM2C	1.725	0.00256577
CCDC9B	1.725	0.0122496
COL6A3	1.723	0.159026
GLB1	1.718	0.0709747
SLC4A2	1.718	0.00363486
TMEM192	1.717	0.000725109
AIRE	1.716	0.257337
MYH9	1.716	0.123137
PTGS1	1.713	0.280035
VWA1	1.708	0.037669
MAP7	1.705	0.00199816
TGM2	1.705	0.38173
SLC17A5	1.704	0.10248
GMPR	1.702	0.0548286
SLC39A1	1.702	0.0115689
TWSG1	1.702	0.00497192
RAB11FIP1	1.699	0.0193358
STRA6	1.698	0.111838
TAP2	1.697	0.0243234
ACTN4	1.691	0.0638473
SOAT1	1.686	0.000400443
OCLN	1.677	0.0587783
EFEMP2	1.671	0.073836
PAPSS2	1.671	0.0629666
CIB1	1.668	0.399173
SLMAP	1.668	0.280417
SLC20A1	1.665	0.365747
CKMT2	1.664	0.0345115
TPP1	1.661	0.233427
ENPP4	1.657	0.00989462
CGN	1.657	0.00636828
WASF3	1.657	0.307134
CTBS	1.656	0.0080984
FOXRED2	1.655	0.00321381
PLPP3	1.653	0.00619069
METRNL	1.652	0.0781685
VIL1	1.651	0.00350929
RNASET2	1.65	0.0431502
PVR	1.647	0.0319437
SHTN1	1.647	0.00282974
HTRA1	1.644	0.194151
GBP4	1.643	0.203121
OAS3	1.643	0.312315
CCDC174	1.642	0.0721676
DSC2	1.641	0.00151448
SMPDL3B	1.639	0.415441
COL4A1	1.632	0.23997
CTSL	1.63	0.047893
HMOX1	1.628	0.283924
IKBIP	1.626	0.144874
RNF13	1.626	0.0681866
CCN1	1.625	0.000417695
RAB32	1.625	0.0444538
ADAMTS1	1.623	0.322688
KCTD12	1.623	0.000526238
PTGIS	1.623	0.363218
JARID2	1.623	0.116092
TMEM123	1.621	0.0964234
POPDC2	1.62	0.164174
SEC61B	1.617	0.000624541
DPEP1	1.614	0.0450451
MYL6	1.614	0.0862577
MXRA5	1.612	0.197303
PPL	1.609	0.0307685
TMBIM1	1.608	0.367809
CASP7	1.607	8.57762e-06
P4HA2	1.602	0.202271
PLS3	1.602	0.193301
ASAH1	1.602	0.206456
ARRB1	1.591	0.0002729
RNF34	1.587	0.0569419
SLC38A2	1.587	0.0422359
THY1	1.587	0.289472
PPARGC1B	1.585	0.561971
CAV2	1.582	0.602771
SLIT1	1.576	0.0374136
IGFBP3	1.575	0.0806967
CSRP2	1.574	0.066468
FGGY	1.573	0.23707
ACSS1	1.572	0.0151392
ARG2	1.57	0.00420301
CD47	1.57	0.0884047
EIF2D	1.57	0.296949
NHSL1	1.568	0.099277
CLTCL1	1.567	0.624157
DAB2	1.565	0.111848
DNASE2	1.561	0.0520581
SERPINB6	1.56	0.0171281
NDFIP1	1.56	0.0367554
LAMA4	1.559	0.0482675
PLD3	1.558	0.0155495
SETD7	1.558	0.0147536
FBN1	1.555	0.438646
PSMB9	1.552	0.314195
PLLP	1.551	0.332025
SDF4	1.549	0.0318503
MRPL42	1.549	0.0336084
P3H1	1.547	0.13268
TONSL	1.547	0.0162176
BCAP29	1.546	0.134825
VASN	1.546	0.018495
YIPF6	1.546	0.000282058
FUCA2	1.545	0.0624131
COBLL1	1.544	0.169768
SPATS2L	1.544	0.03651
AP1S1	1.543	0.0121776
ATP1A3	1.541	0.000169518
FAM114A1	1.541	0.0458801
OPTN	1.541	0.0107139
COL4A2	1.541	0.198455
S1PR4	1.54	0.607411
ACTR8	1.539	0.011945
PHACTR2	1.538	0.217069
PLBD2	1.537	0.0545242
KMT2A	1.536	0.00439373
COX14	1.536	0.0506029
DCAF15	1.533	0.140454
SERPINE2	1.532	0.567193
SLC3A2	1.531	0.00111101
P2RX4	1.53	0.128592
PSENEN	1.53	0.799102
PRPH	1.527	0.113267
HEXB	1.526	0.0539793
CCN2	1.523	0.296853
LAMB2	1.522	0.0163713
GLIPR2	1.52	0.277339
PLA2G15	1.519	0.10003
ASS1	1.518	0.144258
SMIM20	1.518	0.00447379
AFP	1.518	0.326702
SIRPA	1.517	0.0488622
SOD1	1.517	0.2887
FUCA1	1.515	0.159479
OMA1	1.514	0.0177116
HMGN1	1.513	0.0271995
SLC26A11	1.513	0.0055646
TFRC	1.513	1.62111e-05
NECTIN1	1.512	0.0417697
ACTN1	1.511	0.32798
INTS9	1.51	0.110804
SLIT3	1.51	0.0190938
MRPL34	1.51	0.0652019
LOXL2	1.509	0.125311
SLC29A1	1.507	0.00154267
CDKN1C	1.507	0.0217296
IGFBP5	1.507	0.0255463
TRMU	1.507	0.0343277
AGA	1.506	0.243101
AP1M1	1.506	0.031509
STS	1.506	0.0141072
GJC1	1.506	0.231322
TPD52	1.506	0.00615152
MMP14	1.504	0.405695
HSPA4L	1.504	0.146031
COL5A2	1.503	0.0993393
JTB	1.501	0.166415
TMEM165	1.501	0.00346324
KANK2	1.5	0.0859846
MAOB	1.5	0.0501246
ABT1	1.5	0.762086
EFEMP1	1.499	0.127438
SPATA48	1.499	0.0518307
RADX	1.497	0.390879
SERINC5	1.497	0.0226152
NCSTN	1.496	0.0020247
SHCBP1	1.496	0.369105
GSDME	1.495	0.302735
ZCWPW1	1.495	0.0190383
EHD3	1.494	0.180788
WASH6P	1.494	0.0683037
PCSK9	1.494	0.912024
SLC49A4	1.492	0.465538
CLCC1	1.491	0.0197342
MAN1A1	1.491	0.0282484
MYO9A	1.491	0.0634426
SEPTIN8	1.491	0.0409
CLN5	1.487	0.00347747
ACAT1	1.487	0.00390678
ITGA1	1.484	0.409821
SHFL	1.482	0.267656
RAB5C	1.482	0.00126248
ATP6V1G1	1.481	0.000202268
SCARB1	1.481	0.0541387
NRGN	1.479	0.357455
IGFBP2	1.479	0.00677806
RNF175	1.479	0.720759
ZC3HAV1	1.477	0.000450762
AFTPH	1.475	0.0507672
GPX8	1.475	0.0852722
MRC2	1.475	0.0444235
ATF1	1.474	0.0388656
DIPK1A	1.472	0.362123
STX12	1.472	0.000142505
DCC	1.472	0.394556
TLE3	1.471	0.00264994
GALC	1.47	0.0342978
HEXA	1.47	0.0498238
MIEF1	1.47	0.0199643
PLSCR1	1.469	0.112143
GREB1	1.469	0.0215017
LAMP1	1.467	0.0160895
NHLRC3	1.466	0.0102163
NIPSNAP3A	1.466	0.114593
CCPG1	1.465	0.0473004
SEC22B	1.464	0.00799421
TNS1	1.463	0.0888448
CLDN6	1.461	0.0774556
NID1	1.46	0.000887535
PTX3	1.46	0.953148
TSPYL1	1.46	0.000407429
NOP10	1.459	0.281785
CCDC25	1.458	0.26117
L1RE1	1.458	0.00572728
GPN2	1.457	0.143634
TOM1L2	1.457	0.0639203
TPM3	1.457	0.140227
PPT1	1.456	0.017873
SCAMP4	1.455	0.0368345
NRM	1.453	0.176506
GABPB1	1.453	0.855687
ZCCHC9	1.453	0.144114
MYO1C	1.452	0.0955334
PTPRQ	1.452	0.0617236
PPCS	1.452	0.966479
CTDSP2	1.447	0.354047
HEBP1	1.447	0.00563825
HMGN2	1.447	0.524008
ATP5MC1	1.447	0.489928
TCIRG1	1.447	0.182034
GJA1	1.446	0.100908
GPRC5C	1.446	0.0725697
SGCD	1.446	0.40857
TEX28	1.446	0.519878
RPS24	1.446	0.322562
GNG12	1.445	0.0455242
MCFD2	1.444	0.156133
TM4SF4	1.443	0.971191
MXRA8	1.442	0.0727198
SERINC1	1.442	0.0331646
THSD4	1.442	0.365324
VAPB	1.442	0.00250769
PDLIM4	1.441	0.293093
TMEM230	1.438	0.0193661
FADS3	1.438	0.144325
SPART	1.438	0.00939241
VPS26C	1.437	0.0513023
FZD9	1.436	0.203805
MGST2	1.436	0.00334528
NIBAN1	1.436	0.175992
TMEM38A	1.436	0.0640909
RNPC3	1.436	0.175661
FAM107B	1.435	0.106967
METTL5	1.435	0.0374263
SLC7A11	1.435	0.481619
SPEN	1.435	0.236516
CMC1	1.433	0.00323551
PPP1R14A	1.43	0.282935
BVES	1.43	0.0776864
BRI3BP	1.429	0.0228318
CD151	1.429	0.100116
FAM3C	1.428	0.105237
ATRAID	1.428	0.023048
HAPLN3	1.428	0.174674
SLC37A3	1.428	0.0147452
RPL6	1.427	0.308712
GNS	1.426	0.152327
TXNRD2	1.426	0.723333
ZMPSTE24	1.426	0.0174401
CIC	1.425	0.0499735
LMBRD2	1.425	0.147418
N4BP2	1.425	0.921988
GUCY1B1	1.424	0.151507
C1GALT1	1.424	0.0572387
PYROXD2	1.424	0.0694617
DECR2	1.424	0.094226
MCAM	1.423	0.20176
GMPR2	1.423	0.00082998
GPC3	1.423	0.0258027
SLC25A19	1.423	0.629296
ANAPC11	1.422	0.516555
PTGFRN	1.422	0.0380987
NBR1	1.42	0.308598
RASSF4	1.419	0.0245269
SPECC1	1.419	0.00225126
TMOD3	1.419	0.0515879
CRTAP	1.417	0.119723
TMEM173	1.417	0.393961
VWA5B1	1.417	0.0919545
ATP6V0A1	1.416	0.000246046
F11R	1.416	0.00233764
FGFR1OP2	1.416	0.0834687
FRY	1.416	0.516314
RPP25L	1.416	0.719469
ZBTB8OS	1.416	0.0329053
BIN3	1.415	0.009735
STK26	1.415	0.00177251
CSNK1E	1.414	0.00532496
TOR1AIP2	1.414	0.00693167
PNP	1.413	0.00142993
MANBA	1.411	0.0040408
COA5	1.411	0.045343
MRPS12	1.411	0.589679
TRADD	1.411	0.472462
CABP5	1.41	0.264625
APCS	1.41	0.216537
HIST1H2BB	1.41	0.950276
UPP1	1.409	0.649689
CAPN7	1.408	0.268747
MAN2B2	1.408	0.0574909
LMCD1	1.408	0.217881
VCAN	1.408	0.00194564
FKBP11	1.407	0.543579
CDH3	1.406	0.0492973
IL6ST	1.405	0.0640056
PHLDB2	1.405	0.0208678
RNASEH2C	1.405	0.095858
APOA1	1.405	0.47127
S100A4	1.404	0.0306741
EZR	1.403	0.00834851
YIPF5	1.403	0.467995
ARHGAP28	1.402	0.048269
LTBP1	1.401	0.0176109
TMEM208	1.401	0.194843
RMDN3	1.4	0.000929444
TSPAN3	1.4	0.0166202
TVP23C	1.4	0.0404417
ATP6V0D1	1.399	1.93279e-05
C7orf50	1.399	0.0903229
SLC39A7	1.397	0.454803
ATP6V1C1	1.396	0.00496273
BMP1	1.396	0.666047
MFSD8	1.395	0.15308
RPL7L1	1.395	0.113151
TTL	1.395	0.038754
SGCE	1.394	0.453638
SPTBN2	1.394	0.0234526
AGTRAP	1.393	0.0478039
NAALAD2	1.393	0.0271104
REXO2	1.393	0.167572
FZD2	1.392	0.418992
VGF	1.392	0.538435
GM2A	1.391	0.282259
CHMP6	1.39	0.0386356
HID1	1.39	0.0840815
PARVA	1.39	0.0596044
SCARB2	1.39	0.227051
DNAJC6	1.389	0.0466246
PXK	1.389	0.183203
NDUFAF5	1.388	0.131629
MYLPF	1.384	0.530808
TACC3	1.384	0.108592
SLC12A4	1.383	0.0672256
GALNT8	1.382	0.184397
PCDHGB4	1.382	0.103348
SOD3	1.382	0.434075
KIAA1217	1.381	0.00769922
GOSR1	1.381	0.00155861
RAB9B	1.381	0.240984
MMGT1	1.381	0.0117752
ZDHHC3	1.381	0.604699
SLFN11	1.381	0.78039
ZNF185	1.38	0.111192
PLEKHB2	1.38	0.223377
NME2P1	1.379	0.152909
ITPRIP	1.379	0.0194816
NDRG1	1.379	0.062961
PPP2R1B	1.379	0.0209216
SEZ6L2	1.379	0.00940199
ATP6V1E1	1.378	0.00057205
FHL1	1.378	0.00712385
STC2	1.378	0.113427
ACOT11	1.378	0.00816178
RNF130	1.378	0.53035
SFXN3	1.378	0.528751
SEC61G	1.378	0.915524
ENG	1.377	0.219474
FBXO44	1.377	0.0219202
GLCE	1.377	0.0148727
DTX3	1.376	0.187985
RPL19	1.375	0.121129
SUMF2	1.374	0.0466391
SH3KBP1	1.373	0.0298353
SYNGR2	1.372	0.00938987
UBA7	1.372	0.156285
PDGFRA	1.371	0.124882
TTC19	1.371	0.016245
SNAP23	1.369	0.0329831
ANO8	1.368	0.190614
NDUFA4	1.368	0.000585479
MPC2	1.367	0.0229346
MYDGF	1.367	0.0127693
TIMP3	1.367	0.393502
TPM4	1.367	0.475816
CTTN	1.366	0.211002
DHRS7	1.366	0.0586995
DSG2	1.366	0.00181212
GNGT2	1.366	0.481457
TAX1BP1	1.366	0.0263196
LMOD3	1.366	0.114786
VAMP7	1.366	0.00153536
APOC1	1.365	0.785911
CD2AP	1.365	0.0051889
LAMP2	1.365	0.00321788
RER1	1.365	0.0217496
ACPP	1.364	0.137138
FAF2	1.364	0.0105069
FLNA	1.364	0.530168
MAX	1.364	0.000131313
PTPRG	1.364	0.0525518
ASDURF	1.363	0.100881
RPL36AL	1.363	0.392184
VAMP3	1.363	0.277465
TGOLN2	1.362	0.145216
PECR	1.361	0.126291
TIMM8A	1.361	0.060862
TNFAIP8	1.361	0.448488
DAPK1	1.36	0.254239
CD58	1.359	0.551169
GGH	1.359	0.0378479
SCUBE3	1.358	0.00455951
SREBF2	1.358	0.0382276
CDK4	1.357	0.15289
POGLUT3	1.357	0.00588507
SLC1A4	1.357	0.000839227
FYN	1.356	0.22688
APH1A	1.355	0.000705867
CYP1A1	1.355	0.0287901
SLC27A6	1.355	0.131831
IFNGR1	1.355	0.148944
VRK2	1.355	0.217689
ZFP42	1.355	0.887229
NUF2	1.354	0.322272
INPP1	1.354	0.206531
FMNL3	1.354	0.21803
S1PR2	1.354	0.136011
SNX4	1.354	0.0148126
ABHD14B	1.353	0.00103745
RAB8B	1.353	0.02871
HSPA12A	1.352	0.886296
EFCAB7	1.351	0.234129
ATP6AP2	1.35	0.121597
EPHB4	1.35	0.16329
PM20D2	1.35	0.0701898
RABAC1	1.35	0.76402
THBS3	1.35	0.36577
FKBP9	1.349	0.166501
SMIM12	1.348	0.0551606
NUBPL	1.347	0.00187758
C1orf198	1.347	0.235489
CCNT1	1.347	0.00272139
FDX2	1.347	0.000249156
PDIA5	1.347	0.00543191
PTK7	1.347	0.0509708
TIPIN	1.347	0.0463225
ATP2B1	1.346	0.00264658
FKBP9P1	1.346	0.0420998
SQOR	1.346	0.5423
ZRANB3	1.346	0.739365
P3H3	1.345	0.442684
CPQ	1.345	0.023571
CDIPT	1.344	0.295851
ITGB5	1.343	0.142506
SOD2	1.343	0.0817625
PCBD1	1.343	0.133205
SEC24D	1.343	0.0199913
COX7A2	1.343	0.516158
EFR3A	1.342	0.224401
APOBEC3B	1.342	0.237268
CLCN7	1.341	0.00275958
CCNE1	1.341	0.0722341
LAMTOR1	1.341	0.00694876
LRPAP1	1.341	0.000146999
MOV10	1.341	0.00979234
PIGBOS1	1.341	0.00894233
TK2	1.341	0.598471
CD81	1.34	0.188693
ZWINT	1.34	0.403157
RPL7	1.339	0.233414
TMEM185B	1.339	0.00783954
ANKRD40	1.338	0.340859
CLCN3	1.338	0.00685406
LSR	1.338	0.00461795
AKTIP	1.337	0.473707
CEP44	1.337	0.14178
NUCB2	1.337	0.0929844
RAB17	1.336	0.562986
SDC1	1.336	0.291856
SEMA3A	1.336	0.115992
TMEM38B	1.336	0.0283533
TMEM87B	1.336	0.152709
ERP29	1.335	0.0393976
COL18A1	1.335	0.000328174
NRP1	1.335	0.243309
HMGCS2	1.334	0.215877
LYPD4	1.333	0.0890795
DKK3	1.333	0.223524
EXT2	1.332	0.0144862
NDUFB8	1.331	0.0462707
PLP2	1.331	0.254671
PON2	1.331	0.488661
ATP5MPL	1.331	0.150906
MYOZ2	1.331	0.0634928
KIF7	1.33	2.60236e-05
NAGLU	1.33	0.00702215
BLOC1S4	1.329	0.0465657
LRRC59	1.328	0.00154088
TMEM168	1.328	0.0456749
PCSK5	1.326	0.244942
NIBAN2	1.325	0.122427
OGDHL	1.325	0.180088
SUMF1	1.325	0.750416
GSDMD	1.323	0.142061
PLA2G12A	1.323	0.00386617
MPC1	1.323	0.0461569
TCEAL3	1.323	0.38169
CACNA2D1	1.322	0.0619729
ANXA5	1.322	0.23731
HACD2	1.322	0.0315633
MNAT1	1.322	0.0704927
MRPL40	1.322	0.0113258
OSTM1	1.322	0.0117778
SULF1	1.322	0.804718
CDC42EP4	1.321	0.00966603
FRRS1	1.321	0.46903
S100A16	1.321	0.233577
TM9SF1	1.321	0.0270547
ATL1	1.32	0.136079
CDC42SE1	1.32	0.284777
DTNBP1	1.32	0.0672115
EEA1	1.32	0.0288549
GEMIN8	1.32	0.000256168
MRPS24	1.32	0.390999
PPFIBP1	1.32	0.290681
INAVA	1.319	0.023781
MB21D2	1.319	0.13437
TCEAL9	1.319	0.100678
ARL8B	1.318	0.0577868
ARPC1B	1.318	0.31669
SPDL1	1.318	0.546837
MGAT2	1.317	0.0356526
RRAGC	1.317	0.0311922
ZFP30	1.317	0.216152
MND1	1.316	0.0167815
GALNT7	1.315	0.000561726
GNG10	1.315	0.07778
PDE5A	1.315	0.0694047
SIGMAR1	1.315	0.00972171
EMILIN1	1.314	0.399838
LRRC8D	1.314	0.112891
SNX8	1.314	0.0910895
CEBPA	1.313	0.792757
FITM1	1.313	0.756823
HOOK1	1.313	0.0245086
TDRD7	1.313	0.0281187
YIPF3	1.313	0.0185059
CST3	1.312	0.24662
MRPL55	1.312	0.793901
SYNGR1	1.312	0.0590268
TAX1BP3	1.312	0.02551
ACLY	1.311	0.00400588
GPR12	1.311	0.190907
LEF1	1.311	0.556006
ATP2C1	1.31	0.00698641
C1QTNF4	1.31	0.175814
COA3	1.31	0.00432122
KIF13B	1.31	0.0337827
NR3C1	1.31	0.0276115
RBM47	1.31	0.00364602
TMEM59	1.31	0.141421
GOLPH3	1.309	0.510226
ECHDC1	1.308	0.0204186
STX7	1.308	0.00101285
ADAM9	1.307	0.0965166
BMT2	1.307	0.123747
ERAP1	1.307	0.00712499
KIF22	1.307	0.222071
TRAF3	1.307	0.587014
LAMTOR3	1.307	0.0936375
OCIAD1	1.307	0.00437315
PTTG1IP	1.307	0.0320964
SCARA5	1.307	0.335672
CORO1B	1.306	0.0362706
CYB561D2	1.306	0.415112
RAB27A	1.306	0.076416
NECTIN2	1.305	0.0711029
RAB9A	1.305	0.0256481
LAPTM4A	1.304	0.379748
CAST	1.304	0.159373
SCP2	1.304	0.00155255
SLC38A9	1.304	0.0159026
GPD1	1.304	0.0593633
TMEM109	1.303	0.0681652
FAM169A	1.302	0.234647
L3HYPDH	1.302	0.083592
SYPL1	1.302	0.041276
CLTB	1.301	0.0556792
ANK3	1.301	0.0116133
TSPO	1.301	0.790604
KANK1	1.3	0.201501
NPR3	1.3	0.334285
RECQL	1.3	0.430742
RPL34	1.3	0.247407
PPIB	1.299	0.0324817
USP54	1.299	0.282824
BRAP	1.298	0.472937
CASP8	1.298	0.310218
ACP2	1.297	0.0103934
SEPHS2	1.297	0.0476645
STMP1	1.297	0.895181
RPS6KA4	1.296	0.0199832
MT-ATP6	1.296	0.254367
DGKA	1.295	0.443854
LDLRAP1	1.295	0.116602
P4HB	1.295	0.00320622
AKR1C3	1.294	0.0742919
ATP1B3	1.294	0.0655556
CCNYL1	1.294	0.21385
IGSF8	1.294	0.299143
LUZP2	1.294	0.579917
NCBP2AS2	1.294	0.562049
PRR5	1.294	0.288211
SLC30A7	1.294	0.0575722
CEP135	1.293	0.13055
KRT10	1.293	0.753301
ABCD1	1.293	0.0729152
TPCN1	1.293	0.349099
UNC45A	1.293	0.0184495
C4orf3	1.292	0.00381003
PKIB	1.292	0.220754
PRCP	1.292	0.235716
TMEM234	1.292	0.935484
KLHDC2	1.291	0.782027
RAI14	1.291	0.151768
RSAD1	1.291	0.0504285
BORCS7	1.29	0.0414627
ACAA1	1.29	0.00607874
COX6C	1.29	0.0304713
PTPRS	1.29	0.0314292
TIMM10	1.29	2.25068e-05
BCAP31	1.289	0.00899043
CKAP4	1.289	0.400622
FREM2	1.289	0.015496
HACD1	1.289	0.499196
COA4	1.289	0.013826
MGAT5	1.289	0.0363809
RIOK1	1.289	0.113734
UAP1L1	1.289	0.00433983
GPAT3	1.288	0.0331246
CMTM6	1.288	0.277768
EMC4	1.288	0.0201434
FKBP10	1.288	0.116299
FRZB	1.288	0.193322
LRP2	1.288	0.0377683
NBPF9	1.288	0.753663
TMED9	1.288	0.000500676
CTSC	1.287	0.0753198
LPCAT3	1.287	0.131429
PEX26	1.287	0.682351
APOO	1.286	0.00262062
ARSA	1.286	0.244095
MFSD11	1.286	0.0366236
CXorf56	1.285	0.00902437
LRR1	1.285	0.33793
CAVIN1	1.285	0.580229
TMEM128	1.285	0.0546853
COA6	1.284	0.00703847
DLG5	1.284	0.613985
JADE1	1.284	0.531962
KATNA1	1.284	0.112095
KLHL24	1.284	0.207544
RBM25	1.284	0.0238354
GNPTAB	1.284	0.849934
LAMTOR5	1.283	0.103616
COX4I1	1.283	0.00850021
SLC27A3	1.283	0.231266
TRUB2	1.283	0.480024
ELP4	1.282	0.13548
IGFBP4	1.282	0.260733
MRPS21	1.282	0.0229746
ATP6V1A	1.281	0.0142752
ME1	1.281	0.0300788
MSRB2	1.281	0.898791
BAG2	1.281	0.0604079
RPL27	1.281	0.152071
SNX11	1.281	0.236163
TDRP	1.281	0.169358
ARHGAP21	1.28	0.13274
B4GALT5	1.28	0.489362
MYL12B	1.28	0.209282
NDUFB3	1.28	0.065022
DENND1A	1.28	0.156728
TWF1	1.28	0.117785
ZNF292	1.28	0.105714
CLMN	1.279	0.524954
DCD	1.279	0.677388
DLG1	1.279	0.144297
EIF2AK2	1.279	0.000724091
TET1	1.279	0.549655
PLN	1.279	0.0967874
CHKA	1.277	0.355799
DNAJC5	1.277	0.124458
SLC12A2	1.277	0.0110735
ACOX3	1.276	0.461753
ADAT3	1.276	0.13365
ATF2	1.276	0.0306223
CCDC27	1.276	0.152374
FTH1	1.276	0.572977
GOLM1	1.276	0.240862
HGSNAT	1.276	0.321811
MMP24OS	1.276	0.50463
PGRMC2	1.276	0.00353289
LDAH	1.276	0.595028
ACOT8	1.275	0.0389667
EMC3	1.275	0.0210186
OAT	1.275	0.0629581
ABLIM1	1.275	0.0085406
DCTD	1.274	0.00999499
AHNAK2	1.274	0.521564
MT-CO2	1.274	0.00358914
MT-CO3	1.274	0.860083
HHATL	1.274	0.360138
EFHD1	1.273	0.133183
MTMR10	1.273	0.15263
NSMCE4A	1.273	0.00388024
RPL15	1.273	0.26525
EPCAM	1.273	0.0122704
TRIM32	1.273	0.0537727
MYOF	1.272	0.459525
CYB5R1	1.272	0.0245522
MPP5	1.272	0.119242
PDGFRB	1.272	0.504056
TMEM87A	1.272	0.00015737
TRIM25	1.272	0.000221841
BORCS5	1.271	0.134157
CD46	1.271	0.004286
GCAT	1.271	0.0237556
KRT2	1.271	0.773211
PIGQ	1.271	0.116869
SERF2	1.271	0.322642
ATP5MG	1.271	0.0689826
M6PR	1.27	0.000149347
PIGN	1.27	0.174809
RRP36	1.27	0.4231
CAPN15	1.27	0.683183
SP3	1.27	0.0366337
GFPT2	1.269	0.531942
SMYD2	1.269	0.297978
TFPT	1.269	0.0782033
CEMIP2	1.268	0.234952
CTTNBP2	1.268	0.333838
CYB5R2	1.268	0.216854
CRYBG3	1.268	0.131692
SNX29	1.268	0.0194853
BPGM	1.268	0.951893
SSBP1	1.268	0.0368405
TRAPPC2L	1.268	0.0305197
SLC25A25	1.268	0.933497
AIG1	1.267	0.413273
SLC25A26	1.267	0.300817
ITGAV	1.267	0.323476
TGM3	1.267	0.864726
PPP1R9A	1.267	0.0171936
PSEN1	1.267	0.280953
NPPB	1.267	0.188468
ZBTB11	1.267	0.152815
ATRN	1.266	0.0405119
EFNB3	1.266	0.650301
TMEM141	1.266	0.0182751
LPP	1.266	0.133943
PCDHA4	1.266	0.131725
SNX2	1.266	0.00703357
MRPL43	1.265	0.0113173
NECAP2	1.265	0.404472
BBS9	1.265	0.00479969
CORO1C	1.265	0.168484
CYP20A1	1.265	0.0050578
KRBA1	1.265	0.126509
LIMCH1	1.265	0.31471
MOSPD2	1.265	0.00911277
MTDH	1.265	0.000591465
PXDN	1.265	0.168477
RAB29	1.265	0.251096
MFAP5	1.264	0.856898
ERG28	1.264	0.0412201
MTM1	1.264	0.133134
POLE4	1.264	0.391206
ZFP36L2	1.264	0.466113
RPL38	1.263	0.881412
TBC1D8B	1.263	0.618583
TIMM13	1.263	0.0154946
TMEM135	1.263	0.0217762
LETMD1	1.262	0.0685287
CNNM3	1.262	0.0454513
SPPL2A	1.262	0.121473
APOOL	1.262	0.223597
ARMCX2	1.262	0.0681392
MAGEL2	1.262	0.98153
BMPR2	1.261	0.101254
CNN3	1.261	0.166024
NDUFA1	1.261	0.113246
ETFDH	1.261	0.0874406
TMEM159	1.261	0.779886
UAP1	1.261	0.341645
DCUN1D3	1.26	0.246444
MYL6B	1.26	0.0425733
DDRGK1	1.26	0.0315606
MICU1	1.26	0.00713662
PCYOX1	1.26	0.259233
SH3BGRL3	1.26	0.356295
ERGIC2	1.259	0.0667778
LIPA	1.259	0.024431
RAP1A	1.259	0.00719076
TOM1L1	1.259	0.317452
CCDC115	1.258	0.0294066
PIR	1.258	0.109767
EGFR	1.258	0.0353418
LMF2	1.258	0.0136713
CPPED1	1.258	0.194026
ZNRF2	1.257	0.45957
RRAGA	1.257	0.336401
COX7C	1.257	0.117901
Putative uncharacterized protein FLJ44790 OS=Homo sapiens OX=9606	1.257	0.403208
CLINT1	1.256	0.00176204
LIN9	1.256	0.302904
TMED2	1.256	0.206701
BCL2L11	1.255	0.452009
CHP1	1.255	0.0141343
LAMA1	1.255	0.0385179
AMZ2	1.254	0.770718
EHHADH	1.254	0.132659
SESN1	1.254	0.195257
SCAMP5	1.253	0.230991
BAK1	1.253	0.0856876
HSPA2	1.253	0.0936594
KTN1	1.253	0.000344236
AASS	1.253	0.425442
LPAR5	1.253	0.138563
NDUFB7	1.253	0.00399836
ANKS1A	1.252	0.0144729
CD55	1.252	0.00358594
GALNT11	1.252	0.02301
KCT2	1.252	0.147024
SFT2D2	1.252	0.593502
SPG21	1.252	0.199092
SUZ12	1.252	0.439879
PLA2G4A	1.252	0.973388
MTIF3	1.251	0.182655
DERL2	1.251	0.194738
TM9SF2	1.25	0.0852027
VASH1	1.25	0.125466
CALU	1.249	0.125853
CDC27	1.249	0.00614668
HCCS	1.249	0.024734
HDLBP	1.249	0.0392028
RPL26	1.249	0.109381
SLC9A6	1.249	0.0147742
TBC1D20	1.249	0.00106469
FADS2P1	1.249	0.762728
TRIM47	1.248	0.912521
CABLES1	1.248	0.012207
MAFG	1.248	0.0118237
PABPC4	1.248	0.000407917
DECR1	1.248	0.114185
PTPRF	1.248	0.0116721
THTPA	1.248	0.276989
TMEM120B	1.248	0.194236
FAU	1.248	0.808668
EVL	1.247	0.165518
MRPL30	1.247	0.0255766
PACSIN3	1.247	0.0602565
PI4K2A	1.247	0.000556776
AMFR	1.246	0.235216
IGHMBP2	1.246	0.543426
PACSIN1	1.246	0.602307
EMC7	1.245	0.0110782
LMF1	1.245	0.591706
NUDT14	1.245	0.309183
RAB7A	1.245	0.00201982
RBSN	1.245	0.128978
RBX1	1.245	0.0450456
DHX8	1.244	0.477034
MAN2B1	1.244	0.21994
CYP1B1	1.244	0.370202
ARSK	1.243	0.0341516
ATP11B	1.243	0.125813
DAP	1.243	0.217864
EPN2	1.243	0.0672404
LMBRD1	1.243	0.598228
LYAR	1.243	0.438181
C1GALT1C1	1.243	0.479226
TMEM245	1.243	0.00990054
ZFP37	1.243	0.49742
ZNF843	1.243	0.819916
ITGA3	1.242	0.556773
PLA2G4C	1.242	0.404815
SLC7A8	1.242	0.205318
VPS26A	1.242	0.0847609
CCNL2	1.241	0.578458
CNEP1R1	1.241	0.50293
GCDH	1.241	0.296832
MRPL2	1.241	0.0265699
RAB11B	1.241	0.00197391
SCO2	1.241	0.113098
TTYH3	1.241	0.427942
BGN	1.24	0.933492
CTIF	1.24	0.25911
TRIM67	1.24	0.531882
WASHC2C	1.24	0.443716
WDR46	1.24	0.0279908
APLP2	1.239	0.186752
DUT	1.239	0.283428
MLLT1	1.239	0.0148236
PLEC	1.239	0.164363
SEC11A	1.239	0.840185
SLBP	1.239	0.48129
SLC12A9	1.239	0.0757168
FKBP7	1.238	0.365959
HACL1	1.238	0.0305008
PEPD	1.238	0.0258534
BST2	1.238	0.794068
CETN1	1.238	0.868649
BRD2	1.237	0.902705
CDC42EP1	1.237	0.461159
C19orf53	1.237	0.569415
LIN7A	1.237	0.0656667
MRPS15	1.237	0.213294
MCCC2	1.237	0.0181015
CEP76	1.236	0.727929
CHRAC1	1.236	0.29247
MTMR9	1.236	0.110355
SENP1	1.236	0.0924419
LRCH2	1.235	0.232606
PIBF1	1.235	0.554661
TMEM9B	1.235	0.0566472
TRIM59	1.235	0.328043
AP1G2	1.234	0.112991
CADM3	1.234	0.480829
KPTN	1.234	0.651884
NDUFB10	1.234	0.0254489
NSMCE2	1.234	0.55565
RCE1	1.234	0.0606816
UFM1	1.234	0.254305
ALG12	1.233	0.78387
ANXA7	1.232	0.0988159
BCAM	1.232	0.121483
TCN2	1.232	0.779761
WASHC2A	1.232	0.00376595
GLTP	1.231	0.0300211
NPC1	1.231	0.00438952
SDC2	1.231	0.0994295
PLSCR3	1.23	0.40941
GPC6	1.23	0.284084
LIMK1	1.23	0.579199
SSR2	1.229	0.214087
TLN2	1.229	0.0229496
AGRN	1.229	0.330756
RHBDD3	1.229	0.256978
SLC6A9	1.229	0.895277
ARL6IP1	1.228	0.22105
HEPH	1.228	0.11464
DNAJB14	1.228	0.0888507
PTN	1.228	0.258475
CSPG4	1.227	0.174833
DNAJB12	1.227	0.0181964
HACD3	1.227	0.113486
MFAP3	1.227	0.19203
NQO1	1.227	0.573256
SLC27A2	1.227	0.945432
SMIM4	1.227	0.0304818
LEPROT	1.226	0.464363
MRPL53	1.226	0.0031149
HMGCL	1.226	0.00255529
MARK2	1.226	0.00917917
EPDR1	1.226	0.378819
SLC30A5	1.226	0.0267048
TBCK	1.226	0.139817
WDR13	1.226	0.0134473
IKBKG	1.225	0.176673
MRPL21	1.225	0.0166261
MRPL48	1.225	0.132486
STK25	1.225	0.708835
WASHC4	1.225	0.0413316
RDH11	1.224	0.207791
RNF149	1.224	0.400367
SORBS1	1.224	0.221813
TSPAN7	1.224	0.418864
TXNDC5	1.224	0.348273
AK6	1.223	0.251716
ARPC2	1.223	0.608361
GSTK1	1.223	0.0125459
LAPTM4B	1.223	0.498424
NFKBIA	1.223	0.0939002
NDUFB5	1.223	0.0217106
VPS13C	1.223	0.00747913
ABCC5	1.222	0.256347
GAB2	1.222	0.635781
GALNS	1.222	0.361241
GOLGA7	1.222	0.024957
OBI1	1.222	0.335214
ROR1	1.222	0.320739
TACC1	1.222	0.0286298
TTC17	1.222	0.019979
WFS1	1.222	0.00173722
ABCD4	1.221	0.526346
DERPC	1.221	0.155105
FAM91A1	1.221	0.114449
HEG1	1.221	0.296363
PDCD10	1.221	0.492056
PRRC1	1.221	0.0824693
TEAD3	1.221	0.809874
SPATS2	1.221	0.0932013
TMSB4X	1.221	0.795403
CCDC186	1.22	0.210112
COQ6	1.22	0.0279013
DIABLO	1.22	0.177306
GLI2	1.22	0.13349
GNB4	1.22	0.022197
MPDZ	1.22	0.0439624
MRPL45	1.22	0.00230617
PDGFD	1.22	0.472169
ZNF207	1.22	0.766215
C8orf82	1.219	0.102885
CNN2	1.219	0.518704
CMPK1	1.219	0.0190259
EDIL3	1.219	0.876663
GNPDA1	1.219	0.0433832
IREB2	1.219	0.103612
SLC9A3R2	1.219	0.344573
C2CD2	1.218	0.711295
COX16	1.218	0.17251
NDUFAF8	1.218	0.00722117
RAB6B	1.218	0.113848
REEP3	1.218	0.0135905
SAMD8	1.218	0.847563
SLC33A1	1.218	0.0386131
AMDHD2	1.217	0.252683
DDHD1	1.217	0.829167
JUP	1.217	0.0163219
NCOR1	1.217	0.346859
NSUN4	1.217	0.105861
PHYHD1	1.217	0.092731
RPP25	1.217	0.44934
RPS9	1.217	0.556023
FRAS1	1.216	0.049261
PSME2	1.216	0.153407
NDUFC1	1.216	0.00859843
PRPS2	1.216	0.81275
PTP4A2	1.216	0.0120788
SLC2A4	1.216	0.0205631
ALG11	1.215	0.0913276
EIF4E3	1.215	0.17056
KIF23	1.215	0.684964
MYBL1	1.215	0.935961
COX5A	1.215	0.0609596
GYPC	1.215	0.774479
TMX3	1.215	0.0758599
TNFRSF10D	1.215	0.173836
A2M	1.214	0.66037
ABCD2	1.214	0.335046
DDI2	1.214	0.00232214
GAA	1.214	0.27014
GNAQ	1.214	0.270817
MRPL57	1.214	0.0104758
SNX27	1.214	0.102461
SWAP70	1.214	0.00669221
TXLNA	1.214	0.00106875
CDIP1	1.213	0.16333
CUSTOS	1.213	0.548843
NDUFB6	1.213	0.514998
EMC2	1.213	0.000410593
IER3IP1	1.213	0.231813
GATD1	1.213	0.11636
GTPBP10	1.213	0.0165124
MYO6	1.213	0.00426756
LYRM1	1.213	0.757758
SENP7	1.213	0.537242
SNAPIN	1.213	0.224161
SURF6	1.213	0.00572893
TMED5	1.213	0.00510422
TWF2	1.213	0.0161072
C1R	1.213	0.960905
WDR20	1.213	0.0712739
GPRC5B	1.212	0.761952
COQ5	1.212	0.0352891
MYO1D	1.212	0.124433
PDCD4	1.212	0.0159552
SAR1B	1.212	0.0595418
SRGAP1	1.212	0.39095
WASF2	1.212	0.0142003
RPS27L	1.212	0.99767
ADCK5	1.211	0.823581
AP3M2	1.211	0.542121
ANXA4	1.211	0.403942
JAKMIP3	1.211	0.0441409
CFL2	1.211	0.00758643
PCLAF	1.211	0.228166
POFUT2	1.211	0.157397
ACOX2	1.211	0.670289
TEX264	1.211	0.0585313
ADI1	1.21	0.0520097
MRTFA	1.21	0.160031
SLIT2	1.21	0.00118542
ARPC3	1.209	0.0340948
CD44	1.209	0.935639
HIRIP3	1.209	0.848177
CLIC4	1.209	0.00587159
PLXDC2	1.209	0.338476
TOB2	1.209	0.214094
UBIAD1	1.208	0.207367
DARS2	1.208	0.0377072
EDNRB	1.208	0.623954
NEDD9	1.208	0.443104
PTPRM	1.208	0.175628
RSL24D1	1.208	0.22036
SLC19A1	1.208	0.605768
YIF1A	1.208	0.0770838
ITSN2	1.207	0.288359
LAD1	1.207	0.266534
ELP6	1.207	0.0085991
DAG1	1.207	0.0324584
MESD	1.207	0.0423675
PLOD3	1.207	0.456144
IDH3A	1.207	0.0119026
STX18	1.207	0.00170167
TOLLIP	1.207	0.00921961
C9orf64	1.206	0.0902168
CCDC137	1.206	0.395624
CMC2	1.206	0.0599539
MICOS13	1.206	0.167438
LRRN4	1.205	0.263219
MBNL1	1.204	0.0116448
DPM1	1.204	0.0884117
FBXL20	1.204	0.0248303
LRRC1	1.204	0.353456
RPL36	1.204	0.692199
CD74	1.203	0.402273
CNTNAP1	1.203	0.458948
EVI5L	1.203	0.349656
PTK2	1.203	0.062935
RAP2C	1.203	0.094286
RPL37	1.203	0.226464
TERF2IP	1.203	0.0138505
DHRS4	1.202	0.537709
RPL37A	1.202	0.879174
NNT	1.202	0.186886
RIPOR1	1.202	0.0962064
TIMM8B	1.202	0.0861377
ARFGAP3	1.201	0.00998773
ARHGAP44	1.201	0.764285
MRPL46	1.201	0.133446
MRPS18A	1.201	0.123556
PURA	1.201	0.065628
TIMM9	1.201	0.0096979
NPPA	1.201	0.560706
DCAF16	1.2	0.0203703
PLD1	1.2	0.163865
PTDSS1	1.2	0.0216274
RAB1B	1.2	0.0212263
RRP15	1.2	0.481174
TBC1D12	1.2	0.506423
UHRF1BP1L	1.2	0.145364
ARF4	1.199	0.215419
CA8	1.199	0.0607128
CPT1A	1.199	0.479448
NDE1	1.199	0.109859
OSBP	1.199	0.0359931
PDE3A	1.199	0.474878
PITRM1	1.199	0.129967
NDUFB4	1.199	0.112128
PLS1	1.199	0.00850106
SLC13A2	1.199	0.26259
TMEM19	1.199	0.0776358
XYLB	1.199	0.207938
FYCO1	1.198	0.124183
BAMBI	1.198	0.182432
SLC31A1	1.198	0.0521103
SASH1	1.198	0.560493
NDUFA13	1.198	0.018898
DCP2	1.197	0.630429
RAB11FIP5	1.197	0.706607
RPS6KB2	1.197	0.179463
WARS2	1.197	0.672621
MAGI1	1.196	0.393395
SLC25A6	1.196	0.0494183
NDFIP2	1.196	0.130883
NSRP1	1.196	0.0966146
ZNF444	1.196	0.362997
ERCC3	1.195	0.0431216
MEGF8	1.195	0.20853
TAPT1	1.195	0.0153828
ALDH18A1	1.194	0.0219869
DDX55	1.194	0.345044
PIP4P1	1.194	0.285299
SLC25A5	1.194	0.0108726
COX5B	1.194	0.461559
TBC1D10B	1.194	0.11641
AP1B1	1.193	0.00314721
ENTPD6	1.193	0.628281
ERGIC3	1.193	0.0376605
NXNL2	1.193	0.58516
STK11IP	1.193	0.0708884
TLE4	1.193	0.336656
APOBEC3C	1.192	0.193598
MCF2L	1.192	0.811217
MRPS33	1.192	0.35728
GPATCH4	1.192	0.481606
RPL26L1	1.192	0.20672
RENBP	1.192	0.276557
SLC39A14	1.192	0.043934
AKAP9	1.191	0.0425239
COQ3	1.191	0.0755363
COMMD1	1.191	0.02381
DCXR	1.191	0.0552682
FGD3	1.191	0.040913
RPS6KA5	1.191	0.745549
SEMA4D	1.191	0.108292
ARPC5	1.191	0.876337
SSR1	1.191	0.155217
AIFM2	1.19	0.25828
B3GAT1	1.19	0.978446
DGCR2	1.19	0.107998
MCCC1	1.19	0.321161
OR10AG1	1.19	0.806574
TNS3	1.19	0.696963
BNIP1	1.189	0.00260461
C6orf136	1.189	0.843235
CCNH	1.189	0.0339142
CHDH	1.189	0.35185
LNPEP	1.189	0.0111506
ARHGEF10	1.189	0.664683
PRC1	1.189	0.867704
SRSF9	1.189	0.234147
RPL8	1.189	0.439675
VPS29	1.189	0.0344764
ZNF195	1.189	0.799432
AGFG1	1.188	0.116712
C15orf40	1.188	0.221549
MRPS23	1.188	0.0273982
CTDNEP1	1.188	0.47308
ERP44	1.188	0.129173
FGD6	1.188	0.55483
MPHOSPH6	1.188	0.0776364
NIP7	1.188	0.107079
CHCHD3	1.188	0.193594
PLEKHA3	1.188	0.671275
PLEKHA7	1.188	0.217424
ZNF593	1.188	0.160762
ZNHIT6	1.188	0.000338521
DPP8	1.187	0.719449
FAM120A	1.187	0.0914025
ITPR1	1.187	0.0219608
PC	1.187	0.0803962
LAMTOR2	1.187	0.119795
MFAP1	1.187	0.121406
CCDC50	1.187	0.0365647
SHB	1.187	0.681925
UBE2G2	1.187	0.177857
ZNF703	1.187	0.476562
APOB	1.186	0.461597
FNBP1L	1.186	0.0848681
LAMTOR4	1.186	0.285968
PPAN	1.186	0.725638
SDSL	1.186	0.0692201
SIL1	1.186	0.283017
BCAN	1.186	0.809649
SLC30A6	1.186	0.15675
2020-03-02	1.186	0.181653
LYRM7	1.185	0.0742845
C1orf52	1.185	0.0145485
COA7	1.185	0.191926
COG1	1.185	0.0646639
EXOC8	1.185	0.0108488
GALNT2	1.185	0.401262
DNAH11	1.185	0.335035
NDUFA9	1.185	0.0284088
SDK1	1.185	0.817902
UBE2J1	1.185	0.527911
CLN6	1.184	0.590007
VEZT	1.184	0.642222
PMM2	1.184	0.279799
PRKAG1	1.184	0.0238251
RPL7A	1.184	0.646319
SYS1	1.184	0.733493
TMEM51	1.184	0.345081
ACAD11	1.183	0.291855
BCL2L13	1.183	0.0150363
RAB22A	1.183	0.298942
TMEM126A	1.183	0.379363
TMEM9	1.183	0.154638
DENND10	1.182	0.240238
NPTN	1.182	0.103583
CHPF	1.182	0.795677
F7	1.182	0.398338
FBXL7	1.182	0.452914
GCFC2	1.182	0.101863
HOXB4	1.182	0.978377
MDFIC	1.182	0.29728
MRPL12	1.182	0.604599
PLPP6	1.182	0.535189
SQSTM1	1.182	0.228283
DAB2IP	1.181	0.692181
MRPS5	1.181	0.0115786
VAT1L	1.181	0.355949
NBN	1.181	0.00415646
VPS16	1.181	0.0575185
CAPN1	1.18	0.130656
CCNY	1.18	0.194733
EARS2	1.18	0.0113219
MIS12	1.18	0.158908
PPP1R10	1.18	0.0178139
FLCN	1.179	0.848396
LYRM2	1.179	0.259319
OSBPL3	1.179	0.0817418
SUFU	1.179	0.497365
BMP2K	1.178	0.333608
CHID1	1.178	0.157883
ACOT1	1.178	0.0462393
MORF4L2	1.178	0.0956401
AUTS2	1.178	0.32357
NOMO2	1.178	0.919874
PEX11B	1.178	0.00585886
ZNF512B	1.178	0.451628
B4GAT1	1.177	0.431512
CA13	1.177	0.572918
FER	1.177	0.57338
GPM6A	1.177	0.57299
PCTP	1.177	0.433508
PDCD6	1.177	0.293727
SNX6	1.177	0.000393994
SPTLC2	1.177	0.0317849
TSPAN6	1.177	0.390291
UTRN	1.177	0.011814
ATP6V1D	1.176	0.0415531
B4GALT4	1.176	0.649662
OSBPL11	1.176	0.102571
PAWR	1.176	0.0795344
FAM98A	1.176	0.391455
TPRKB	1.176	0.0530318
TMEM179B	1.175	0.797388
GCA	1.175	0.481716
CALR	1.175	0.0873142
DPH2	1.175	0.150044
ENPP5	1.175	0.558142
LMAN2	1.175	0.00340731
MRPS11	1.175	0.000338017
NEURL4	1.175	0.199654
NFKBIB	1.175	0.774697
PCDHGB7	1.175	0.813333
SNX30	1.175	0.193988
CYP2U1	1.174	0.432346
CDC42	1.174	0.0169018
MANEA	1.174	0.883493
CLTC	1.174	0.27875
MRGBP	1.174	0.114142
NCK2	1.174	0.226232
NF2	1.174	0.00304751
PPP1R2	1.174	0.317133
RNF213	1.174	0.009276
SORBS3	1.174	0.110322
SDC4	1.174	0.668629
TMEM120A	1.174	0.370828
ABCD3	1.173	0.00446028
NRP2	1.173	0.219461
ATP11C	1.173	0.0850976
GNA11	1.173	0.0488943
MAN2A1	1.173	0.170138
SEC62	1.173	0.382604
NUSAP1	1.173	0.464911
STT3A	1.173	0.0922009
TMEM132A	1.173	0.305287
TRAF5	1.173	0.725675
AKAP10	1.172	0.138232
EXOC7	1.172	0.000306301
FCHSD1	1.172	0.452396
FGFR1	1.172	0.0736226
FMC1	1.172	0.538108
GATA4	1.172	0.75392
DPP7	1.172	0.679612
PICALM	1.172	0.217483
RGN	1.172	0.501138
SEMA4B	1.172	0.63057
AP1G1	1.171	0.00264182
B3GALT6	1.171	0.421732
BET1	1.171	0.407117
IGSF3	1.171	0.330033
FIS1	1.171	0.783904
TMF1	1.171	0.0301897
IFI16	1.171	0.840093
CAP1	1.17	0.0747442
DMXL1	1.17	0.267038
DNAJB6	1.17	0.158751
LMAN1	1.17	0.502258
MGA	1.17	0.732765
PAK4	1.17	0.154343
RP2	1.17	0.031372
TTC39A	1.17	0.481158
SCAP	1.17	0.168888
TJAP1	1.17	0.0178866
UPF3B	1.17	0.297509
VCPIP1	1.17	0.113548
VKORC1L1	1.17	0.455287
AGPAT3	1.169	0.27558
ASL	1.169	0.0886958
COL4A5	1.169	0.268058
FUT8	1.169	0.205368
OTUD1	1.169	0.164919
PEG10	1.169	0.239803
TAGLN	1.169	0.866407
MOXD1	1.169	0.674586
WDFY1	1.169	0.25189
AHDC1	1.168	0.392278
B3GAT3	1.168	0.0169463
CRELD2	1.168	0.428844
HSD17B4	1.168	0.0250443
ISY1	1.168	0.576673
VGLL4	1.168	0.661189
OAF	1.168	0.178996
PKD2	1.168	0.305565
PML	1.168	0.0794695
RRAGB	1.168	0.255634
TRAPPC2B	1.168	0.161256
CD99L2	1.167	0.722473
PATL1	1.167	0.022041
RPL36A	1.167	0.30645
NUP50	1.167	0.498609
PTRH2	1.167	0.600394
SNX14	1.167	0.419819
STAT2	1.167	0.449339
VPS33A	1.167	0.0402618
ZNF22	1.167	0.5017
MRPL19	1.166	0.0234286
CNP	1.166	0.0195011
DTNA	1.166	0.403948
EPPK1	1.166	0.0710372
FAM193A	1.166	0.388101
ING5	1.166	0.368491
SIPA1L2	1.166	0.29236
NDST1	1.166	0.293634
SIRT2	1.166	0.0865793
RPL4	1.166	0.512482
EDEM2	1.165	0.514647
EXOC1	1.165	0.0765573
MPHOSPH8	1.165	0.147285
PI4KA	1.165	0.0352741
ZBTB40	1.165	0.0615775
AGXT	1.164	0.282991
ATAD3B	1.164	0.220906
CAMK2G	1.164	0.165764
GOLGA5	1.164	0.0622592
MAPRE2	1.164	0.00424001
MBLAC2	1.164	0.00214659
MBOAT2	1.164	0.130955
NME3	1.164	0.0405034
NSMCE1	1.164	0.203257
RNF40	1.164	0.124292
SEC23IP	1.164	0.126331
AACS	1.163	0.101543
CCDC47	1.163	0.0213989
CENPC	1.163	0.134521
CUX1	1.163	0.248982
FRMD4A	1.163	0.2705
RPS13	1.163	0.189773
MMAB	1.163	0.262476
PATZ1	1.163	0.851631
POTEJ	1.163	0.454533
THAP12	1.163	0.17274
TMX1	1.163	0.597345
AK2	1.162	0.0821613
DPY30	1.162	0.16541
NUDT8	1.162	0.128318
TIMM21	1.162	0.182851
SNX33	1.162	0.745069
SPN	1.162	0.189722
TMED4	1.162	0.180403
TMEM104	1.162	0.427622
VTI1B	1.162	0.0094545
AEBP1	1.161	0.795713
ATP2B4	1.161	0.262541
FZD6	1.161	0.685847
ATP5MF	1.161	0.326479
MVD	1.161	0.0024696
MTTP	1.161	0.364497
PRDX4	1.161	0.322016
MRPL14	1.161	0.0737929
SH3GL3	1.161	0.764766
SRPRB	1.161	0.0226061
BAG4	1.16	0.230632
MRPL3	1.16	0.0305716
GHDC	1.16	0.538102
MPZL1	1.16	0.0901013
MTIF2	1.16	0.0776086
PDCD6IP	1.16	0.000114402
SLC25A1	1.16	0.0704157
CLPB	1.159	0.391525
PRDX3	1.159	0.0575595
NDUFA3	1.159	0.142278
SPTLC1	1.159	0.0849956
BMF	1.159	0.961138
ABI1	1.158	0.0820691
COMMD9	1.158	0.625278
KCNH7	1.158	0.456576
MKRN1	1.158	0.889251
PBXIP1	1.158	0.621735
PITPNC1	1.158	0.791454
SPRYD7	1.158	0.43711
TXNDC15	1.158	0.804343
ATP6V1H	1.157	0.0711454
B3GALNT1	1.157	0.535833
LRRFIP1	1.157	0.081863
NDUFB1	1.157	0.444866
FHOD1	1.157	0.010335
GPAT4	1.157	0.10919
COMMD2	1.157	0.421318
PKP4	1.157	0.0775811
PTBP1	1.157	0.182593
RHOB	1.157	0.117695
TBC1D5	1.157	0.100531
TMEM33	1.157	0.00615273
ETHE1	1.156	0.464295
NDUFB9	1.156	0.47161
ERMP1	1.156	0.055943
NCAPH2	1.156	0.457587
NFS1	1.156	0.0829099
SLC35A1	1.156	0.931401
RRAS	1.156	0.679017
SERPINH1	1.156	0.812982
SLC25A10	1.156	0.571862
SPIDR	1.156	0.917228
JPH1	1.156	0.0407631
RPL35	1.156	0.335819
CPVL	1.156	0.746503
STOML1	1.156	0.277388
AFAP1	1.155	0.786024
GOLGA4	1.155	0.0597497
COX8A	1.155	0.393426
SCOC	1.155	0.00369131
PALM3	1.155	0.52723
RETSAT	1.155	0.555488
TAF5L	1.155	0.275688
TELO2	1.155	0.0101887
CYP2S1	1.154	0.177466
DHRS13	1.154	0.733785
GPR107	1.154	0.183807
SYNJ2BP	1.154	0.00124434
ARMCX1	1.154	0.264575
UBA52	1.154	0.363727
PSME1	1.154	0.158206
RINT1	1.154	0.0226805
RMDN1	1.154	0.0359676
2020-03-01	1.153	0.575005
ARF6	1.153	0.141089
ENTPD5	1.153	0.241558
EI24	1.153	0.148426
GALNT1	1.153	0.483961
NRCAM	1.153	0.991189
NSF	1.153	0.0298325
NUP43	1.153	0.145068
SACM1L	1.153	0.00980362
SRP54	1.153	0.173137
TMBIM6	1.153	0.537759
ARL8A	1.152	0.216396
C6orf47	1.152	0.0711046
CKS1B	1.152	0.684408
PDK2	1.152	0.255209
DNAJC25	1.152	0.7984
TNFRSF19	1.152	0.691871
MICALL1	1.152	0.18537
MRPL10	1.152	0.269512
NUDT19	1.152	0.326149
PSMG4	1.152	0.57388
SMIM7	1.152	0.608553
SEC22A	1.152	0.0919195
TPD52L2	1.152	0.0289527
ULK1	1.152	0.588708
AAMDC	1.151	0.461137
ASRGL1	1.151	0.35091
C19orf25	1.151	0.094762
CUX1	1.151	0.0788327
ENAH	1.151	0.004806
HIC2	1.151	0.0191082
IVD	1.151	0.0596866
LRP10	1.151	0.724136
NANP	1.151	0.830106
PAPSS1	1.151	0.293694
PDIA3	1.151	0.114737
NDUFA6	1.151	0.240223
SGSH	1.151	0.694074
SYMPK	1.151	0.0591423
WDR11	1.151	0.0316211
COPG1	1.15	0.00394482
DHRS7B	1.15	0.247281
DNAH3	1.15	0.664047
DNM1	1.15	0.784641
GPR180	1.15	0.821788
MRPL16	1.15	0.0169047
MRPS9	1.15	0.00189388
PET100	1.15	0.076947
AP2M1	1.15	0.597442
VDAC3	1.15	0.585753
TMEM35B	1.15	0.413644
ZFAND1	1.15	0.452207
DIP2C	1.149	0.489389
CAAP1	1.149	0.0160862
COG6	1.149	0.0121118
COL26A1	1.149	0.715522
SMPD1	1.149	0.563067
EPS15	1.149	0.132283
FAM241B	1.149	0.0545885
LARP4	1.149	0.013064
NOP2	1.149	0.643236
CHTOP	1.149	0.887505
RXRA	1.149	0.412196
SELENBP1	1.149	0.326973
SELENOM	1.149	0.726797
SRCIN1	1.149	0.162033
AZI2	1.148	0.696775
CHIC2	1.148	0.483891
CLPTM1	1.148	0.467187
MCOLN1	1.148	0.621332
PPDPF	1.148	0.8783
MRPS10	1.148	0.0484823
PHF8	1.148	0.351258
ITPRID2	1.148	0.934401
COX6B1	1.148	0.064491
RAB35	1.148	0.0469127
RNF185	1.148	0.011268
ANXA11	1.148	0.244843
RRP1	1.148	0.534032
SNX7	1.148	0.0883621
TIMM10B	1.148	0.0151488
TMEM41B	1.148	0.0827597
ZBTB14	1.148	0.152892
ARFIP1	1.147	0.161583
ATP6V1B2	1.147	0.0112394
GULP1	1.147	0.34148
CKB	1.147	0.899581
DNAJC1	1.147	0.357473
ESYT2	1.147	0.00228742
MRPS17	1.147	0.0596807
SCAMP3	1.147	0.139621
VMP1	1.147	0.999693
C4A	1.146	0.922264
CERK	1.146	0.492003
DPH1	1.146	0.714398
COX6A1	1.146	0.501014
TGM6	1.146	0.695676
POLE	1.146	0.432652
RAP1B	1.146	0.0784298
ATP5MD	1.146	0.12368
TOR2A	1.146	0.569513
WDR91	1.146	0.356972
INPP4B	1.145	0.66342
MIEN1	1.145	0.0530771
OGFOD3	1.145	0.506421
PDIA4	1.145	0.717057
ARHGAP10	1.145	0.0114195
RSL1D1	1.145	0.443824
TRAPPC13	1.145	0.138677
ACAP1	1.144	0.870584
AP3B1	1.144	0.0535506
CEP85	1.144	0.906824
CHCHD5	1.144	0.0453982
CREG1	1.144	0.26015
DNMBP	1.144	0.811594
ESPL1	1.144	0.0341436
GOLGA2	1.144	0.00123044
INIP	1.144	0.563194
MRPS16	1.144	0.016988
NFXL1	1.144	0.290805
RAB18	1.144	0.121613
RMC1	1.144	0.328331
ROGDI	1.144	0.377969
SRP19	1.144	0.00632288
SV2A	1.144	0.397909
TMEM131	1.144	0.815185
UBTD2	1.144	0.43171
CDV3	1.143	0.125655
DUS1L	1.143	0.740244
AFG3L2	1.143	0.16126
OXSM	1.143	0.250174
PTRHD1	1.143	0.372552
SARAF	1.143	0.509842
STARD7	1.143	0.150911
STXBP2	1.143	0.0151064
TTK	1.143	0.978763
BCS1L	1.142	0.0292933
GADD45GIP1	1.142	0.0113726
MRPL41	1.142	0.21384
GCC2	1.142	0.255747
KIAA0100	1.142	0.673342
KIF13A	1.142	0.134337
POLR2F	1.142	0.46548
PPA2	1.142	0.00489332
HADHA	1.142	0.19845
RALGAPA2	1.142	0.164649
SGTB	1.142	0.255034
TXNL4A	1.142	0.276441
VPS4B	1.142	0.033075
ZNF771	1.142	0.516552
ARFIP2	1.141	0.24093
DMXL2	1.141	0.50652
HES5	1.141	0.944885
MTX1	1.141	0.00214675
PAFAH2	1.141	0.763966
PYURF	1.141	0.120866
DLD	1.141	0.00216481
RAPH1	1.141	0.550494
TRAPPC12	1.141	0.0267401
COQ8B	1.14	0.0285128
ASAP1	1.14	0.676333
BIRC5	1.14	0.900208
CCDC185	1.14	0.826972
TBC1D2B	1.14	0.543913
EIF4G1	1.14	0.00144551
HLTF	1.14	0.287379
MBD2	1.14	0.684258
MIF4GD	1.14	0.74572
MMTAG2	1.14	0.844862
NAPA	1.14	0.159676
SEC11C	1.14	0.0365249
TIMM17B	1.14	0.80055
TXNDC16	1.14	0.201369
VTI1A	1.14	0.0313807
ARMH3	1.139	0.0826173
ELF1	1.139	0.94912
CGNL1	1.139	0.164192
ITPK1	1.139	0.0873766
PACSIN2	1.139	0.00486809
PAK1	1.139	0.00805533
PGM2	1.139	0.0377008
SFRP1	1.139	0.235458
TPST1	1.139	0.29095
UBE2L6	1.139	0.112589
UFD1	1.139	0.00374625
VPS52	1.139	0.186242
FAM136A	1.138	0.0231456
BRPF3	1.138	0.591013
CLTA	1.138	0.176181
DGAT1	1.138	0.674069
GALNT4	1.138	0.689338
KRT5	1.138	0.982441
MRPL11	1.138	0.0724737
MTMR1	1.138	0.0103819
PDXDC1	1.138	0.119446
RETREG3	1.138	0.00624692
ADHFE1	1.138	0.441633
ANKRD44	1.137	0.701365
PPP1R21	1.137	0.0871068
CFAP410	1.137	0.220539
CLIP1	1.137	0.043741
DNAJB1	1.137	0.457975
DYNC1LI2	1.137	0.0944359
FAM126A	1.137	0.0330948
FEN1	1.137	0.813166
SNIP1	1.137	0.996857
KCNAB2	1.137	0.723358
MRPL54	1.137	0.431002
RIN2	1.137	0.850765
SAR1A	1.137	0.0573089
SLC5A3	1.137	0.490054
SMN1	1.137	0.349504
RPS29	1.137	0.702449
TRIP10	1.137	0.317904
YAP1	1.137	0.113751
ZDHHC20	1.137	0.0933122
ATAD1	1.136	0.0118086
BID	1.136	0.958392
CHST3	1.136	0.906697
[truncated: 6,081 more rows]

## Sheet: Nsp8 VS. control
Protein name	fold change: Nsp8/WT	P-value
NEUROD4	6.047	0.201224
NPPA	3.875	0.000433048
SFRP2	2.891	0.000104154
IRS4	2.577	0.512912
KNG1	2.546	0.684509
IL12RB2	2.471	0.870755
SLC35A5	2.47	0.791499
CAT	2.432	0.487215
GLA	2.395	0.298402
RGS10	2.128	0.0426309
B3GAT1	2.117	0.271893
CLTCL1	2.091	0.254877
BMP10	1.957	0.0318694
CHCHD2	1.941	0.0145565
HLA-B	1.929	0.119906
INS	1.919	0.568514
TM4SF4	1.906	0.831353
AQP9	1.849	0.918907
E2F5	1.841	0.930256
ANKRD1	1.811	0.0576469
NRCAM	1.743	0.527456
FIGN	1.729	0.709433
NPPB	1.728	0.0084331
SHCBP1	1.727	0.175081
PSMB9	1.675	0.211993
OR10AG1	1.668	0.109817
RNF175	1.664	0.531525
HBA1	1.65	0.012579
GPRC5A	1.633	3.69278e-05
CAV1	1.63	0.511602
HSPA1B	1.617	0.384954
TP53	1.613	0.0748997
L1TD1	1.604	0.000522925
HP	1.592	0.00559933
ATP1B4	1.588	0.0463403
PPCS	1.557	0.940438
SLFN11	1.552	0.573064
CYP2S1	1.535	0.00240134
HBG1	1.533	0.0375327
CRYAB	1.531	8.44941e-05
MELTF	1.528	0.00226488
CCN1	1.521	0.000839095
ITGB4	1.519	0.842895
APOA2	1.503	0.37306
PCSK9	1.502	0.908517
CYP1B1	1.501	0.0626524
MAGEL2	1.5	0.884049
ENDOU	1.494	0.227771
PTGES	1.494	0.600133
IFI35	1.493	0.253143
TEX28	1.491	0.458475
CFB	1.49	0.195006
VMP1	1.49	0.981983
SLC2A3	1.485	0.00408209
HGF	1.484	0.550805
LRRN2	1.479	0.741804
RADX	1.479	0.414176
TAGLN2	1.476	0.0139136
TMEM234	1.47	0.789146
VWA5B1	1.464	0.0676825
KRIT1	1.459	0.896417
PLG	1.458	0.287488
KLC3	1.458	0.794766
PTPRJ	1.457	0.0185363
SPP2	1.455	0.0291039
TMOD2	1.455	0.245155
CSPG4	1.451	0.0208747
CASQ1	1.446	0.303819
GNAO1	1.446	0.014656
VTN	1.442	0.0130087
PTPRQ	1.438	0.067819
HIST1H2BB	1.437	0.940528
MYLPF	1.436	0.445814
PLCL2	1.435	0.694227
CFAP100	1.433	0.607257
SMCO4	1.43	0.0137744
PRDX4	1.425	0.0187116
TRIM47	1.422	0.699581
APOO	1.417	0.000560231
PRSS23	1.417	0.000741098
PFKFB3	1.416	0.748246
PYGL	1.41	0.414769
GALNT5	1.409	0.121629
ANAPC11	1.405	0.543081
SLC25A25	1.405	0.810306
C17orf53	1.404	0.625457
GPC4	1.402	0.000385137
CEBPA	1.4	0.66381
CR1	1.397	0.586702
ANTKMT	1.395	0.105137
PRKCB	1.395	0.433769
CEP350	1.39	0.0689334
A1BG	1.385	0.125962
AOC3	1.385	0.20837
PSENEN	1.384	0.905973
BLM	1.383	0.0248853
CROT	1.38	0.915281
NOP10	1.38	0.396124
PHYHIPL	1.377	0.955869
TAP2	1.374	0.150239
ACTR6	1.373	0.0339961
ADAMTS1	1.373	0.644591
FDXR	1.372	0.0621172
HPX	1.372	0.0384413
PCDHGB7	1.372	0.343473
APOH	1.372	0.358243
SBF2	1.37	0.840585
ICK	1.368	0.111888
TRIM55	1.367	0.0519769
CAVIN1	1.365	0.411038
PRKAA2	1.363	0.00233734
LOXL1	1.363	0.507066
MST1	1.362	0.466036
APOC2	1.361	0.0741797
OSTC	1.361	0.833662
ITIH4	1.36	0.205428
PLK1	1.359	0.301999
PASK	1.357	0.280142
ARHGAP10	1.356	0.00026768
ZNF195	1.355	0.404636
SLC6A6	1.353	0.218833
ATP1B2	1.353	0.0187313
HSPA4L	1.352	0.322342
UBASH3B	1.351	0.380542
TTK	1.35	0.748108
ANKRD31	1.348	0.109741
SORCS2	1.348	0.00933004
SPATA48	1.348	0.145723
POU5F1	1.347	0.341943
CEBPD	1.346	0.0863397
CDC42EP5	1.342	0.107538
NBPF9	1.342	0.654599
BCAR1	1.341	0.718514
SLC27A6	1.34	0.147605
TET1	1.34	0.415253
ACSL1	1.34	0.0438673
GMIP	1.339	0.793342
CFHR5	1.338	0.120142
DDX19B	1.337	0.0862301
H1-4	1.335	0.776111
APOBEC3B	1.334	0.250347
RHBDD3	1.334	0.0970602
SC5D	1.334	0.423595
ITPK1	1.333	0.00334007
CKB	1.332	0.459099
MYO19	1.332	0.548557
CLDN6	1.331	0.189106
ITPRIP	1.331	0.0311288
UNC80	1.331	0.179428
HSPB8	1.33	0.120435
PIGL	1.328	0.645205
ZC3H10	1.328	0.89248
TNFAIP8L2	1.326	0.27324
RAB11FIP5	1.325	0.371233
SYPL2	1.325	0.83215
SEC61G	1.325	0.943963
PAXX	1.324	0.77857
LINC01465	1.323	0.322245
DYSF	1.323	0.318763
STMP1	1.322	0.870679
MYH7	1.322	0.279406
AK6	1.321	0.096831
SLC25A19	1.321	0.78179
PRMT7	1.321	0.0149909
TOP2A	1.321	0.751841
MYPN	1.321	0.0692068
CLU	1.319	0.448321
EHD3	1.319	0.429437
ATAD5	1.319	0.0261093
TCAP	1.317	0.609916
PPP2R1B	1.317	0.0387364
FHL2	1.317	0.666056
THBS1	1.314	0.937606
HACD1	1.313	0.445222
PCDHGB5	1.313	0.296713
GPRC5B	1.312	0.520733
MID1	1.312	0.131935
PRPS2	1.312	0.605791
TTR	1.312	0.506925
CD5L	1.311	0.435849
FGD6	1.311	0.225219
CETN1	1.311	0.753312
FAM205C	1.309	0.701109
CCDC141	1.309	0.0148907
PEX6	1.308	0.797874
C4BPA	1.306	0.0145129
DNMT3B	1.306	0.0114988
WDR6	1.306	0.211437
ITIH2	1.305	0.190128
PLA2G4C	1.305	0.258163
XIRP1	1.305	0.0329385
LIN28A	1.304	0.185955
EPDR1	1.304	0.202141
BRIP1	1.303	0.021726
UBN1	1.303	0.126459
CHAC2	1.303	0.513434
RRAD	1.302	0.0821534
SRGAP1	1.302	0.183193
SLC25A16	1.302	0.229372
LTF	1.301	0.294671
LUZP2	1.301	0.564064
C8orf33	1.299	0.251218
CAPN3	1.299	0.0585742
FLNC	1.298	0.227331
CFAP97	1.297	0.561249
TXNRD2	1.297	0.876658
AFM	1.296	0.119158
TRAF5	1.296	0.362805
APOC3	1.295	0.338095
GINS1	1.295	0.805219
GATA4	1.294	0.400531
C2orf69	1.294	0.206065
ASB2	1.294	0.717608
APOC1	1.293	0.87228
AKTIP	1.291	0.574871
SNX11	1.291	0.218417
CASP7	1.29	0.000101388
NDRG1	1.29	0.137572
COL22A1	1.29	0.0376683
SETD7	1.29	0.118673
WNT5B	1.289	0.039528
RPL38	1.289	0.850402
NAPB	1.288	0.113718
PM20D2	1.288	0.124439
ABHD12B	1.287	0.715379
UQCRH	1.287	0.108793
CPT1B	1.287	0.126774
BLVRA	1.285	0.0110654
C1R	1.285	0.908803
USP12	1.285	0.593445
RABAC1	1.284	0.852954
RGN	1.283	0.186522
LRMP	1.283	0.421964
ARR3	1.282	0.524399
HBB	1.282	0.0431735
MYL1	1.282	0.806309
PRC1	1.282	0.675531
ZMYM1	1.282	0.706867
MTRR	1.281	0.318624
BPGM	1.281	0.944509
TMED4	1.281	0.0327666
TXNDC15	1.28	0.445227
VWF	1.28	0.864817
AIG1	1.279	0.383504
SNPH	1.279	0.612659
CCN2	1.278	0.69959
GPM6A	1.278	0.265493
ANGEL1	1.277	0.626421
HLA-C	1.277	0.535956
APOM	1.276	0.0574508
CDC123	1.276	0.0570734
IDH2	1.276	0.00712944
HPRT1	1.274	0.583652
JADE1	1.274	0.557225
TMEM147	1.274	0.709775
TIMM17B	1.274	0.365433
C18orf63	1.273	0.90273
HSPA2	1.273	0.0738292
HAX1	1.273	0.281059
SEC22A	1.273	0.0114569
IGKV2-40	1.272	0.455677
PALLD	1.271	0.0234136
COMT	1.27	0.197962
N4BP2	1.27	0.979166
SYNPO2L	1.27	0.184216
F2	1.269	0.138668
MGST1	1.267	0.598492
PRPS1	1.267	0.0787618
S100A4	1.267	0.112421
CAV2	1.266	0.928878
DAB2IP	1.265	0.432012
L3HYPDH	1.265	0.121917
SNX16	1.265	0.323832
FAM98C	1.264	0.699351
CACHD1	1.264	0.00854151
NSMCE2	1.263	0.47398
PLEKHO1	1.263	0.961391
SEMA3A	1.263	0.217998
SRXN1	1.262	0.121971
TLE7	1.262	0.0820886
BTBD2	1.262	0.606587
NEDD4	1.261	0.176942
CHEK1	1.26	0.382609
ALAS1	1.259	0.850041
PARP16	1.259	0.000989464
MFGE8	1.259	0.010945
EPHB3	1.258	0.0380117
ESRP1	1.257	0.487727
LPGAT1	1.257	0.365946
UNK	1.257	0.874896
SNAP29	1.256	0.432514
FTSJ1	1.256	0.282659
KPNA2	1.256	0.76034
MT1F	1.256	0.0752475
TMEM43	1.256	0.00224962
C2CD2	1.255	0.614761
RPL18	1.255	0.207578
CIB1	1.254	0.898982
FAM171A2	1.254	0.020757
FBXL19	1.254	0.129359
GABPB1	1.254	0.970586
WARS2	1.254	0.500299
ADAMTS18	1.252	0.61313
NFATC2	1.252	0.460789
PRELP	1.252	0.833651
TSPAN15	1.251	0.145249
CTNND2	1.249	0.0531915
RANBP9	1.249	0.649345
HTRA1	1.249	0.75979
ZYG11B	1.249	0.209553
TSEN34	1.248	0.357484
GCFC2	1.247	0.0373809
TTF2	1.247	0.654932
TUT1	1.247	0.170295
ORAI1	1.246	0.69052
TACC3	1.245	0.319645
ALB	1.244	0.641461
BRD2	1.244	0.894929
TRDN	1.244	0.415921
ADCY9	1.243	0.475688
H1-2	1.243	0.920165
SQLE	1.243	0.503219
C1GALT1	1.242	0.25921
MDFIC	1.241	0.150866
TEX30	1.241	0.675098
FXYD6	1.24	0.731703
CDPF1	1.24	0.771429
MYOF	1.24	0.545457
IGFBP6	1.24	0.857266
ENPEP	1.239	0.226065
FADS3	1.239	0.489902
CASP8	1.239	0.457216
HEG1	1.237	0.253052
NAA50	1.237	0.328821
PPIP5K1	1.237	0.172099
SDHAF2	1.237	0.419054
SERPINF1	1.237	0.176134
P3H2	1.237	0.197718
AMZ2	1.236	0.805397
S1PR4	1.236	0.939565
IGHMBP2	1.235	0.574167
TBC1D7	1.234	0.32508
IPO8	1.234	0.59783
TBC1D8B	1.234	0.692244
MUC19	1.234	0.830794
DCAF15	1.233	0.626979
LPAR1	1.233	0.39106
RPL7	1.233	0.473811
MTHFD1L	1.233	0.00719155
SUPT7L	1.233	0.0989554
ALPK2	1.233	0.76864
PDLIM3	1.232	0.0667828
SMCO1	1.232	0.848876
ARHGAP32	1.231	0.71643
CDKN2A	1.231	0.765719
NDUFV3	1.231	0.783572
SLC7A5	1.231	0.939184
SSBP1	1.231	0.0613705
TF	1.231	0.620145
CDK4	1.23	0.398222
EIF2D	1.23	0.831951
METTL7B	1.23	0.491728
SLC7A8	1.23	0.233508
CSRP3	1.23	0.0453509
CERK	1.229	0.200516
CD55	1.228	0.00544496
LIPT2	1.228	0.720516
METTL25	1.228	0.917783
AFTPH	1.227	0.343209
CD9	1.227	0.662294
DPM3	1.227	0.60005
IRS2	1.227	0.0127379
PRSS27	1.227	0.931528
PITPNC1	1.227	0.574291
SPATS2L	1.227	0.361316
USP28	1.227	0.257123
TRIM59	1.226	0.3532
PDP1	1.225	0.137482
INPP5A	1.225	0.609573
TLE1	1.225	0.530136
STIM1	1.225	0.0108395
MGST3	1.225	0.00498319
BNIP2	1.224	0.0158458
C1QBP	1.224	0.058866
CYB561D2	1.224	0.63109
PCLO	1.224	0.364448
STUB1	1.224	0.729444
ZNF740	1.224	0.331525
GRK5	1.223	0.0186925
ZNF414	1.223	0.706738
KIF23	1.223	0.659815
RMND5A	1.223	0.0458198
CYB5R1	1.222	0.0500872
SIX5	1.222	0.90454
PLIN2	1.222	0.436319
TMEM131	1.221	0.557805
ALB	1.22	0.241714
ASNSD1	1.22	0.902044
FKBP1B	1.22	0.640547
LTBP1	1.22	0.125207
RAD9A	1.22	0.713703
PRELID3B	1.22	0.0504337
WASHC2C	1.22	0.50573
MRPL46	1.219	0.103132
CCDC174	1.218	0.631834
CHIC2	1.218	0.229428
MYH11	1.218	0.924572
SIX4	1.218	0.277782
WDR20	1.218	0.065933
SLC25A26	1.217	0.437547
GATC	1.217	0.284049
MIS18A	1.217	0.110175
SPAG5	1.217	0.649011
ARID4A	1.216	0.479303
VGF	1.216	0.861269
ADAMTS9	1.215	0.0854342
AHSG	1.215	0.745821
KCTD1	1.215	0.461795
ABTB2	1.214	0.0739158
SERP1	1.214	0.967486
CLK2	1.213	0.827345
DPH1	1.213	0.45461
TMEM11	1.213	0.0221328
TXLNB	1.212	0.348545
EME1	1.212	0.902484
WDR47	1.212	0.398592
EHD2	1.211	0.920297
ECM1	1.21	0.942426
HK2	1.21	0.245236
ID4	1.21	0.554071
KCNH7	1.21	0.263311
PNMA8B	1.21	0.476312
ATP5MC1	1.21	0.886896
BLZF1	1.209	0.338172
PPL	1.209	0.455233
NDUFB3	1.209	0.154551
RECQL	1.209	0.677129
SPRY2	1.209	0.375187
DROSHA	1.208	0.128204
F9	1.208	0.455203
GPR180	1.208	0.639373
SYNGR1	1.208	0.191098
PPP1CB	1.208	0.863893
CAVIN3	1.207	0.584762
COQ3	1.206	0.0590937
PLLP	1.206	0.881862
ACOT1	1.206	0.0276959
SALL4	1.206	0.320209
TTLL12	1.206	0.596924
C3	1.205	0.194835
GNPNAT1	1.205	0.194219
ABCC10	1.205	0.918172
CCDC168	1.205	0.971045
AMT	1.203	0.0359633
CCNT1	1.203	0.0219524
CAMK2B	1.203	0.629886
NDUFA2	1.203	0.324854
PRKAG2	1.203	0.0766811
APPBP2	1.202	0.286547
GDAP1L1	1.202	0.368117
GPR12	1.202	0.456624
WEE1	1.202	0.220518
PPARGC1B	1.201	0.963432
GNPTAB	1.201	0.94157
SERPINA7	1.2	0.302899
SREBF2	1.2	0.214132
ZNF146	1.2	0.777336
ZBED4	1.2	0.871318
ATP2B4	1.199	0.155932
DMXL2	1.199	0.26836
RTN4IP1	1.199	0.00602336
SCO2	1.199	0.191535
NAV1	1.199	0.0169423
CACNA1C	1.198	0.698881
GEMIN7	1.198	0.633294
LDLRAP1	1.198	0.313341
STRADA	1.198	0.852679
TMED5	1.198	0.00690831
PATZ1	1.197	0.76744
RCAN1	1.197	0.484723
POLE4	1.197	0.597651
SLC39A11	1.197	0.606151
WNK3	1.197	0.276223
FMC1	1.196	0.444569
NDUFAF5	1.196	0.529187
NDUFB10	1.196	0.0476616
NUFIP1	1.196	0.176901
CDCA7L	1.195	0.88501
CRABP1	1.195	0.450024
NCEH1	1.195	0.0223164
KPTN	1.195	0.760603
RPS9	1.195	0.630354
CLCN6	1.194	0.806737
CFH	1.194	0.917274
FBH1	1.194	0.477014
NTHL1	1.194	0.0122265
NEB	1.194	0.883661
ADGRD2	1.193	0.814607
GPNMB	1.193	0.996013
MT1X	1.193	0.0912913
ILDR2	1.193	0.937445
PDK3	1.193	0.00113337
ZFYVE21	1.193	0.142579
ZNF703	1.193	0.451069
CBSL	1.192	0.919501
PYCR3	1.192	0.325525
IFRD2	1.192	0.889341
NKAIN3	1.192	0.868479
VNN1	1.192	0.794407
BAIAP2	1.191	0.417636
YBX3	1.191	0.13238
RHOBTB3	1.191	0.409523
ZBTB21	1.191	0.824746
GCAT	1.19	0.0804092
ITGB5	1.19	0.488117
MDN1	1.19	0.179071
MYADM	1.19	0.22138
PRMT3	1.19	0.495181
SEMA3C	1.19	0.350743
ST3GAL6	1.19	0.786973
ZNF592	1.19	0.435762
ARL5B	1.189	0.185275
AMBP	1.189	0.806314
SNX18	1.189	0.0757598
TPD52	1.189	0.165196
HOMER1	1.188	0.0456378
NAA15	1.188	0.707531
MYO1C	1.188	0.58038
KAT2B	1.188	0.8405
RACGAP1	1.188	0.562914
SELENOM	1.188	0.574851
HSPA6	1.187	0.985197
PLAG1	1.187	0.975905
RAB34	1.187	0.477453
SEC11C	1.187	0.0121611
THTPA	1.187	0.468536
TTN	1.187	0.870189
ZBTB5	1.187	0.720741
DIRAS1	1.186	0.0532159
CHST3	1.186	0.791176
COLEC12	1.186	0.548445
MPC2	1.185	0.192854
OXLD1	1.185	0.565701
SHMT1	1.185	0.767225
TRADD	1.185	0.895457
UGGT2	1.185	0.648261
DHRS4	1.184	0.60087
C9	1.184	0.439815
MCUB	1.184	0.747356
AGO1	1.184	0.700148
SAMD4A	1.184	0.210766
SEPSECS	1.184	0.41651
KBTBD11	1.183	0.410463
ENPP4	1.183	0.385255
SNIP1	1.183	0.991364
AKAP13	1.183	0.130385
SAMD8	1.183	0.904094
SENP8	1.183	0.903158
HEATR5B	1.182	0.0573275
HIC2	1.182	0.0092109
PTPRM	1.182	0.246267
WDR45	1.182	0.453269
GPAT3	1.181	0.145602
AKAP10	1.181	0.117853
FKBP11	1.181	0.922979
GNE	1.181	0.259188
RNPC3	1.181	0.720604
JPH1	1.181	0.0234459
TMED3	1.181	0.0122755
TMEM167B	1.181	0.753245
TOR1B	1.181	0.52073
CTRB1	1.18	0.582796
NDUFA1	1.18	0.289632
RNF139	1.18	0.439047
CALCOCO1	1.179	0.394815
DDX55	1.179	0.401783
MAN1B1	1.179	0.300943
NBR1	1.179	0.830695
IPO13	1.179	0.854787
OAF	1.179	0.150706
ENOX2	1.178	0.785884
EPHX1	1.178	0.153885
KLHDC4	1.178	0.709173
RAD51C	1.178	0.724625
KLHDC2	1.177	0.941289
DHRS7	1.177	0.378094
FASTKD2	1.177	0.186283
GABARAPL1	1.177	0.335162
GALNT11	1.177	0.0780726
GHDC	1.177	0.466234
HIRIP3	1.177	0.902295
PIGO	1.177	0.49739
MLF1	1.177	0.718471
HABP2	1.176	0.0293797
HSF1	1.176	0.106188
MED22	1.176	0.122887
SAMM50	1.176	0.636766
SPR	1.176	0.453583
UBP1	1.176	0.60776
PISD	1.175	0.579449
PNMA1	1.175	0.602678
TOMM40L	1.175	0.574867
TRIP13	1.175	0.861259
GPR50	1.174	0.522639
INPP5B	1.174	0.560118
RHOC	1.174	0.000723381
SLC2A4	1.174	0.0453387
SUMO3	1.174	0.602759
APBB1	1.173	0.184016
RNF138	1.173	0.848828
SLC25A4	1.173	0.538978
HHATL	1.173	0.676657
ANPEP	1.172	0.827065
ARHGEF9	1.172	0.268133
B4GAT1	1.172	0.451649
ERCC3	1.172	0.0658139
FECH	1.172	0.0472689
OMA1	1.172	0.382338
POLG2	1.172	0.130802
ARG2	1.171	0.221243
PXN	1.171	0.0304018
NDFIP2	1.171	0.188005
NOLC1	1.171	0.871323
SLC22A18	1.171	0.385523
TBC1D12	1.171	0.617724
NDUFA11	1.17	0.34066
NISCH	1.17	0.089473
TIMP1	1.17	0.650506
ACVR2B	1.17	0.925718
B4GALT1	1.169	0.376966
KIAA1671	1.169	0.44004
MRPS28	1.169	0.100683
GNG7	1.169	0.00323576
TDRKH	1.169	0.634602
ISCA1	1.168	0.97326
TWISTNB	1.168	0.335523
DDAH1	1.167	0.0635722
COMP	1.166	0.611549
FZD6	1.166	0.665768
PIGQ	1.166	0.374099
TDRD7	1.166	0.200593
ATP6V0C	1.166	0.975044
ATAD1	1.165	0.00535335
DDX21	1.165	0.748879
KIF1A	1.165	0.0994755
EXOC6	1.165	0.377763
DNAH11	1.165	0.411001
NDUFAF4	1.165	0.318682
PDCD2L	1.165	0.878973
RREB1	1.165	0.6805
SALL2	1.165	0.549299
TAOK3	1.165	0.102769
ABCA3	1.164	0.586468
DHX35	1.164	0.494989
EEF1AKMT4	1.164	0.384846
SHPK	1.164	0.105601
HADH	1.164	0.297039
ALDH1A1	1.164	0.926067
AMOTL2	1.163	0.437741
TOMM70	1.163	0.0174383
GALK1	1.163	0.151686
KATNA1	1.163	0.411496
R3HDM2	1.163	0.786133
SNRPB	1.163	0.947406
SLC19A1	1.163	0.755723
GSKIP	1.162	0.494521
NUDT8	1.162	0.127914
OAT	1.162	0.272321
POLR1D	1.162	0.247711
PPP1R13L	1.162	0.0768352
PYCR2	1.162	0.669149
SESN2	1.162	0.901587
TUBAL3	1.162	0.884444
URGCP	1.162	0.661321
CASKIN1	1.161	0.961923
CEP120	1.161	0.96467
PAN2	1.161	0.11552
DNAL1	1.161	0.867883
VDAC1	1.161	0.529628
NDUFA8	1.161	0.063994
TOMM6	1.161	0.417012
HPS3	1.16	0.96315
ARVCF	1.16	0.100727
CEP131	1.16	0.409403
ARHGEF10	1.16	0.762631
NDUFA13	1.16	0.0418948
NT5DC3	1.16	0.160705
CPEB4	1.16	0.308205
PPP1R3D	1.16	0.00226105
SCO1	1.16	0.476835
MYO18A	1.16	0.13142
GRPEL1	1.159	0.838041
LAS1L	1.159	0.129583
TGM3	1.159	0.970054
MFSD3	1.159	0.430531
RETSAT	1.159	0.537077
LACTB	1.159	0.605686
TMCC1	1.159	0.410217
A2M	1.158	0.825444
ANAPC5	1.158	0.428816
AURKB	1.158	0.463027
ETAA1	1.158	0.802323
KCT2	1.158	0.416883
MASP1	1.158	0.444558
MCL1	1.158	0.946061
MRPL35	1.158	0.942893
NOC4L	1.158	0.75162
NT5C3B	1.158	0.0634652
PUSL1	1.158	0.242762
SPRYD4	1.158	0.496967
SUFU	1.158	0.586527
TBC1D22B	1.158	0.969171
GRIP2	1.158	0.988342
ZBTB10	1.158	0.746663
DVL3	1.157	0.851451
SLC25A46	1.157	0.0573039
GPR155	1.157	0.726552
MTHFD1	1.157	0.898316
PPIE	1.157	0.190359
DHX8	1.156	0.765738
DNAJB6	1.156	0.198826
FOXJ3	1.156	0.90293
SPINT1	1.156	0.66459
TSPO	1.156	0.966075
PPP1R12B	1.156	0.433239
FADS2P1	1.156	0.929604
TMEM143	1.155	0.52163
MSMO1	1.155	0.811512
TRPT1	1.155	0.671514
2020-03-01	1.154	0.569154
AKAP1	1.154	0.519519
CYB5R3	1.154	0.224946
MME	1.154	0.970591
SEC11A	1.154	0.953174
HSDL2	1.153	0.0182986
FGB	1.153	0.369735
TNN	1.153	0.91046
TRMU	1.153	0.585402
TUT4	1.153	0.712012
AHNAK	1.152	0.686609
SCAMP5	1.152	0.571685
BRCA1	1.152	0.979586
EMP2	1.152	0.936838
FANCI	1.152	0.880446
HES5	1.152	0.930261
PALM3	1.152	0.541898
ATP2A2	1.152	0.00628727
PHLDA3	1.152	0.780518
ALDH1B1	1.151	0.0140909
DHCR24	1.151	0.463699
EHD4	1.151	0.0587354
MRTFA	1.151	0.345448
SLC27A3	1.151	0.650101
CATSPERB	1.151	0.974215
UBE2T	1.151	0.804021
ACADL	1.151	0.840126
ZMAT4	1.151	0.89508
NRP2	1.15	0.304129
NUBPL	1.15	0.0489073
LYPLAL1	1.15	0.716556
PRKAR2B	1.15	0.0879144
MED30	1.15	0.896117
PARP1	1.15	0.871263
MPC1	1.15	0.364235
TOPBP1	1.15	0.399983
DUSP22	1.149	0.516387
INPP5F	1.149	0.0775794
AASS	1.149	0.773515
HSDL1	1.149	0.116959
NDC1	1.149	0.384241
TUBB8B	1.149	0.463465
FABP1	1.149	0.348202
COA7	1.148	0.324098
COASY	1.148	0.748363
RAB30	1.148	0.36881
INCENP	1.148	0.974272
MT-CYB	1.148	0.17136
PDPR	1.148	6.48833e-06
SCARA5	1.148	0.802901
LOXL3	1.147	0.020652
DSC3	1.147	0.509536
NCAPH2	1.147	0.500943
NEURL4	1.147	0.302795
NFKBIB	1.147	0.853537
RBSN	1.147	0.415739
NUDT6	1.147	0.486006
RRP36	1.147	0.809636
DHX34	1.147	0.894081
SERINC5	1.147	0.520449
SMYD1	1.147	0.394955
COL13A1	1.146	0.7112
ACVRL1	1.146	0.385227
POMT2	1.146	0.427426
NDUFS3	1.146	0.380573
NDUFA6	1.146	0.259298
SIRT7	1.146	0.338389
CAMK2D	1.146	0.168783
TPCN1	1.146	0.798831
AATF	1.145	0.903147
CGRRF1	1.145	0.862534
CLMN	1.145	0.880823
FGD3	1.145	0.102844
PARVB	1.145	0.989815
SLIRP	1.145	0.700015
SNTA1	1.145	0.204033
ATG2A	1.144	0.789093
CDC42SE1	1.144	0.797799
NDUFB1	1.144	0.504608
SLC25A20	1.144	0.18947
MSR1	1.144	0.920223
NT5C2	1.144	0.0486726
OXSM	1.144	0.247222
PCLAF	1.144	0.484753
SLC7A1	1.144	0.373964
BCHE	1.143	0.71936
AGTPBP1	1.143	0.000457456
CCDC51	1.143	0.674025
GAS2	1.143	0.912347
MT-ND1	1.143	0.0830976
MRPS16	1.143	0.0173975
METRNL	1.143	0.869596
MGAT5	1.143	0.282572
NOMO2	1.143	0.958599
NTMT1	1.143	0.827901
RANGAP1	1.143	0.78495
SLIT1	1.143	0.719508
ABCB10	1.142	0.647572
BCS1L	1.142	0.0291949
DDX39A	1.142	0.829269
DNAJC7	1.142	0.575498
GGA3	1.142	0.60335
HSPA12A	1.142	0.993099
KRR1	1.142	0.754818
RPUSD2	1.142	0.129583
TAF10	1.142	0.731613
LMOD2	1.142	0.321096
CORIN	1.141	0.903051
MCC	1.141	0.382714
SNRNP35	1.141	0.574794
USP42	1.141	0.875211
APRT	1.14	0.58479
ARFIP2	1.14	0.242554
CNEP1R1	1.14	0.831533
CRLS1	1.14	0.930574
DCUN1D4	1.14	0.940694
DUS1L	1.14	0.752031
FBXL12	1.14	0.62113
GC	1.14	0.843076
RAB13	1.14	0.918982
ITM2B	1.14	0.653081
MTIF2	1.14	0.118208
MYBBP1A	1.14	0.732336
NLRP1	1.14	0.76263
TGM6	1.14	0.722044
TGM2	1.14	0.984869
COX7A2	1.14	0.935556
PPP1R14C	1.14	0.333767
MYOZ2	1.14	0.496651
FASTKD1	1.139	0.267234
ANXA8L1	1.139	0.991798
CEP44	1.139	0.690635
CMTM6	1.139	0.757936
DCAF6	1.139	0.733592
TMEM70	1.139	0.920948
GALNT4	1.139	0.684204
ITIH3	1.139	0.532163
MCM7	1.139	0.943849
MRPS25	1.139	0.235901
RAP1A	1.139	0.0720331
SERINC3	1.139	0.69981
SETD6	1.139	0.550016
SNX13	1.139	0.805134
TFB1M	1.139	0.874961
ZBTB34	1.139	0.62131
ZCCHC9	1.139	0.834557
ANKRD16	1.138	0.685021
ARID3B	1.138	0.0624849
BCCIP	1.138	0.582173
ZBTB1	1.138	0.768019
EHD1	1.138	0.0968424
ZNF865	1.138	0.688913
ADAT3	1.137	0.557545
APOB	1.137	0.678257
CHAF1A	1.137	0.763612
GEMIN6	1.137	0.819959
GEMIN4	1.137	0.443251
HIGD2A	1.137	0.930582
ITGA7	1.137	0.193841
MED1	1.137	0.695666
MCCC1	1.137	0.550987
PNP	1.137	0.0905332
SHB	1.137	0.845625
SLC20A1	1.137	0.982142
TBRG4	1.137	0.118123
TMEM88	1.137	0.950722
CPVL	1.137	0.81339
ULK3	1.137	0.562363
ATG101	1.136	0.886961
DAP3	1.136	0.128343
GEMIN5	1.136	0.556915
GPAM	1.136	0.848614
KDM6A	1.136	0.756162
LYAR	1.136	0.809217
MAP2K1	1.136	0.40015
SPICE1	1.136	0.444271
RAB31	1.136	0.594755
SOST	1.136	0.989553
THNSL1	1.136	0.0482678
WDR74	1.136	0.874668
ZCRB1	1.136	0.695945
ANKLE2	1.135	0.461026
CCNB1	1.135	0.721481
CCPG1	1.135	0.676454
DFFB	1.135	0.783776
DTWD2	1.135	0.926804
GSDME	1.135	0.947767
LRCH1	1.135	0.808319
MRPL13	1.135	0.330015
NCDN	1.135	0.152352
SELENOI	1.135	0.727952
TP53BP2	1.135	0.20739
UCK2	1.135	0.821096
ULK1	1.135	0.669739
GHITM	1.134	0.177695
DHRS13	1.134	0.80607
DHTKD1	1.134	0.523973
DNMBP	1.134	0.841323
CDK5RAP1	1.134	0.80773
GSTZ1	1.134	0.500198
NSF	1.134	0.048336
PNPLA8	1.134	0.0315355
RFT1	1.134	0.378773
ALDH4A1	1.134	0.166215
TLCD4	1.134	0.568347
HK1	1.134	0.562748
TOR1AIP2	1.134	0.393906
ZNF282	1.134	0.990003
ATP1B3	1.133	0.459102
TMEM160	1.133	0.49205
FHL1	1.133	0.226
HSD17B11	1.133	0.808986
NFKBIA	1.133	0.348596
TRO	1.133	0.968997
SMIM4	1.133	0.168888
TBL2	1.133	0.117004
ZNF644	1.133	0.503377
AMMECR1	1.132	0.857617
CDK12	1.132	0.282955
GJC1	1.132	0.933784
PTCD1	1.132	0.634314
PGPEP1	1.132	0.560839
PPP2R5B	1.132	0.684433
RASAL2	1.132	0.109768
SERPINF2	1.132	0.85158
ROR1	1.132	0.684262
TNFAIP8L3	1.132	0.958614
TRIM32	1.132	0.373215
ACSL4	1.131	0.396078
ANKRD54	1.131	0.59326
APLNR	1.131	0.928872
CMAS	1.131	0.287748
DCAKD	1.131	0.0614764
TSC22D3	1.131	0.901457
MINK1	1.131	0.927858
MAPK8IP3	1.131	0.168526
TIMM50	1.131	0.107717
RAC3	1.131	0.800944
UQCR10	1.131	0.159108
TGS1	1.131	0.418848
TRPV2	1.131	0.486477
AKR1C3	1.13	0.504902
ALG10	1.13	0.839888
PDHA1	1.13	0.0115671
DCTPP1	1.13	0.62227
DNAJA4	1.13	0.990933
ELL	1.13	0.881634
MCM3	1.13	0.90232
MCUR1	1.13	0.0582856
EPB41L1	1.13	0.0839118
PLCG2	1.13	0.221202
POLR3B	1.13	0.606898
SFT2D2	1.13	0.912704
SGF29	1.13	0.349438
SLC35A4	1.13	0.0832945
TUFM	1.13	0.0458677
UAP1	1.13	0.79797
ZMPSTE24	1.13	0.460334
ZNF460	1.13	0.475667
ASCL2	1.129	0.817337
PRDM4	1.129	0.892658
CYSTM1	1.129	0.554112
EFHD1	1.129	0.594614
HSCB	1.129	0.693205
KCTD5	1.129	0.886947
NDUFS1	1.129	0.121458
RAB25	1.129	0.795891
RBM24	1.129	0.354992
SLC26A2	1.129	0.14881
TENM1	1.129	0.907542
ALDH6A1	1.128	0.0464298
FAM122A	1.128	0.859889
ING4	1.128	0.942515
OXNAD1	1.128	0.453395
NIP7	1.128	0.291307
CHCHD3	1.128	0.436668
POLR3H	1.128	0.599827
PRPF40B	1.128	0.61808
PTER	1.128	0.748251
LIMS4	1.128	0.414602
SLAIN1	1.128	0.491556
SLBP	1.128	0.850507
SPHK2	1.128	0.115077
TMEM161A	1.128	0.429181
WASHC3	1.128	0.204564
WDR59	1.128	0.171511
ARFIP1	1.127	0.235283
CCZ1B	1.127	0.215449
FAF1	1.127	0.303381
HEATR1	1.127	0.237166
HLA-A	1.127	0.971549
HSD17B10	1.127	0.593087
DLST	1.127	0.0536363
MCM6	1.127	0.955209
WWTR1	1.127	0.100878
RASSF2	1.127	0.648004
BNC2	1.127	0.867146
SLC25A11	1.127	0.0692255
ACAD11	1.126	0.552146
ARL6	1.126	0.206725
UBIAD1	1.126	0.539486
EMG1	1.126	0.286288
GALNT7	1.126	0.0241843
GATAD1	1.126	0.864251
GPATCH4	1.126	0.760906
MBTPS2	1.126	0.566043
NSUN4	1.126	0.396874
JTB	1.126	0.913707
TRA2A	1.126	0.96248
NDUFA3	1.126	0.259283
RPP25	1.126	0.797361
SERPINC1	1.126	0.805176
WNT2	1.126	0.204267
TOP3A	1.126	0.595397
TRAP1	1.126	0.798719
WDR73	1.126	0.837189
AIFM2	1.125	0.545654
MRPL18	1.125	0.0289253
CCDC158	1.125	0.367364
CHD8	1.125	0.970095
ARHGAP39	1.125	0.609537
GORASP1	1.125	0.85576
POLR3K	1.125	0.428475
TRMT61A	1.125	0.226329
DPPA4	1.125	0.135098
MYH3	1.125	0.700673
PWP2	1.125	0.502158
RBP4	1.125	0.813063
RRP1	1.125	0.655424
RDH13	1.125	0.497811
TRAM1	1.125	0.491295
UBAC1	1.125	0.47664
NDUFS7	1.124	0.106765
EHHADH	1.124	0.570501
HUS1	1.124	0.831699
KMT2A	1.124	0.400081
AGPAT5	1.124	0.181581
MFAP3	1.124	0.592427
NCOA2	1.124	0.787311
NCOR2	1.124	0.348692
DLD	1.124	0.0037153
RWDD2B	1.124	0.798158
SHROOM3	1.124	0.887312
SPRYD7	1.124	0.614922
TAMM41	1.124	0.383953
CPT2	1.123	0.185875
ANXA1	1.123	0.985463
CCK	1.123	0.993088
CCNL2	1.123	0.909793
CUEDC1	1.123	0.621018
STX2	1.123	0.811991
FBXL18	1.123	0.0848534
GRB10	1.123	0.498349
HSP90AB4P	1.123	0.899076
MIF4GD	1.123	0.811285
MKI67	1.123	0.744501
MORC3	1.123	0.117254
UQCRB	1.123	0.0576159
HRC	1.123	0.0846498
ATXN10	1.122	0.206608
CLP1	1.122	0.349437
COL5A1	1.122	0.953356
GNL3	1.122	0.807809
RNASEH2C	1.122	0.786462
SMG5	1.122	0.567997
TMEM177	1.122	0.784077
TOR2A	1.122	0.689446
TRMT2A	1.122	0.395489
VWDE	1.122	0.00532552
DCUN1D5	1.121	0.799736
TMEM97	1.121	0.959041
JCAD	1.121	0.727947
MRPL23	1.121	0.798163
NOL10	1.121	0.640192
ORC3	1.121	0.616532
RGS3	1.121	0.956567
ZC3HAV1	1.121	0.0894003
ABCE1	1.12	0.76008
BAZ2A	1.12	0.686316
CAMSAP3	1.12	0.770498
DIS3	1.12	0.792193
UQCRFS1	1.12	0.0564142
MFSD1	1.12	0.763803
NDUFA9	1.12	0.120111
RFXANK	1.12	0.811995
PTPMT1	1.12	0.279782
RMC1	1.12	0.456094
GYS1	1.12	0.474331
TTC21B	1.12	0.316425
ACTR5	1.119	0.15845
AGPAT2	1.119	0.763094
ATAD3A	1.119	0.484931
C18orf25	1.119	0.758268
CAPN2	1.119	0.5713
LPCAT1	1.119	0.055133
LRPPRC	1.119	0.0298873
PLEKHF2	1.119	0.801953
RPS6KA5	1.119	0.926065
SVIL	1.119	0.368911
TRAF2	1.119	0.211134
OBSCN	1.119	0.796968
UTP23	1.119	0.930297
WDCP	1.119	0.698325
WDR83	1.119	0.995601
XPNPEP3	1.119	0.727021
ACSL3	1.118	0.410453
ATP1A1	1.118	0.00221768
CCDC59	1.118	0.851456
CCDC171	1.118	0.880599
EPHA2	1.118	0.163414
GTF2H1	1.118	0.337467
GTF3C5	1.118	0.318218
HSPA1L	1.118	0.754876
MTFMT	1.118	0.553682
NDUFB11	1.118	0.296102
OXA1L	1.118	0.266287
RPS6KA1	1.118	0.491279
TIMM8A	1.118	0.663743
TMEM129	1.118	0.867379
GNPTG	1.118	0.94376
ZWINT	1.118	0.937396
AAGAB	1.117	0.34338
GMPPB	1.117	0.49641
CEBPZ	1.117	0.676858
CENPT	1.117	0.705169
KIT	1.117	0.431755
MED16	1.117	0.382665
ORC2	1.117	0.452797
AGAP3	1.117	0.426687
NDUFB4	1.117	0.403588
PLS1	1.117	0.0627806
PROS1	1.117	0.219332
SFI1	1.117	0.968266
SMPD4	1.117	0.513645
SPCS1	1.117	0.889201
ZNF843	1.117	0.97849
AGA	1.116	0.958381
NDUFAB1	1.116	0.408186
ELF1	1.116	0.971063
ETFA	1.116	0.123425
IGFBP4	1.116	0.824107
NDUFA7	1.116	0.0478314
MIER1	1.116	0.358402
GATB	1.116	0.214545
NKTR	1.116	0.938182
OSTF1	1.116	0.0932458
PDLIM4	1.116	0.953139
RTN3	1.116	0.633699
TNPO2	1.116	0.0761476
NEBL	1.116	0.8317
TTC33	1.116	0.765389
NID1	1.115	0.148642
CEP112	1.115	0.917677
CEP68	1.115	0.935394
ECI2	1.115	0.203522
EMC1	1.115	0.254961
ISOC1	1.115	0.561545
IFNGR1	1.115	0.828608
KIF20A	1.115	0.862667
KRI1	1.115	0.910739
L2HGDH	1.115	0.239254
NRDE2	1.115	0.241905
COL18A1	1.115	0.0273996
NDUFB5	1.115	0.187222
EMILIN2	1.115	0.778604
SLC39A8	1.115	0.37907
STAM2	1.115	0.922171
ABCB7	1.114	0.133355
CBWD1	1.114	0.428495
CSDE1	1.114	0.217441
CXorf38	1.114	0.68119
DHPS	1.114	0.625327
F8A1	1.114	0.656365
FCHSD1	1.114	0.736616
LETM1	1.114	0.178587
MAGT1	1.114	0.466945
MGA	1.114	0.903612
MPI	1.114	0.632261
PHB2	1.114	0.688429
RAB33B	1.114	0.266242
CISD1	1.114	0.353448
HSPB7	1.114	0.391257
L3MBTL2	1.114	0.920033
DGKH	1.114	0.975784
SRM	1.114	0.483612
TMEM94	1.114	0.0784437
TMF1	1.114	0.118879
TRMT1	1.114	0.0361396
VARS2	1.114	0.728917
ZSWIM8	1.114	0.653398
GGA2	1.113	0.0928963
TRIM71	1.113	0.174484
BAZ2B	1.113	0.699623
BBS9	1.113	0.109659
CALCOCO2	1.113	0.900959
CDH1	1.113	0.675773
GTPBP1	1.113	0.649805
HAUS4	1.113	0.864883
ENPP5	1.113	0.823048
MGAT2	1.113	0.505086
MTPAP	1.113	0.515555
TMEM38B	1.113	0.497689
TRMT10C	1.113	0.090883
ABCA2	1.112	0.778975
PREX2	1.112	0.931572
SCD	1.112	0.902611
EPG5	1.112	0.731243
PICK1	1.112	0.551699
COQ5	1.112	0.246746
KCTD18	1.112	0.745778
MOSPD2	1.112	0.174235
TRABD	1.112	0.614385
PIGX	1.112	0.908017
RMDN3	1.112	0.116406
SPIDR	1.112	0.970687
TLE4	1.112	0.716091
TMEM63A	1.112	0.825152
TSR1	1.112	0.0318866
TTC4	1.112	0.79986
CNRIP1	1.111	0.268324
FGFR1OP2	1.111	0.822741
HAPLN3	1.111	0.914599
RPL18A	1.111	0.0876723
IFT172	1.111	0.850202
IMP4	1.111	0.704377
MOB2	1.111	0.204769
SGSM2	1.111	0.954571
RDH11	1.111	0.681852
TAF5	1.111	0.24207
ACTBL2	1.11	0.628831
BCL2L11	1.11	0.90786
SUCLG1	1.11	0.391844
ELP6	1.11	0.088847
EPPK1	1.11	0.233619
DNAJC6	1.11	0.704788
KNTC1	1.11	0.648904
MRPS18C	1.11	0.292748
CELF2	1.11	0.396771
SLC25A12	1.11	0.117071
PKN1	1.11	0.120916
PLEKHA2	1.11	0.383372
PPFIA3	1.11	0.956992
FHL3	1.11	0.11806
SELENOK	1.11	0.989589
STRIP2	1.11	0.599897
TIMM9	1.11	0.0898386
H1-5	1.11	0.983029
TTC5	1.11	0.25914
UBE2G2	1.11	0.518605
WDR3	1.11	0.452556
WWP1	1.11	0.905924
ATG2B	1.109	0.373701
BRAT1	1.109	0.442902
SIDT2	1.109	0.860236
ELMOD2	1.109	0.733048
ELP5	1.109	0.910814
GPD2	1.109	0.266574
CCDC167	1.109	0.778309
MOCS3	1.109	0.332049
MRPL45	1.109	0.0385059
MRPS21	1.109	0.369046
NCAPG	1.109	0.981308
NDUFB8	1.109	0.610068
PLP2	1.109	0.897879
UQCRC1	1.109	0.0159339
PPM1E	1.109	0.653651
RPS16	1.109	0.796418
SENP1	1.109	0.527041
SLC8A1	1.109	0.598642
SLC35C2	1.109	0.967299
TMED9	1.109	0.0278481
TOMM20	1.109	0.817406
TRAPPC11	1.109	0.225617
XYLB	1.109	0.61423
CDIP1	1.108	0.606833
FDFT1	1.108	0.769571
IMPDH2	1.108	0.869552
MYO9A	1.108	0.858716
ECH1	1.108	0.282754
NT5C3A	1.108	0.275838
PHYH	1.108	0.265289
PGAP3	1.108	0.6638
RAPGEF1	1.108	0.695754
GOLPH3	1.108	0.960145
FAM98A	1.108	0.731944
SLC38A9	1.108	0.354963
TMEM208	1.108	0.918353
TRAPPC10	1.108	0.250245
TTC19	1.108	0.49728
2020-03-05	1.107	0.915774
CHCHD10	1.107	0.820164
RNF167	1.107	0.553766
CST3	1.107	0.883054
DARS2	1.107	0.273995
FGFR1OP	1.107	0.854165
GAPVD1	1.107	0.531299
GPAT4	1.107	0.296119
JUND	1.107	0.99864
MFSD10	1.107	0.279996
PCGF1	1.107	0.952273
RHEB	1.107	0.417964
MLYCD	1.107	0.138826
SFN	1.107	0.983262
SLC25A10	1.107	0.80021
TFB2M	1.107	0.787905
TNKS2	1.107	0.798488
GATM	1.107	0.583381
ATAD3B	1.106	0.518555
GPT2	1.106	0.48646
KDM6B	1.106	0.767876
MRPS14	1.106	0.673744
MRPS36	1.106	0.16847
MTFR1L	1.106	0.963359
MYOZ1	1.106	0.969845
MZT1	1.106	0.933081
NR2C2	1.106	0.705594
NSD1	1.106	0.763414
PFKFB2	1.106	0.0543946
PSMC3	1.106	0.545617
RIOK2	1.106	0.814431
SENP6	1.106	0.895498
MICOS13	1.106	0.603926
SYS1	1.106	0.938126
TFIP11	1.106	0.16143
PRKD3	1.106	0.931636
TMEM259	1.106	0.296874
PGM5	1.106	0.171738
VLDLR	1.106	0.38034
ADAM10	1.105	0.30261
MADD	1.105	0.0906216
NNMT	1.105	0.99971
DLG5	1.105	0.971115
ENDOD1	1.105	0.877079
FAM76A	1.105	0.582474
ACADM	1.105	0.059568
GTPBP3	1.105	0.790579
KLHL24	1.105	0.828945
NOMO1	1.105	0.00214513
SAMD1	1.105	0.136647
SLC7A3	1.105	0.464083
CDH13	1.105	0.994354
SPECC1L	1.105	0.426259
WDR41	1.105	0.943114
THEM4	1.105	0.614085
PLCXD3	1.105	0.826967
UBE3C	1.105	0.396124
CORO6	1.105	0.63682
APOA4	1.104	0.483968
CAPN5	1.104	0.678789
CCDC127	1.104	0.786826
CEPT1	1.104	0.981681
TBC1D4	1.104	0.159545
ADAMTS3	1.104	0.083949
NDUFB9	1.104	0.744493
PPIH	1.104	0.808213
PSEN2	1.104	0.916885
SLC5A6	1.104	0.933445
SNX9	1.104	0.0776604
MYLK3	1.104	0.710224
ZNF516	1.104	0.6684
ABCD4	1.103	0.916388
ALKBH5	1.103	0.900372
CHTF18	1.103	0.760395
DNAJA3	1.103	0.24255
NECAP1	1.103	0.26533
DZIP3	1.103	0.900856
EXOG	1.103	0.765612
EEF1A1	1.103	0.425759
SIRT3	1.103	0.0796676
NDUFV1	1.103	0.0730675
HSPA14	1.103	0.717061
JMJD6	1.103	0.742438
MPP1	1.103	0.668679
MSH3	1.103	0.305501
PNPT1	1.103	0.418876
POLR3D	1.103	0.679816
POLR3F	1.103	0.725816
POMK	1.103	0.923772
SDSL	1.103	0.339467
TANGO6	1.103	0.956326
TIMM29	1.103	0.965222
TLK1	1.103	0.515958
TTI1	1.103	0.538129
UBE2M	1.103	0.407322
PLEKHA7	1.103	0.628224
TMEM65	1.102	0.476239
DNM3	1.102	0.673412
COA1	1.102	0.322529
STMN4	1.102	0.571449
POLR1B	1.102	0.73401
PRR16	1.102	0.877575
RCE1	1.102	0.47917
RFTN1	1.102	0.415544
SLC25A15	1.102	0.614333
STX3	1.102	0.873394
TIMELESS	1.102	0.866406
ZFP42	1.102	0.997991
ANKRD52	1.101	0.556303
MAP3K20	1.101	0.263021
CDK7	1.101	0.44429
CDS2	1.101	0.343201
DDX49	1.101	0.366625
DOCK11	1.101	0.415395
FAR1	1.101	0.905177
RAB17	1.101	0.980845
ANO8	1.101	0.912881
TRPM4	1.101	0.26254
GLUD1	1.101	0.136386
MICALL1	1.101	0.448904
MUL1	1.101	0.109755
PARS2	1.101	0.505874
FAT4	1.101	0.95447
GYG1	1.101	0.382318
SNX4	1.101	0.490615
TRMT2B	1.101	0.893685
TSEN2	1.101	0.959874
HSD17B8	1.1	0.819919
FAM3C	1.1	0.896109
AUP1	1.1	0.028312
C9orf85	1.1	0.892464
COQ6	1.1	0.303683
EGFR	1.1	0.45273
GEMIN2	1.1	0.804985
HGFAC	1.1	0.826344
KIF11	1.1	0.891884
MALSU1	1.1	0.299852
QRSL1	1.1	0.44967
NDUFA10	1.1	0.177716
PLBD1	1.1	0.848134
THADA	1.1	0.916852
RPS20	1.1	0.904459
RCC1	1.1	0.669238
ABHD12	1.099	0.0363923
ANKRD28	1.099	0.547348
ARAF	1.099	0.187997
BMP1	1.099	0.99361
LRIG2	1.099	0.838299
DDX52	1.099	0.565943
EIF5B	1.099	0.810219
FBXL20	1.099	0.243951
HNRNPH2	1.099	0.174918
MECR	1.099	0.0895534
COQ8A	1.099	0.313407
PHETA1	1.099	0.443594
SBNO1	1.099	0.643354
SDK1	1.099	0.970203
SV2A	1.099	0.667831
TOMM22	1.099	0.497494
ARFRP1	1.098	0.37725
NSDHL	1.098	0.76936
GCN1	1.098	0.381426
GNB1L	1.098	0.911938
NR2F6	1.098	0.741457
PHB	1.098	0.791714
PPAT	1.098	0.918694
PRSS1	1.098	0.797921
RNF130	1.098	0.986157
HSPB1	1.098	0.0155966
SNX8	1.098	0.770184
RPS24	1.098	0.977801
ALG6	1.097	0.329461
ARMC6	1.097	0.456486
ARMC8	1.097	0.628072
BAK1	1.097	0.64836
BID	1.097	0.986512
BOLA1	1.097	0.948414
CDC42EP1	1.097	0.925446
IFNG	1.097	0.938865
DCAF13	1.097	0.525123
ERCC5	1.097	0.804173
HERC4	1.097	0.49252
FBXO7	1.097	0.539809
GZF1	1.097	0.671612
HLTF	1.097	0.550635
MRPL4	1.097	0.72241
NARS2	1.097	0.244035
NAT14	1.097	0.340238
ATG4A	1.097	0.9858
NLRX1	1.097	0.576044
PHYKPL	1.097	0.873747
ATP5ME	1.097	0.391867
TBL3	1.097	0.646661
TCN2	1.097	0.982873
APOL1	1.097	0.973942
TRMT6	1.097	0.259384
AGK	1.096	0.188386
AGTRAP	1.096	0.791747
ASB5	1.096	0.790252
ATXN2	1.096	0.249377
CLGN	1.096	0.924596
DYNC1I1	1.096	0.34615
EDC3	1.096	0.895183
F13A1	1.096	0.80423
FAF2	1.096	0.490936
ILVBL	1.096	0.276427
OPA1	1.096	0.161768
MAU2	1.096	0.598364
GNG8	1.096	0.787109
MOCS1	1.096	0.528524
LEFTY2	1.096	0.918938
AGO3	1.095	0.935141
ATPAF2	1.095	0.194694
BICD2	1.095	0.933019
CHMP7	1.095	0.392819
CNTN2	1.095	0.973387
DBT	1.095	0.624725
EEF1G	1.095	0.646105
UBAP2L	1.095	0.00910735
EMC3	1.095	0.430335
LRBA	1.095	0.600524
MAFG	1.095	0.268514
MAN1A1	1.095	0.823998
MPP6	1.095	0.249162
MTX1	1.095	0.0112205
PLEKHB2	1.095	0.946248
UQCRC2	1.095	0.198069
TRIM63	1.095	0.296239
SUPV3L1	1.095	0.830372
TMEM189	1.095	0.587681
TNS1	1.095	0.915782
TRAF6	1.095	0.758168
UBXN2B	1.095	0.804081
TRIM54	1.095	0.913543
ZFP36L2	1.095	0.950227
ZMYND11	1.095	0.573207
BTN2A1	1.094	0.773204
CLN6	1.094	0.916001
DAD1	1.094	0.408622
DDX24	1.094	0.938899
DNAJA2	1.094	0.114025
ARL15	1.094	0.693745
FGFBP3	1.094	0.98605
SLC25A3	1.094	0.0433379
MRPS7	1.094	0.220275
INSR	1.094	0.156864
LRWD1	1.094	0.666439
MED27	1.094	0.392243
MIER2	1.094	0.812599
NOM1	1.094	0.902169
NDUFS4	1.094	0.102882
POLE	1.094	0.741764
H2AFY	1.094	0.928443
PTTG1IP	1.094	0.60045
RAD54L2	1.094	0.117954
SLC9A7	1.094	0.952216
STX5	1.094	0.598256
PALM2	1.094	0.77679
TLCD1	1.094	0.736517
TRAPPC6B	1.094	0.504196
NAF1	1.093	0.962289
AZI2	1.093	0.906243
IMMT	1.093	0.0310743
CHP1	1.093	0.324959
CHTF8	1.093	0.703628
TMCO3	1.093	0.870189
IER3IP1	1.093	0.782686
BBS4	1.093	0.886511
LAPTM4B	1.093	0.932695
LMF1	1.093	0.966129
MRFAP1	1.093	0.983787
IDH3A	1.093	0.186761
SERINC1	1.093	0.806785
SPEG	1.093	0.426135
SPTB	1.093	0.836327
TELO2	1.093	0.0704603
TFCP2	1.093	0.721125
TOR1A	1.093	0.1055
TRIP6	1.093	0.662729
WDR77	1.093	0.335263
ATP1A3	1.092	0.153526
BECN1	1.092	0.891285
CABLES1	1.092	0.289203
CSRNP2	1.092	0.995491
DHODH	1.092	0.784751
EPS8L2	1.092	0.837299
F5	1.092	0.804941
NDUFC2	1.092	0.389297
GMPPA	1.092	0.178302
MTHFR	1.092	0.243686
KANSL2	1.092	0.936548
LIN37	1.092	0.353852
MCM5	1.092	0.989886
MRPL20	1.092	0.482758
ATP1B1	1.092	0.60196
NDUFAF3	1.092	0.724885
NEUROD6	1.092	0.965855
GKAP1	1.092	0.81324
SESN1	1.092	0.830796
SFXN5	1.092	0.929285
SNX24	1.092	0.689554
MYO18B	1.092	0.29797
TMEM205	1.092	0.54792
USP19	1.092	0.209072
WDR54	1.092	0.903417
EFR3A	1.091	0.936871
ASCC3	1.091	0.514588
CBR1	1.091	0.479393
CHRAC1	1.091	0.874319
FAM210A	1.091	0.0146688
BOLA3	1.091	0.795761
IRF9	1.091	0.819298
IVD	1.091	0.265202
MCM4	1.091	0.98992
MLC1	1.091	0.998297
RAB41	1.091	0.727484
SLC25A6	1.091	0.395099
MRPL44	1.091	0.256552
ATP5F1B	1.091	0.320137
CAND2	1.091	0.0737347
NDUFAF1	1.091	0.144665
NIPSNAP3A	1.091	0.942922
NPR2	1.091	0.826298
REL	1.091	0.557905
RENBP	1.091	0.779677
SCPEP1	1.091	0.623257
CDH17	1.091	0.961088
GPD1	1.091	0.726126
TK1	1.091	0.991245
ITSN2	1.09	0.830417
CEP41	1.09	0.891204
COX11	1.09	0.715666
EBAG9	1.09	0.86682
ECD	1.09	0.762699
ECPAS	1.09	0.500652
ESPL1	1.09	0.162219
MRPS33	1.09	0.842319
GCLM	1.09	0.920768
KLHL7	1.09	0.943758
LGALS3BP	1.09	0.955517
MAP2K7	1.09	0.559468
TANC2	1.09	0.751806
NCLN	1.09	0.381582
NKRF	1.09	0.756803
NDUFA5	1.09	0.0729864
PELP1	1.09	0.315768
PML	1.09	0.400817
PRR3	1.09	0.725168
SEL1L	1.09	0.0239367
GSN	1.09	0.933668
TRIM26	1.09	0.522218
ABCD2	1.089	0.872281
ZDHHC17	1.089	0.71645
ATP6AP2	1.089	0.890528
CEP97	1.089	0.601052
COL5A2	1.089	0.95004
DLGAP5	1.089	0.599748
MVB12A	1.089	0.905496
DNAJB5	1.089	0.860647
NDUFV2	1.089	0.0830327
IDH3B	1.089	0.0310143
PDHX	1.089	0.0536946
RPL4	1.089	0.873689
TMEM167A	1.089	0.421475
UBR5	1.089	0.218172
UPP1	1.089	0.995684
YIF1A	1.089	0.549824
ADPGK	1.088	0.743269
DHX32	1.088	0.906726
C4A	1.088	0.985115
CHCHD7	1.088	0.873409
COX20	1.088	0.964566
CTPS1	1.088	0.973961
PDHB	1.088	0.0297621
CASTOR2	1.088	0.995445
HELLS	1.088	0.650783
ATP5MF	1.088	0.746033
MB21D2	1.088	0.8814
RPS15A	1.088	0.702867
NAA10	1.088	0.784046
NFKBIL1	1.088	0.972344
PIK3R2	1.088	0.941874
RPIA	1.088	0.20865
RPL15	1.088	0.914049
PNMA3	1.088	0.859361
URB1	1.088	0.464602
WDR61	1.088	0.567743
YBEY	1.088	0.419214
ACBD5	1.087	0.438973
AGXT	1.087	0.724303
MIGA2	1.087	0.855392
F10	1.087	0.611808
FERMT1	1.087	0.955726
CLASP2	1.087	0.746854
CMTR1	1.087	0.461377
CTDNEP1	1.087	0.899505
DPP8	1.087	0.965128
KIFBP	1.087	0.593361
ETFB	1.087	0.131178
NUDT4	1.087	0.475596
PIGH	1.087	0.650407
FAM110B	1.087	0.493337
SHBG	1.087	0.913879
RBM19	1.087	0.731041
SEC24B	1.087	0.0439465
TMED2	1.087	0.868101
ASCC2	1.086	0.118503
CHCHD4	1.086	0.648905
DOLK	1.086	0.265116
EOGT	1.086	0.266995
ISG15	1.086	0.964185
ORMDL1	1.086	0.876981
PAFAH2	1.086	0.938486
SYNE1	1.086	0.86663
TTC13	1.086	0.347566
CLEC18B	1.086	0.985146
OBSL1	1.086	0.767061
SLC39A7	1.086	0.989222
SSH1	1.086	0.878215
ZBTB11	1.086	0.842765
ZBTB12	1.086	0.992352
ANAPC7	1.085	0.805426
MAP2K3	1.085	0.245902
DNAJC2	1.085	0.463502
DPH5	1.085	0.460953
FBXO44	1.085	0.721709
ITGA5	1.085	0.488941
MFN2	1.085	0.332659
MED10	1.085	0.399067
NOP2	1.085	0.909647
NUP155	1.085	0.0956074
NUP210	1.085	0.914999
PTRH1	1.085	0.797279
RAP1B	1.085	0.336499
SLC7A11	1.085	0.993159
STK10	1.085	0.699752
SYNGR2	1.085	0.577558
UNC45B	1.085	0.52341
TXNDC17	1.085	0.989735
YIF1B	1.085	0.906572
ABHD16A	1.084	0.746184
ABHD6	1.084	0.630153
ALG1	1.084	0.310181
POGK	1.084	0.966935
EMC4	1.084	0.552989
HIP1R	1.084	0.960129
KIF16B	1.084	0.881289
LONP1	1.084	0.147774
LRRC8D	1.084	0.870418
MRPS15	1.084	0.859226
PDXK	1.084	0.442462
TRPM6	1.084	0.966248
MTHFS	1.084	0.473278
NDOR1	1.084	0.423893
NKAPD1	1.084	0.99141
NOP14	1.084	0.837396
PCK2	1.084	0.555802
PDF	1.084	0.586432
PRORP	1.084	0.604455
RALGAPA2	1.084	0.504675
UQCRQ	1.084	0.106813
RTCA	1.084	0.224428
SAR1B	1.084	0.553683
SENP3	1.084	0.710484
SLC5A3	1.084	0.806694
WDHD1	1.084	0.925858
WDR36	1.084	0.859608
COQ7	1.083	0.732375
CEP76	1.083	0.987017
CHM	1.083	0.477402
CLPP	1.083	0.831762
DDX20	1.083	0.671747
DHRS1	1.083	0.0740326
EFL1	1.083	0.694872
ARFGEF2	1.083	0.657822
GABBR1	1.083	0.784061
GART	1.083	0.785959
HS6ST3	1.083	0.985081
LMAN2	1.083	0.065261
LRP10	1.083	0.944811
MPHOSPH8	1.083	0.595344
MRPS17	1.083	0.302318
PTGES2	1.083	0.253111
MYH14	1.083	0.940399
NGDN	1.083	0.601904
OGFR	1.083	0.426852
PHKG2	1.083	0.0297008
PSMF1	1.083	0.858349
ACADSB	1.083	0.247685
SHARPIN	1.083	0.347097
MT-ATP6	1.083	0.939049
SRPRA	1.083	0.0493281
BIN1	1.083	0.498194
TRUB2	1.083	0.975141
UCKL1	1.083	0.556892
ZNF444	1.083	0.882454
ZNF451	1.083	0.984303
C1orf167	1.082	0.987478
CCDC117	1.082	0.980775
CLEC3B	1.082	0.948894
CTU2	1.082	0.949383
DPY19L1	1.082	0.749448
ESF1	1.082	0.926085
FBXO11	1.082	0.368509
TARSL2	1.082	0.260598
HSPD1	1.082	0.830054
ATG9A	1.082	0.766277
IQGAP3	1.082	0.698218
MCAT	1.082	0.89723
PANK3	1.082	0.574824
RNF123	1.082	0.416632
SLC4A2	1.082	0.806213
SMYD5	1.082	0.858746
SNX7	1.082	0.397612
2020-03-02	1.082	0.725912
MRPS12	1.082	0.995657
ATP5F1E	1.082	0.82305
ZNF793	1.082	0.993997
DESI1	1.081	0.471618
MBIP	1.081	0.878656
MRPS5	1.081	0.189839
L1CAM	1.081	0.833655
HEATR5A	1.081	0.725291
KSR1	1.081	0.105414
MMAB	1.081	0.747884
MRPL10	1.081	0.710655
MSI2	1.081	0.510232
MT-CO1	1.081	0.762996
NKX6-2	1.081	0.701998
NQO1	1.081	0.97008
NSMAF	1.081	0.864285
ORC6	1.081	0.867323
POLE2	1.081	0.625734
PRKD1	1.081	0.440875
PTGFRN	1.081	0.86371
RABGEF1	1.081	0.737386
RANBP6	1.081	0.445298
RPF2	1.081	0.913933
TP53RK	1.081	0.943809
TRAPPC12	1.081	0.172473
USP22	1.081	0.877069
BRIX1	1.08	0.871831
C15orf40	1.08	0.787549
CANX	1.08	0.766049
CUL7	1.08	0.0870971
DOCK8	1.08	0.927862
FAM120C	1.08	0.943604
FNBP4	1.08	0.9252
ECHS1	1.08	0.124728
GTF3C4	1.08	0.523757
HDHD5	1.08	0.954275
HECTD4	1.08	0.73234
SPATA5L1	1.08	0.497944
MRPL15	1.08	0.334739
MYO1E	1.08	0.350385
NCAPG2	1.08	0.985964
H1-0	1.08	0.998647
NOL6	1.08	0.448431
PIP4K2A	1.08	0.730665
PPP3CC	1.08	0.859966
RAB8B	1.08	0.763222
RNF114	1.08	0.104208
SERPING1	1.08	0.793756
SLC25A23	1.08	0.204787
ADAMTSL4	1.08	0.906264
TARS2	1.08	0.918968
WNT11	1.08	0.73065
YIPF4	1.08	0.207993
ANAPC4	1.079	0.537045
CSNK1E	1.079	0.599036
GNL3L	1.079	0.75156
CS	1.079	0.0133796
GSTCD	1.079	0.173672
KRT7	1.079	0.998881
MT-ND4	1.079	0.92395
NSA2	1.079	0.84507
NUSAP1	1.079	0.901942
POMT1	1.079	0.969588
PRSS8	1.079	0.977704
RLF	1.079	0.799131
SUZ12	1.079	0.964865
TNIP1	1.079	0.983195
VPS39	1.079	0.0553566
ACSS1	1.078	0.887019
ARL1	1.078	0.724581
C1D	1.078	0.894638
DCAF5	1.078	0.299586
DOLPP1	1.078	0.888466
LDLR	1.078	0.645769
MYORG	1.078	0.815461
NLE1	1.078	0.80754
NUDT19	1.078	0.778814
NUP35	1.078	0.395899
SCCPDH	1.078	0.961007
PARL	1.078	0.0359717
PI4KA	1.078	0.324011
PTGIS	1.078	0.997099
RAP2B	1.078	0.478583
RRP8	1.078	0.174149
INPP5J	1.078	0.572564
RERE	1.078	0.943922
SLC25A1	1.078	0.438141
BAG3	1.078	0.203259
ATP5MPL	1.078	0.932348
TM9SF1	1.078	0.717095
TRMT10A	1.078	0.951778
UHRF1BP1	1.078	0.370316
UTP20	1.078	0.195511
AAAS	1.077	0.943914
ANKRD50	1.077	0.886313
MTMR3	1.077	0.940562
CKS2	1.077	0.982292
DHRS7B	1.077	0.715084
FASTKD5	1.077	0.543429
GMPR	1.077	0.977522
INPP4B	1.077	0.934582
ITPR2	1.077	0.983166
MIEF1	1.077	0.924347
RASSF5	1.077	0.866427
NDUFB7	1.077	0.247664
SMG8	1.077	0.399318
ATP5MG	1.077	0.784895
NAA40	1.077	0.822703
FEM1B	1.077	0.972538
TDRP	1.077	0.907923
WDR26	1.077	0.218102
CLIC5	1.077	0.709885
AXL	1.076	0.960444
CLPB	1.076	0.853487
DDX27	1.076	0.227587
DERL2	1.076	0.897359
TANC1	1.076	0.523407
EMC7	1.076	0.397696
ERLEC1	1.076	0.829307
GTF3C6	1.076	0.84925
HSPA9	1.076	0.556348
IFRD1	1.076	0.962758
IGSF8	1.076	0.962739
SLC20A2	1.076	0.900627
MFSD8	1.076	0.962798
NAA30	1.076	0.489405
NUDT4B	1.076	0.838373
PCBP2	1.076	0.944914
HIGD1A	1.076	0.974923
PHLPP1	1.076	0.899771
PIP4P2	1.076	0.912797
PPID	1.076	0.950409
RIPOR1	1.076	0.685179
RRAS2	1.076	0.0256002
VASH1	1.076	0.839191
WAC	1.076	0.918744
FXYD1	1.076	0.486157
ZNF622	1.076	0.805836
ARRB1	1.075	0.373039
S100A6	1.075	0.997635
NDUFS8	1.075	0.16187
DHX16	1.075	0.951701
ELOVL1	1.075	0.978155
BTBD11	1.075	0.71811
GPX1	1.075	0.348613
MT-ND6	1.075	0.891527
HELZ	1.075	0.41025
CLUH	1.075	0.353284
DST	1.075	0.205407
PRKAB1	1.075	0.619184
SLC37A3	1.075	0.800115
SUN1	1.075	0.421285
POTEF	1.075	0.966604
BEND3	1.074	0.752298
BUB1B	1.074	0.953816
CBLB	1.074	0.705673
CERKL	1.074	0.997944
HTATIP2	1.074	0.766323
CIAO1	1.074	0.913428
CSNK1D	1.074	0.550078
DCAF11	1.074	0.843322
EGFL7	1.074	0.983759
FMR1	1.074	0.924947
GDE1	1.074	0.564512
GFOD1	1.074	0.946026
GOLM1	1.074	0.94433
[truncated: 6,081 more rows]
