# Supplementary material for: SARS-CoV-2 viral genes Nsp6, Nsp8, and M compromise cellular ATP levels to impair survival and function of human pluripotent stem cell-derived cardiomyocytes
Source: Stem Cell Res Ther. 2023 Sep 13;14:249. doi: 10.1186/s13287-023-03485-3 (PMC10500938; doi:10.1186/s13287-023-03485-3)
Supplement: Supplementary file 4 — Additional file 4. Table S3. CoIP-MS of Nsp6OE, Nsp8OE, or MOE and control hESC-CMs. [file 13287_2023_3485_MOESM4_ESM.xlsx]

## Sheet: Samples Report With Isoforms fo
				Total Spectrum Count	Total Spectrum Count	Total Spectrum Count	Total Spectrum Count	Total Spectrum Count	Total Spectrum Count	Total Spectrum Count
				1_M	1_nsp6	1_nsp8	2_M	2_nsp6	2_nsp8	IgG
#	Identified Proteins (262)	Accession Number	Molecular Weight	1_M	1_nsp6	1_nsp8	2_M	2_nsp6	2_nsp8	IgG
1	Protein A CONTAMINANT OS=Staphylococcus aureus GN=SpA PE=4 SV=1	Q53779	51 kDa	267	237	251	206	231	211	289
4	Trypsin CONTAMINANT OS=Sus scrofa PE=1 SV=1	P00761	24 kDa	29	35	33	27	27	27	29
8	Keratin, type II cytoskeletal 1 CONTAMINANT OS=Homo sapiens GN=KRT1 PE=1 SV=6	sp|P04264|K2C1_HUMAN	?	14	4	3	18	9	17	18
9	Keratin, type I cytoskeletal 10 OS=Homo sapiens OX=9606 GN=KRT10 PE=1 SV=6	sp|P13645|K1C10_HUMAN	?	21	5	0	34	4	8	14
18	Keratin, type I cytoskeletal 9 CONTAMINANT OS=Homo sapiens GN=KRT9 PE=1 SV=3	sp|P35527|K1C9_HUMAN	?	0	2	3	5	4	7	12
15	60S ribosomal protein L18a OS=Homo sapiens OX=9606 GN=RPL18A PE=1 SV=2	Q02543	21 kDa	5	7	8	6	8	8	6
19	Keratin, type II cytoskeletal 2 epidermal CONTAMINANT OS=Homo sapiens GN=KRT2 PE=1 SV=2	sp|P35908|K22E_HUMAN	?	6	0	0	27	0	2	6
14	40S ribosomal protein S2 OS=Homo sapiens OX=9606 GN=RPS2 PE=1 SV=2	P15880	31 kDa	11	13	10	7	8	8	5
20	60S ribosomal protein L7 OS=Homo sapiens OX=9606 GN=RPL7 PE=1 SV=1	P18124	29 kDa	3	10	5	2	2	4	4
7	Actin, alpha cardiac muscle 1 OS=Homo sapiens OX=9606 GN=ACTC1 PE=1 SV=1	P68032	42 kDa	31	40	9	29	19	24	3
12	Serum albumin CONTAMINANT OS=Bos taurus GN=ALB PE=1 SV=4	P02769	69 kDa	7	12	7	30	11	7	3
25	40S ribosomal protein S13 OS=Homo sapiens OX=9606 GN=RPS13 PE=1 SV=2	P62277	17 kDa	4	5	7	5	8	6	3
23	40S ribosomal protein S15a OS=Homo sapiens OX=9606 GN=RPS15A PE=1 SV=2	P62244	15 kDa	3	8	3	0	5	3	3
24	40S ribosomal protein S9 OS=Homo sapiens OX=9606 GN=RPS9 PE=1 SV=3	P46781	23 kDa	2	3	3	3	3	5	2
37	60S ribosomal protein L6 OS=Homo sapiens OX=9606 GN=RPL6 PE=1 SV=3	Q02878	33 kDa	0	4	5	2	2	4	2
82	60S ribosomal protein L36 OS=Homo sapiens OX=9606 GN=RPL36 PE=1 SV=3	Q9Y3U8	12 kDa	0	0	2	0	0	0	2
46	60S ribosomal protein L30 OS=Homo sapiens OX=9606 GN=RPL30 PE=1 SV=2	P62888	13 kDa	5	4	3	3	2	2	2
102	Serine/arginine-rich splicing factor 1 OS=Homo sapiens OX=9606 GN=SRSF1 PE=1 SV=2	Q07955	28 kDa	0	0	2	2	0	0	2
2	Myosin-9 OS=Homo sapiens OX=9606 GN=MYH9 PE=1 SV=4	P35579	227 kDa	52	50	15	33	33	50	0
6	Myosin-10 OS=Homo sapiens OX=9606 GN=MYH10 PE=1 SV=3	P35580	229 kDa	37	41	7	23	19	31	0
5	Actin, cytoplasmic 1 OS=Homo sapiens OX=9606 GN=ACTB PE=1 SV=1	P60709	42 kDa	51	51	17	42	27	34	0
5	Actin, cytoplasmic 2 OS=Homo sapiens OX=9606 GN=ACTG1 PE=1 SV=1	P63261	42 kDa	51	51	17	42	27	34	0
3	Elongation factor 1-alpha 1 OS=Homo sapiens OX=9606 GN=EEF1A1 PE=1 SV=1	P68104	50 kDa	78	117	21	58	30	77	0
3	Putative elongation factor 1-alpha-like 3 OS=Homo sapiens OX=9606 GN=EEF1A1P5 PE=5 SV=1	Q5VTE0	50 kDa	78	117	21	58	30	77	0
10	Tubulin alpha-1B chain OS=Homo sapiens OX=9606 GN=TUBA1B PE=1 SV=1	P68363	50 kDa	30	49	13	30	16	20	0
11	Tubulin alpha-1A chain OS=Homo sapiens OX=9606 GN=TUBA1A PE=1 SV=1	Q71U36	50 kDa	27	44	0	25	0	0	0
21	Myosin-6 OS=Homo sapiens OX=9606 GN=MYH6 PE=1 SV=5	P13533	224 kDa	4	4	0	37	0	0	0
13	Tubulin beta chain OS=Homo sapiens OX=9606 GN=TUBB PE=1 SV=2	P07437	50 kDa	19	31	12	21	11	14	0
16	Tubulin beta-4B chain OS=Homo sapiens OX=9606 GN=TUBB4B PE=1 SV=1	P68371	50 kDa	0	23	0	0	0	0	0
35	60S ribosomal protein L26 OS=Homo sapiens OX=9606 GN=RPL26 PE=1 SV=1	P61254	17 kDa	0	0	5	0	3	4	0
35	60S ribosomal protein L26-like 1 OS=Homo sapiens OX=9606 GN=RPL26L1 PE=1 SV=1	Q9UNX3	17 kDa	0	0	5	0	3	4	0
89	40S ribosomal protein S15 OS=Homo sapiens OX=9606 GN=RPS15 PE=1 SV=2	P62841	17 kDa	0	0	0	0	0	3	0
33	40S ribosomal protein S17 OS=Homo sapiens OX=9606 GN=RPS17 PE=1 SV=2	P08708	16 kDa	0	7	7	7	5	6	0
52	60S ribosomal protein L3 OS=Homo sapiens OX=9606 GN=RPL3 PE=1 SV=2	P39023	46 kDa	2	5	0	3	0	4	0
32	60S ribosomal protein L13a OS=Homo sapiens OX=9606 GN=RPL13A PE=1 SV=2	P40429	24 kDa	0	2	0	0	0	0	0
60	60S ribosomal protein L4 OS=Homo sapiens OX=9606 GN=RPL4 PE=1 SV=5	P36578	48 kDa	3	6	0	2	3	2	0
22	Heat shock protein HSP 90-beta OS=Homo sapiens OX=9606 GN=HSP90AB1 PE=1 SV=4	P08238	83 kDa	12	16	3	14	5	7	0
49	60S ribosomal protein L18 OS=Homo sapiens OX=9606 GN=RPL18 PE=1 SV=2	Q07020	22 kDa	4	4	0	0	2	3	0
34	ATP synthase subunit beta, mitochondrial OS=Homo sapiens OX=9606 GN=ATP5F1B PE=1 SV=3	P06576	57 kDa	8	13	0	10	2	5	0
45	Serpin H1 OS=Homo sapiens OX=9606 GN=SERPINH1 PE=1 SV=2	P50454	46 kDa	5	10	0	6	3	3	0
28	Elongation factor 2 OS=Homo sapiens OX=9606 GN=EEF2 PE=1 SV=4	P13639	95 kDa	5	11	3	6	4	2	0
40	Heterogeneous nuclear ribonucleoprotein K OS=Homo sapiens OX=9606 GN=HNRNPK PE=1 SV=1	P61978	51 kDa	9	12	6	8	4	6	0
43	Myosin light chain 4 OS=Homo sapiens OX=9606 GN=MYL4 PE=1 SV=3	P12829	22 kDa	4	3	2	9	4	2	0
26	Pyruvate kinase PKM OS=Homo sapiens OX=9606 GN=PKM PE=1 SV=4	P14618	58 kDa	8	11	4	12	6	7	0
71	40S ribosomal protein S4, X isoform OS=Homo sapiens OX=9606 GN=RPS4X PE=1 SV=2	P62701	30 kDa	6	5	0	4	0	3	0
59	60S ribosomal protein L27 OS=Homo sapiens OX=9606 GN=RPL27 PE=1 SV=2	P61353	16 kDa	0	0	2	0	2	2	0
36	Sideroflexin-1 OS=Homo sapiens OX=9606 GN=SFXN1 PE=1 SV=4	Q9H9B4	36 kDa	7	8	0	8	2	5	0
47	Stress-induced-phosphoprotein 1 OS=Homo sapiens OX=9606 GN=STIP1 PE=1 SV=1	P31948	63 kDa	0	2	0	3	0	0	0
30	Glyceraldehyde-3-phosphate dehydrogenase OS=Homo sapiens OX=9606 GN=GAPDH PE=1 SV=3	P04406	36 kDa	6	10	7	10	2	3	0
27	Heat shock cognate 71 kDa protein OS=Homo sapiens OX=9606 GN=HSPA8 PE=1 SV=1	P11142	71 kDa	4	7	3	14	4	3	0
119	60S acidic ribosomal protein P2 OS=Homo sapiens OX=9606 GN=RPLP2 PE=1 SV=1	P05387	12 kDa	0	4	0	3	0	0	0
125	60S ribosomal protein L28 OS=Homo sapiens OX=9606 GN=RPL28 PE=1 SV=3	P46779	16 kDa	0	0	0	0	0	0	0
55	60S ribosomal protein L7a OS=Homo sapiens OX=9606 GN=RPL7A PE=1 SV=2	P62424	30 kDa	0	6	4	0	0	3	0
31	Heat shock protein HSP 90-alpha OS=Homo sapiens OX=9606 GN=HSP90AA1 PE=1 SV=5	P07900	85 kDa	3	6	0	12	3	0	0
62	Peroxiredoxin-1 OS=Homo sapiens OX=9606 GN=PRDX1 PE=1 SV=1	Q06830	22 kDa	5	5	0	4	0	0	0
64	40S ribosomal protein S3 OS=Homo sapiens OX=9606 GN=RPS3 PE=1 SV=2	P23396	27 kDa	2	5	0	4	0	4	0
163	40S ribosomal protein S8 OS=Homo sapiens OX=9606 GN=RPS8 PE=1 SV=2	P62241	24 kDa	2	2	0	0	0	0	0
85	60 kDa heat shock protein, mitochondrial OS=Homo sapiens OX=9606 GN=HSPD1 PE=1 SV=2	P10809	61 kDa	2	3	0	6	2	0	0
78	60S ribosomal protein L13 OS=Homo sapiens OX=9606 GN=RPL13 PE=1 SV=4	P26373	24 kDa	0	0	2	3	0	2	0
68	60S ribosomal protein L14 OS=Homo sapiens OX=9606 GN=RPL14 PE=1 SV=4	P50914	23 kDa	3	3	3	3	2	0	0
186	60S ribosomal protein L8 OS=Homo sapiens OX=9606 GN=RPL8 PE=1 SV=2	P62917	28 kDa	0	0	0	0	0	0	0
41	60S ribosomal protein L9 OS=Homo sapiens OX=9606 GN=RPL9 PE=1 SV=1	P32969	22 kDa	7	4	7	6	6	3	0
63	ATP synthase subunit alpha, mitochondrial OS=Homo sapiens OX=9606 GN=ATP5F1A PE=1 SV=1	P25705	60 kDa	5	5	0	4	0	4	0
83	Cofilin-1 OS=Homo sapiens OX=9606 GN=CFL1 PE=1 SV=3	P23528	18 kDa	3	4	0	3	2	0	0
154	Dermcidin OS=Homo sapiens OX=9606 GN=DCD PE=1 SV=2	P81605	11 kDa	0	0	0	0	0	0	0
92	Endoplasmic reticulum chaperone BiP OS=Homo sapiens OX=9606 GN=HSPA5 PE=1 SV=2	P11021	72 kDa	0	0	0	5	0	0	0
54	Endoplasmin OS=Homo sapiens OX=9606 GN=HSP90B1 PE=1 SV=1	P14625	92 kDa	4	9	0	6	0	4	0
72	Fatty acid synthase OS=Homo sapiens OX=9606 GN=FASN PE=1 SV=3	P49327	273 kDa	7	10	0	6	0	0	0
65	Heterogeneous nuclear ribonucleoprotein A1 OS=Homo sapiens OX=9606 GN=HNRNPA1 PE=1 SV=5	P09651	39 kDa	6	5	0	8	3	2	0
51	Histone H2A type 2-A OS=Homo sapiens OX=9606 GN=HIST2H2AA3 PE=1 SV=3	Q6FI13	14 kDa	3	4	2	0	0	0	0
51	Histone H2A type 2-C OS=Homo sapiens OX=9606 GN=HIST2H2AC PE=1 SV=4	Q16777	14 kDa	3	4	2	0	0	0	0
50	Histone H4 OS=Homo sapiens OX=9606 GN=H4C1 PE=1 SV=2	P62805	11 kDa	6	6	3	3	4	0	0
69	Keratin, type I cytoskeletal 18 OS=Homo sapiens OX=9606 GN=KRT18 PE=1 SV=2	P05783	48 kDa	0	0	0	2	0	0	0
57	Myosin light polypeptide 6 OS=Homo sapiens OX=9606 GN=MYL6 PE=1 SV=2	P60660	17 kDa	3	3	4	4	3	5	0
210	10 kDa heat shock protein, mitochondrial OS=Homo sapiens OX=9606 GN=HSPE1 PE=1 SV=2	P61604	11 kDa	0	0	0	2	0	0	0
97	14-3-3 protein theta OS=Homo sapiens OX=9606 GN=YWHAQ PE=1 SV=1	P27348	28 kDa	0	3	0	4	0	0	0
94	14-3-3 protein zeta/delta OS=Homo sapiens OX=9606 GN=YWHAZ PE=1 SV=1	P63104	28 kDa	2	3	2	5	0	0	0
191	40S ribosomal protein S11 OS=Homo sapiens OX=9606 GN=RPS11 PE=1 SV=3	P62280	18 kDa	0	0	0	0	0	0	0
116	60S ribosomal protein L31 OS=Homo sapiens OX=9606 GN=RPL31 PE=1 SV=1	P62899	14 kDa	0	0	0	0	0	0	0
178	60S ribosomal protein L32 OS=Homo sapiens OX=9606 GN=RPL32 PE=1 SV=2	P62910	16 kDa	0	0	0	0	0	0	0
48	ATP-dependent 6-phosphofructokinase, platelet type OS=Homo sapiens OX=9606 GN=PFKP PE=1 SV=2	Q01813	86 kDa	7	13	0	5	0	2	0
67	Dolichyl-diphosphooligosaccharide--protein glycosyltransferase subunit 1 OS=Homo sapiens OX=9606 GN=RPN1 PE=1 SV=1	P04843	69 kDa	4	10	0	4	0	3	0
160	Elongation factor 1-gamma OS=Homo sapiens OX=9606 GN=EEF1G PE=1 SV=3	P26641	50 kDa	2	0	0	3	0	0	0
79	Eukaryotic initiation factor 4A-I OS=Homo sapiens OX=9606 GN=EIF4A1 PE=1 SV=1	P60842	46 kDa	4	5	0	6	2	3	0
183	Eukaryotic translation initiation factor 5A-1 OS=Homo sapiens OX=9606 GN=EIF5A PE=1 SV=2	P63241	17 kDa	0	4	0	0	0	0	0
84	GTP-binding nuclear protein Ran OS=Homo sapiens OX=9606 GN=RAN PE=1 SV=3	P62826	24 kDa	2	5	2	2	2	2	0
131	Heterogeneous nuclear ribonucleoproteins A2/B1 OS=Homo sapiens OX=9606 GN=HNRNPA2B1 PE=1 SV=2	P22626	37 kDa	0	0	0	2	0	0	0
184	Phosphoglycerate mutase 1 OS=Homo sapiens OX=9606 GN=PGAM1 PE=1 SV=2	P18669	29 kDa	0	2	0	3	0	0	0
93	Profilin-1 OS=Homo sapiens OX=9606 GN=PFN1 PE=1 SV=2	P07737	15 kDa	0	2	0	4	0	0	0
39	Progranulin OS=Homo sapiens OX=9606 GN=GRN PE=1 SV=2	P28799	64 kDa	4	5	5	3	4	3	0
222	Ubiquitin-40S ribosomal protein S27a OS=Homo sapiens OX=9606 GN=RPS27A PE=1 SV=2	P62979	18 kDa	0	0	0	0	0	0	0
148	Voltage-dependent anion-selective channel protein 2 OS=Homo sapiens OX=9606 GN=VDAC2 PE=1 SV=2	P45880	32 kDa	0	0	0	2	0	0	0
111	14-3-3 protein epsilon OS=Homo sapiens OX=9606 GN=YWHAE PE=1 SV=1	P62258	29 kDa	0	0	0	5	0	0	0
142	40S ribosomal protein SA OS=Homo sapiens OX=9606 GN=RPSA PE=1 SV=4	P08865	33 kDa	0	4	0	2	0	0	0
106	60S ribosomal protein L10 OS=Homo sapiens OX=9606 GN=RPL10 PE=1 SV=4	P27635	25 kDa	4	5	2	3	0	2	0
58	60S ribosomal protein L15 OS=Homo sapiens OX=9606 GN=RPL15 PE=1 SV=2	P61313	24 kDa	2	2	4	3	2	3	0
249	60S ribosomal protein L19 OS=Homo sapiens OX=9606 GN=RPL19 PE=1 SV=1	P84098	23 kDa	0	0	0	0	0	0	0
202	60S ribosomal protein L35 OS=Homo sapiens OX=9606 GN=RPL35 PE=1 SV=2	P42766	15 kDa	0	2	0	0	0	0	0
90	Alpha-enolase OS=Homo sapiens OX=9606 GN=ENO1 PE=1 SV=2	P06733	47 kDa	0	2	0	8	0	0	0
139	Annexin A2 OS=Homo sapiens OX=9606 GN=ANXA2 PE=1 SV=2	P07355	39 kDa	0	2	0	0	0	0	0
214	Calmodulin-3 OS=Homo sapiens OX=9606 GN=CALM3 PE=1 SV=1	P0DP25	17 kDa	0	0	0	2	0	0	0
66	Coatomer subunit alpha OS=Homo sapiens OX=9606 GN=COPA PE=1 SV=2	P53621	138 kDa	5	10	3	0	0	0	0
53	DNA-dependent protein kinase catalytic subunit OS=Homo sapiens OX=9606 GN=PRKDC PE=1 SV=3	P78527	469 kDa	4	9	0	3	0	0	0
145	Histone H1x OS=Homo sapiens OX=9606 GN=H1FX PE=1 SV=1	Q92522	22 kDa	0	0	0	0	0	0	0
56	Histone H2B type 1-H OS=Homo sapiens OX=9606 GN=HIST1H2BH PE=1 SV=3	Q93079	14 kDa	3	0	3	3	2	0	0
56	Histone H2B type 2-F OS=Homo sapiens OX=9606 GN=HIST2H2BF PE=1 SV=3	Q5QNW6	14 kDa	3	0	3	3	2	0	0
29	Keratin, type II cytoskeletal 8 OS=Homo sapiens OX=9606 GN=KRT8 PE=1 SV=7	P05787	54 kDa	0	0	0	9	2	0	0
127	Myosin light chain 3 OS=Homo sapiens OX=9606 GN=MYL3 PE=1 SV=3	P08590	22 kDa	0	3	0	0	0	0	0
95	Myosin regulatory light chain 12A OS=Homo sapiens OX=9606 GN=MYL12A PE=1 SV=2	P19105	20 kDa	0	2	0	3	2	4	0
95	Myosin regulatory light chain 12B OS=Homo sapiens OX=9606 GN=MYL12B PE=1 SV=2	O14950	20 kDa	0	2	0	3	2	4	0
70	Peptidyl-prolyl cis-trans isomerase A OS=Homo sapiens OX=9606 GN=PPIA PE=1 SV=2	P62937	18 kDa	3	2	0	4	2	0	0
133	Peroxiredoxin-6 OS=Homo sapiens OX=9606 GN=PRDX6 PE=1 SV=3	P30041	25 kDa	2	2	0	6	0	0	0
189	Protein lin-28 homolog A OS=Homo sapiens OX=9606 GN=LIN28A PE=1 SV=1	Q9H9Z2	23 kDa	0	3	0	0	0	0	0
123	Rho-related GTP-binding protein RhoC OS=Homo sapiens OX=9606 GN=RHOC PE=1 SV=1	P08134	22 kDa	0	3	0	2	0	0	0
228	Triosephosphate isomerase OS=Homo sapiens OX=9606 GN=TPI1 PE=1 SV=3	P60174	31 kDa	0	0	0	3	0	0	0
232	Tropomyosin alpha-1 chain OS=Homo sapiens OX=9606 GN=TPM1 PE=1 SV=2	P09493	33 kDa	0	0	0	0	0	0	0
226	Unconventional myosin-Ib OS=Homo sapiens OX=9606 GN=MYO1B PE=1 SV=3	O43795	132 kDa	0	2	0	0	0	0	0
88	Vimentin OS=Homo sapiens OX=9606 GN=VIM PE=1 SV=4	P08670	54 kDa	0	0	0	9	0	0	0
193	X-ray repair cross-complementing protein 5 OS=Homo sapiens OX=9606 GN=XRCC5 PE=1 SV=3	P13010	83 kDa	0	2	0	3	0	0	0
166	[Pyruvate dehydrogenase (acetyl-transferring)] kinase isozyme 1, mitochondrial OS=Homo sapiens OX=9606 GN=PDK1 PE=1 SV=1	Q15118	49 kDa	2	2	0	2	0	0	0
152	14-3-3 protein beta/alpha OS=Homo sapiens OX=9606 GN=YWHAB PE=1 SV=3	P31946	28 kDa	0	0	0	4	0	0	0
218	26S proteasome non-ATPase regulatory subunit 13 OS=Homo sapiens OX=9606 GN=PSMD13 PE=1 SV=2	Q9UNM6	43 kDa	0	2	0	0	0	0	0
259	26S proteasome non-ATPase regulatory subunit 7 OS=Homo sapiens OX=9606 GN=PSMD7 PE=1 SV=2	P51665	37 kDa	0	0	0	2	0	0	0
149	40S ribosomal protein S12 OS=Homo sapiens OX=9606 GN=RPS12 PE=1 SV=3	P25398	14 kDa	4	0	0	0	0	0	0
167	40S ribosomal protein S25 OS=Homo sapiens OX=9606 GN=RPS25 PE=1 SV=1	P62851	14 kDa	2	0	0	0	0	0	0
110	40S ribosomal protein S5 OS=Homo sapiens OX=9606 GN=RPS5 PE=1 SV=4	P46782	23 kDa	0	2	3	0	0	0	0
182	60S acidic ribosomal protein P0 OS=Homo sapiens OX=9606 GN=RPLP0 PE=1 SV=1	P05388	34 kDa	0	4	0	0	0	0	0
208	60S ribosomal protein L10a OS=Homo sapiens OX=9606 GN=RPL10A PE=1 SV=2	P62906	25 kDa	0	4	0	2	0	0	0
216	60S ribosomal protein L12 OS=Homo sapiens OX=9606 GN=RPL12 PE=1 SV=1	P30050	18 kDa	0	2	0	2	0	0	0
98	60S ribosomal protein L22 OS=Homo sapiens OX=9606 GN=RPL22 PE=1 SV=2	P35268	15 kDa	0	0	2	2	0	0	0
164	60S ribosomal protein L27a OS=Homo sapiens OX=9606 GN=RPL27A PE=1 SV=2	P46776	17 kDa	0	2	0	0	0	0	0
135	6-phosphogluconate dehydrogenase, decarboxylating OS=Homo sapiens OX=9606 GN=PGD PE=1 SV=3	P52209	53 kDa	0	2	0	3	0	0	0
253	Acyl-coenzyme A thioesterase 9, mitochondrial OS=Homo sapiens OX=9606 GN=ACOT9 PE=1 SV=2	Q9Y305	50 kDa	0	2	0	0	0	0	0
100	Adenosylhomocysteinase OS=Homo sapiens OX=9606 GN=AHCY PE=1 SV=4	P23526	48 kDa	2	5	0	6	0	0	0
74	ADP/ATP translocase 2 OS=Homo sapiens OX=9606 GN=SLC25A5 PE=1 SV=7	P05141	33 kDa	0	5	0	2	0	3	0
81	ADP/ATP translocase 3 OS=Homo sapiens OX=9606 GN=SLC25A6 PE=1 SV=4	P12236	33 kDa	0	4	0	0	0	0	0
86	ADP-ribosylation factor 1 OS=Homo sapiens OX=9606 GN=ARF1 PE=1 SV=2	P84077	21 kDa	0	8	0	0	0	0	0
86	ADP-ribosylation factor 3 OS=Homo sapiens OX=9606 GN=ARF3 PE=1 SV=2	P61204	21 kDa	0	8	0	0	0	0	0
61	ADP-ribosylation factor 4 OS=Homo sapiens OX=9606 GN=ARF4 PE=1 SV=3	P18085	20 kDa	6	11	2	5	2	3	0
101	ADP-ribosylation factor 5 OS=Homo sapiens OX=9606 GN=ARF5 PE=1 SV=2	P84085	21 kDa	0	8	0	0	0	0	0
171	Aldehyde dehydrogenase, mitochondrial OS=Homo sapiens OX=9606 GN=ALDH2 PE=1 SV=2	P05091	56 kDa	0	3	0	2	0	0	0
168	Annexin A6 OS=Homo sapiens OX=9606 GN=ANXA6 PE=1 SV=3	P08133	76 kDa	0	0	0	5	0	0	0
199	ATP synthase subunit gamma, mitochondrial OS=Homo sapiens OX=9606 GN=ATP5F1C PE=1 SV=1	P36542	33 kDa	0	2	0	0	0	0	0
144	ATP-dependent 6-phosphofructokinase, muscle type OS=Homo sapiens OX=9606 GN=PFKM PE=1 SV=2	P08237	85 kDa	2	3	0	0	0	0	0
120	ATP-dependent RNA helicase A OS=Homo sapiens OX=9606 GN=DHX9 PE=1 SV=4	Q08211	141 kDa	0	3	0	2	0	0	0
231	ATP-dependent RNA helicase DDX39A OS=Homo sapiens OX=9606 GN=DDX39A PE=1 SV=2	O00148	49 kDa	0	2	0	0	0	0	0
197	ATP-dependent RNA helicase DDX3X OS=Homo sapiens OX=9606 GN=DDX3X PE=1 SV=3	O00571	73 kDa	0	2	0	0	0	0	0
177	Basigin OS=Homo sapiens OX=9606 GN=BSG PE=1 SV=2	P35613	42 kDa	2	0	0	3	0	0	0
258	Calcium-binding mitochondrial carrier protein Aralar2 OS=Homo sapiens OX=9606 GN=SLC25A13 PE=1 SV=2	Q9UJS0	74 kDa	0	2	0	0	0	0	0
227	Calreticulin OS=Homo sapiens OX=9606 GN=CALR PE=1 SV=1	P27797	48 kDa	0	0	0	2	0	0	0
211	Casein kinase II subunit beta OS=Homo sapiens OX=9606 GN=CSNK2B PE=1 SV=1	P67870	25 kDa	3	2	0	2	0	0	0
237	CDP-diacylglycerol--inositol 3-phosphatidyltransferase OS=Homo sapiens OX=9606 GN=CDIPT PE=1 SV=1	O14735	24 kDa	2	2	0	2	0	0	0
224	Cellular retinoic acid-binding protein 2 OS=Homo sapiens OX=9606 GN=CRABP2 PE=1 SV=2	P29373	16 kDa	0	2	0	0	0	0	0
244	Chloride intracellular channel protein 4 OS=Homo sapiens OX=9606 GN=CLIC4 PE=1 SV=4	Q9Y696	29 kDa	0	0	0	2	0	0	0
138	Clathrin heavy chain 1 OS=Homo sapiens OX=9606 GN=CLTC PE=1 SV=5	Q00610	192 kDa	0	4	0	4	0	0	0
242	Coatomer subunit beta OS=Homo sapiens OX=9606 GN=COPB1 PE=1 SV=3	P53618	107 kDa	0	3	0	0	0	0	0
261	Collagen alpha-1(III) chain OS=Homo sapiens OX=9606 GN=COL3A1 PE=1 SV=4	P02461	139 kDa	0	0	0	2	0	0	0
103	Complement C4-A OS=Homo sapiens OX=9606 GN=C4A PE=1 SV=2	P0C0L4	193 kDa	0	2	0	0	0	0	0
173	Creatine kinase B-type OS=Homo sapiens OX=9606 GN=CKB PE=1 SV=1	P12277	43 kDa	0	0	0	2	0	0	0
187	Cytoplasmic dynein 1 heavy chain 1 OS=Homo sapiens OX=9606 GN=DYNC1H1 PE=1 SV=5	Q14204	532 kDa	0	2	0	0	0	0	0
150	Cytoskeleton-associated protein 4 OS=Homo sapiens OX=9606 GN=CKAP4 PE=1 SV=2	Q07065	66 kDa	2	0	0	2	0	0	0
255	Cytosolic purine 5'-nucleotidase OS=Homo sapiens OX=9606 GN=NT5C2 PE=1 SV=1	P49902	65 kDa	3	0	0	0	0	0	0
76	D-3-phosphoglycerate dehydrogenase OS=Homo sapiens OX=9606 GN=PHGDH PE=1 SV=4	O43175	57 kDa	5	10	0	6	0	0	0
235	Desmoplakin OS=Homo sapiens OX=9606 GN=DSP PE=1 SV=3	P15924	332 kDa	2	0	0	0	0	0	0
213	Dynein light chain 1, cytoplasmic OS=Homo sapiens OX=9606 GN=DYNLL1 PE=1 SV=1	P63167	10 kDa	0	0	0	2	0	0	0
128	E3 ubiquitin-protein ligase HUWE1 OS=Homo sapiens OX=9606 GN=HUWE1 PE=1 SV=3	Q7Z6Z7	482 kDa	0	2	0	2	0	2	0
124	eIF-2-alpha kinase activator GCN1 OS=Homo sapiens OX=9606 GN=GCN1 PE=1 SV=6	Q92616	293 kDa	5	5	0	0	0	0	0
236	Electron transfer flavoprotein subunit alpha, mitochondrial OS=Homo sapiens OX=9606 GN=ETFA PE=1 SV=1	P13804	35 kDa	0	3	0	0	0	0	0
91	Elongation factor Tu, mitochondrial OS=Homo sapiens OX=9606 GN=TUFM PE=1 SV=2	P49411	50 kDa	3	5	0	5	0	0	0
238	Enoyl-CoA hydratase, mitochondrial OS=Homo sapiens OX=9606 GN=ECHS1 PE=1 SV=4	P30084	31 kDa	2	2	0	0	0	0	0
151	Erlin-2 OS=Homo sapiens OX=9606 GN=ERLIN2 PE=1 SV=1	O94905	38 kDa	0	8	0	2	0	0	0
248	Exportin-1 OS=Homo sapiens OX=9606 GN=XPO1 PE=1 SV=1	O14980	123 kDa	0	2	0	0	0	0	0
140	Exportin-2 OS=Homo sapiens OX=9606 GN=CSE1L PE=1 SV=3	P55060	110 kDa	0	2	0	0	0	0	0
99	Fascin OS=Homo sapiens OX=9606 GN=FSCN1 PE=1 SV=3	Q16658	55 kDa	0	5	0	0	0	0	0
134	Filamin-A OS=Homo sapiens OX=9606 GN=FLNA PE=1 SV=4	P21333	281 kDa	2	3	0	2	0	0	0
200	Fructose-bisphosphate aldolase A OS=Homo sapiens OX=9606 GN=ALDOA PE=1 SV=2	P04075	39 kDa	0	0	0	4	0	0	0
115	gamma heavy chain, partial CONTAMINANT [Oryctolagus cuniculus cuniculus]	gi|0000000C|emb|AKM12456.1|Immunoglobulin	35 kDa	0	0	2	0	0	0	0
158	Glutathione S-transferase P OS=Homo sapiens OX=9606 GN=GSTP1 PE=1 SV=2	P09211	23 kDa	0	0	0	4	0	0	0
225	GTP-binding protein SAR1a OS=Homo sapiens OX=9606 GN=SAR1A PE=1 SV=1	Q9NR31	22 kDa	2	2	0	0	0	0	0
141	Guanine nucleotide-binding protein G(i) subunit alpha OS=Homo sapiens OX=9606 GN=GNAI3 PE=1 SV=3	P08754	41 kDa	0	0	0	0	0	2	0
204	Heterogeneous nuclear ribonucleoprotein A3 OS=Homo sapiens OX=9606 GN=HNRNPA3 PE=1 SV=2	P51991	40 kDa	0	0	0	2	0	0	0
203	Heterogeneous nuclear ribonucleoprotein D0 OS=Homo sapiens OX=9606 GN=HNRNPD PE=1 SV=1	Q14103	38 kDa	0	0	0	2	0	0	0
107	Heterogeneous nuclear ribonucleoprotein H OS=Homo sapiens OX=9606 GN=HNRNPH1 PE=1 SV=4	P31943	49 kDa	2	5	0	4	0	0	0
239	Heterogeneous nuclear ribonucleoprotein L OS=Homo sapiens OX=9606 GN=HNRNPL PE=1 SV=2	P14866	64 kDa	0	2	0	2	0	0	0
190	Heterogeneous nuclear ribonucleoprotein M OS=Homo sapiens OX=9606 GN=HNRNPM PE=1 SV=3	P52272	77 kDa	0	2	0	0	0	0	0
136	Heterogeneous nuclear ribonucleoprotein U OS=Homo sapiens OX=9606 GN=HNRNPU PE=1 SV=6	Q00839	91 kDa	0	2	0	0	0	0	0
105	Heterogeneous nuclear ribonucleoproteins C1/C2 OS=Homo sapiens OX=9606 GN=HNRNPC PE=1 SV=4	P07910	34 kDa	2	4	0	0	0	0	0
109	High mobility group protein B1 OS=Homo sapiens OX=9606 GN=HMGB1 PE=1 SV=3	P09429	25 kDa	4	2	0	3	0	0	0
87	IgG, light chain, variable region CONTAMINANT [Mus musculus]	gi|2511676|emb|CAA05119.1|	?	2	2	2	0	2	0	0
176	Immunoglobulin heavy constant mu OS=Homo sapiens OX=9606 GN=IGHM PE=1 SV=4	P01871	49 kDa	0	0	0	0	0	0	0
194	Importin subunit beta-1 OS=Homo sapiens OX=9606 GN=KPNB1 PE=1 SV=2	Q14974	97 kDa	0	3	0	0	0	0	0
221	Inosine-5'-monophosphate dehydrogenase 2 OS=Homo sapiens OX=9606 GN=IMPDH2 PE=1 SV=2	P12268	56 kDa	0	0	0	2	0	0	0
114	Insulin-like growth factor 2 mRNA-binding protein 1 OS=Homo sapiens OX=9606 GN=IGF2BP1 PE=1 SV=2	Q9NZI8	63 kDa	2	4	0	2	0	0	0
174	Insulin-like growth factor 2 mRNA-binding protein 3 OS=Homo sapiens OX=9606 GN=IGF2BP3 PE=1 SV=2	O00425	64 kDa	0	3	0	0	0	0	0
77	Isocitrate dehydrogenase [NADP], mitochondrial OS=Homo sapiens OX=9606 GN=IDH2 PE=1 SV=2	P48735	51 kDa	7	6	0	7	0	2	0
165	Junction plakoglobin OS=Homo sapiens OX=9606 GN=JUP PE=1 SV=3	P14923	82 kDa	2	0	0	2	0	0	0
44	Keratin, type I cytoskeletal 14 OS=Homo sapiens OX=9606 GN=KRT14 PE=1 SV=4	P02533	52 kDa	0	0	0	3	0	0	0
42	Keratin, type I cytoskeletal 19 OS=Homo sapiens OX=9606 GN=KRT19 PE=1 SV=4	P08727	44 kDa	3	0	0	3	0	0	0
38	Keratin, type II cytoskeletal 5 OS=Homo sapiens OX=9606 GN=KRT5 PE=1 SV=3	P13647	62 kDa	0	0	0	0	0	0	0
234	Keratin, ultra high-sulfur matrix protein CONTAMINANT OS=Ovis aries PE=2 SV=1	sp|P26372|KRUC_SHEEP-DECOY	?	0	0	0	0	0	0	0
73	Leucine-rich PPR motif-containing protein, mitochondrial OS=Homo sapiens OX=9606 GN=LRPPRC PE=1 SV=3	P42704	158 kDa	3	10	0	4	2	0	0
241	Lipoamide acyltransferase component of branched-chain alpha-keto acid dehydrogenase complex, mitochondrial OS=Homo sapiens OX=9606 GN=DBT PE=1 SV=3	P11182	53 kDa	0	3	0	0	0	0	0
201	L-lactate dehydrogenase A chain OS=Homo sapiens OX=9606 GN=LDHA PE=1 SV=2	P00338	37 kDa	0	0	0	4	0	0	0
157	L-lactate dehydrogenase B chain OS=Homo sapiens OX=9606 GN=LDHB PE=1 SV=2	P07195	37 kDa	0	0	0	7	0	0	0
257	Lupus La protein OS=Homo sapiens OX=9606 GN=SSB PE=1 SV=2	P05455	47 kDa	0	0	0	2	0	0	0
256	Malate dehydrogenase, cytoplasmic OS=Homo sapiens OX=9606 GN=MDH1 PE=1 SV=4	P40925	36 kDa	0	0	0	4	0	0	0
240	Malate dehydrogenase, mitochondrial OS=Homo sapiens OX=9606 GN=MDH2 PE=1 SV=3	P40926	35 kDa	0	0	0	2	0	0	0
129	Metallothionein-1A OS=Homo sapiens OX=9606 GN=MT1A PE=1 SV=2	P04731	6 kDa	0	0	0	0	0	0	0
179	Microsomal glutathione S-transferase 3 OS=Homo sapiens OX=9606 GN=MGST3 PE=1 SV=1	O14880	16 kDa	2	3	0	0	0	2	0
113	Mitochondrial 2-oxoglutarate/malate carrier protein OS=Homo sapiens OX=9606 GN=SLC25A11 PE=1 SV=3	Q02978	34 kDa	0	5	0	2	0	0	0
175	Mitochondrial import receptor subunit TOM70 OS=Homo sapiens OX=9606 GN=TOMM70 PE=1 SV=1	O94826	67 kDa	0	0	0	0	0	0	0
188	Monocarboxylate transporter 1 OS=Homo sapiens OX=9606 GN=SLC16A1 PE=1 SV=3	P53985	54 kDa	2	2	0	0	0	0	0
262	Monocarboxylate transporter 4 OS=Homo sapiens OX=9606 GN=SLC16A3 PE=1 SV=1	O15427	49 kDa	0	2	0	0	0	0	0
254	Multifunctional protein ADE2 OS=Homo sapiens OX=9606 GN=PAICS PE=1 SV=3	P22234	47 kDa	0	2	0	0	0	0	0
260	Myosin regulatory light chain 2, atrial isoform OS=Homo sapiens OX=9606 GN=MYL7 PE=1 SV=1	Q01449	19 kDa	0	0	0	3	0	0	0
230	Neuroblast differentiation-associated protein AHNAK OS=Homo sapiens OX=9606 GN=AHNAK PE=1 SV=2	Q09666	629 kDa	0	0	0	2	0	0	0
117	Neutral alpha-glucosidase AB OS=Homo sapiens OX=9606 GN=GANAB PE=1 SV=3	Q14697	107 kDa	2	5	0	3	0	0	0
130	Non-POU domain-containing octamer-binding protein OS=Homo sapiens OX=9606 GN=NONO PE=1 SV=4	Q15233	54 kDa	0	2	2	2	0	0	0
146	Nucleolin OS=Homo sapiens OX=9606 GN=NCL PE=1 SV=3	P19338	77 kDa	0	0	0	0	0	0	0
122	Otoferlin OS=Homo sapiens OX=9606 GN=OTOF PE=1 SV=3	sp|Q9HC10|OTOF_HUMAN-DECOY	?	0	0	0	0	0	0	0
247	Otogelin-like protein OS=Homo sapiens OX=9606 GN=OTOGL PE=2 SV=5	sp|Q3ZCN5|OTOGL_HUMAN-DECOY	?	0	0	0	0	0	0	0
112	Peptidyl-prolyl cis-trans isomerase B OS=Homo sapiens OX=9606 GN=PPIB PE=1 SV=2	P23284	24 kDa	0	0	0	3	0	0	0
118	Peroxiredoxin-2 OS=Homo sapiens OX=9606 GN=PRDX2 PE=1 SV=5	P32119	22 kDa	0	0	0	4	0	0	0
121	Phosphate carrier protein, mitochondrial OS=Homo sapiens OX=9606 GN=SLC25A3 PE=1 SV=2	Q00325	40 kDa	0	3	0	0	0	0	0
205	Phosphoglycerate kinase 1 OS=Homo sapiens OX=9606 GN=PGK1 PE=1 SV=3	P00558	45 kDa	0	3	0	2	0	0	0
185	Poly(rC)-binding protein 1 OS=Homo sapiens OX=9606 GN=PCBP1 PE=1 SV=2	Q15365	37 kDa	0	2	0	2	0	0	0
147	Poly(rC)-binding protein 2 OS=Homo sapiens OX=9606 GN=PCBP2 PE=1 SV=1	Q15366	39 kDa	0	3	0	0	0	0	0
215	Pre-mRNA-processing-splicing factor 8 OS=Homo sapiens OX=9606 GN=PRPF8 PE=1 SV=2	Q6P2Q9	274 kDa	2	0	0	0	0	0	0
155	Probable ATP-dependent RNA helicase DDX17 OS=Homo sapiens OX=9606 GN=DDX17 PE=1 SV=2	Q92841	80 kDa	3	2	0	0	0	0	0
212	Prohibitin OS=Homo sapiens OX=9606 GN=PHB PE=1 SV=1	P35232	30 kDa	3	0	0	0	0	0	0
229	Prohibitin-2 OS=Homo sapiens OX=9606 GN=PHB2 PE=1 SV=2	Q99623	33 kDa	3	0	0	0	0	0	0
196	Prolow-density lipoprotein receptor-related protein 1 OS=Homo sapiens OX=9606 GN=LRP1 PE=1 SV=2	sp|Q07954|LRP1_HUMAN-DECOY	?	0	0	0	0	2	0	0
219	Protein arginine N-methyltransferase 1 OS=Homo sapiens OX=9606 GN=PRMT1 PE=1 SV=3	Q99873	42 kDa	0	2	0	0	0	0	0
143	Protein disulfide-isomerase A3 OS=Homo sapiens OX=9606 GN=PDIA3 PE=1 SV=4	P30101	57 kDa	2	2	0	3	0	0	0
245	Protein S100-A7 OS=Homo sapiens OX=9606 GN=S100A7 PE=1 SV=4	P31151	11 kDa	0	0	0	0	0	0	0
251	Protein unc-45 homolog B OS=Homo sapiens OX=9606 GN=UNC45B PE=1 SV=1	Q8IWX7	104 kDa	0	0	0	3	0	0	0
159	Pyruvate dehydrogenase E1 component subunit alpha, somatic form, mitochondrial OS=Homo sapiens OX=9606 GN=PDHA1 PE=1 SV=3	P08559	43 kDa	0	0	0	2	0	0	0
217	Pyruvate dehydrogenase E1 component subunit beta, mitochondrial OS=Homo sapiens OX=9606 GN=PDHB PE=1 SV=3	P11177	39 kDa	0	2	0	0	0	0	0
180	Ras-related C3 botulinum toxin substrate 1 OS=Homo sapiens OX=9606 GN=RAC1 PE=1 SV=1	P63000	21 kDa	0	2	0	0	0	0	0
169	Ras-related protein Rab-1A OS=Homo sapiens OX=9606 GN=RAB1A PE=1 SV=3	P62820	23 kDa	0	2	0	0	0	0	0
207	Ras-related protein Rab-2A OS=Homo sapiens OX=9606 GN=RAB2A PE=1 SV=1	P61019	24 kDa	0	2	0	0	0	0	0
233	Ras-related protein Rab-35 OS=Homo sapiens OX=9606 GN=RAB35 PE=1 SV=1	Q15286	23 kDa	0	2	0	0	0	0	0
153	Receptor of activated protein C kinase 1 OS=Homo sapiens OX=9606 GN=RACK1 PE=1 SV=3	P63244	35 kDa	0	0	0	2	0	0	0
172	RNA-binding protein with multiple splicing OS=Homo sapiens OX=9606 GN=RBPMS PE=1 SV=1	Q93062	22 kDa	2	6	0	0	0	0	0
243	RuvB-like 2 OS=Homo sapiens OX=9606 GN=RUVBL2 PE=1 SV=3	Q9Y230	51 kDa	0	2	0	0	0	0	0
108	Sarcoplasmic/endoplasmic reticulum calcium ATPase 2 OS=Homo sapiens OX=9606 GN=ATP2A2 PE=1 SV=1	P16615	115 kDa	2	2	0	5	0	2	0
209	Serine/threonine-protein phosphatase 2A 65 kDa regulatory subunit A alpha isoform OS=Homo sapiens OX=9606 GN=PPP2R1A PE=1 SV=4	P30153	65 kDa	2	2	0	2	0	0	0
161	Serine/threonine-protein phosphatase PP1-beta catalytic subunit OS=Homo sapiens OX=9606 GN=PPP1CB PE=1 SV=3	P62140	37 kDa	0	0	0	3	0	0	0
162	Signal peptidase complex catalytic subunit SEC11A OS=Homo sapiens OX=9606 GN=SEC11A PE=1 SV=1	P67812	21 kDa	3	2	0	0	0	2	0
104	Signal recognition particle 9 kDa protein OS=Homo sapiens OX=9606 GN=SRP9 PE=1 SV=2	P49458	10 kDa	5	0	0	0	0	0	0
132	Sodium/potassium-transporting ATPase subunit alpha-1 OS=Homo sapiens OX=9606 GN=ATP1A1 PE=1 SV=1	P05023	113 kDa	3	2	0	0	0	0	0
252	Sodium/potassium-transporting ATPase subunit beta-1 OS=Homo sapiens OX=9606 GN=ATP1B1 PE=1 SV=1	P05026	35 kDa	0	2	0	0	0	0	0
220	Solute carrier family 2, facilitated glucose transporter member 3 OS=Homo sapiens OX=9606 GN=SLC2A3 PE=1 SV=1	P11169	54 kDa	0	2	0	0	0	0	0
181	Splicing factor, proline- and glutamine-rich OS=Homo sapiens OX=9606 GN=SFPQ PE=1 SV=2	P23246	76 kDa	0	0	0	2	0	0	0
170	Staphylococcal nuclease domain-containing protein 1 OS=Homo sapiens OX=9606 GN=SND1 PE=1 SV=1	Q7KZF4	102 kDa	0	3	0	0	0	0	0
137	Surfeit locus protein 4 OS=Homo sapiens OX=9606 GN=SURF4 PE=1 SV=3	O15260	30 kDa	5	5	0	3	0	0	0
80	T-complex protein 1 subunit alpha OS=Homo sapiens OX=9606 GN=TCP1 PE=1 SV=1	P17987	60 kDa	3	6	0	4	0	0	0
223	T-complex protein 1 subunit beta OS=Homo sapiens OX=9606 GN=CCT2 PE=1 SV=4	P78371	57 kDa	0	4	0	0	0	0	0
75	T-complex protein 1 subunit delta OS=Homo sapiens OX=9606 GN=CCT4 PE=1 SV=4	P50991	58 kDa	3	3	0	2	0	0	0
192	T-complex protein 1 subunit eta OS=Homo sapiens OX=9606 GN=CCT7 PE=1 SV=2	Q99832	59 kDa	2	2	0	3	0	0	0
195	T-complex protein 1 subunit gamma OS=Homo sapiens OX=9606 GN=CCT3 PE=1 SV=4	P49368	61 kDa	0	5	0	3	0	0	0
198	T-complex protein 1 subunit theta OS=Homo sapiens OX=9606 GN=CCT8 PE=1 SV=4	P50990	60 kDa	0	0	0	2	0	0	0
96	Transcription intermediary factor 1-beta OS=Homo sapiens OX=9606 GN=TRIM28 PE=1 SV=5	Q13263	89 kDa	2	6	2	4	2	2	0
246	Transketolase OS=Homo sapiens OX=9606 GN=TKT PE=1 SV=3	P29401	68 kDa	0	0	0	3	0	0	0
250	Tricarboxylate transport protein, mitochondrial OS=Homo sapiens OX=9606 GN=SLC25A1 PE=1 SV=2	P53007	34 kDa	0	2	0	0	0	0	0
156	Trifunctional enzyme subunit alpha, mitochondrial OS=Homo sapiens OX=9606 GN=HADHA PE=1 SV=2	P40939	83 kDa	3	4	0	4	0	0	0
17	Tubulin beta-2B chain OS=Homo sapiens OX=9606 GN=TUBB2B PE=1 SV=1	Q9BVA1	50 kDa	0	23	0	0	0	0	0
126	UDP-glucose 6-dehydrogenase OS=Homo sapiens OX=9606 GN=UGDH PE=1 SV=1	O60701	55 kDa	2	4	0	3	0	0	0
206	Very-long-chain (3R)-3-hydroxyacyl-CoA dehydratase 3 OS=Homo sapiens OX=9606 GN=HACD3 PE=1 SV=2	Q9P035	43 kDa	0	0	0	0	0	2	0
END OF FILE
