# Supplementary material for: SARS-CoV-2 viral genes Nsp6, Nsp8, and M compromise cellular ATP levels to impair survival and function of human pluripotent stem cell-derived cardiomyocytes
Source: Stem Cell Res Ther. 2023 Sep 13;14:249. doi: 10.1186/s13287-023-03485-3 (PMC10500938; doi:10.1186/s13287-023-03485-3)
Supplement: Supplementary file 5 — Additional file 5. Table S4. Primers for RT-qPCR. [file 13287_2023_3485_MOESM5_ESM.xlsx]

## Sheet: Sheet1
Oligonucleotides
Primers for RT-qPCR
ACE2
AGAGCAAACGGTTGAACACA
CTTGCCGACCTCAGATCTCC
TMPRSS2
TTACGCTGTATAGCCTGCGG
ATCCACTCGGGGGTGATGAT
TMPRSS4
GGATGGGGCTTTACGAAGCA
GGTACGCATCGTCTGCATTG
CTNT
AAAGCCCAGGTCGTTCATGCCC
CATTCCGGATGCGCTGCTGC
GAPDH
CGGAGTCAACGGATTTGGTCGTATTG
GCTCCTGGAAGATGGTGATGGGATTT
Nsp6
TGAAGCACAAGCACGCTTTC
CATGATGCGCATGACCCAAG
Nsp8
TATTCCCCTTACGACTGCCG
AGCGTCTACCACTTGCTGAA
M
CGAATCGCAACCGATTCCTC
CGTGCGTGCAAAAAGTCTGA
